# Supplementary material for: Synthesis, crystal structure and Hirshfeld surface analysis of sulfamethoxazolium methyl­sulfate monohydrate
Source: Acta Crystallogr E Crystallogr Commun. 2024 Sep 24;80(Pt 10):1064–8. doi: 10.1107/S2056989024009204 (PMC11451484; doi:10.1107/S2056989024009204)
Supplement: Supplementary file 1 [file e-80-01064-sup1.cif]

##############################################################################
#                                                                            #
# This CIF contains the data in a paper accepted for publication in          #
# Acta Crystallographica Section E. It conforms to the requirements of       #
# Notes for Authors for Acta Crystallographica Section E, and has been       #
# peer reviewed under the auspices of the IUCr Commission on Journals.       #
#                                                                            #
# Full details of the Crystallographic Information File format               #
# are given in the paper "The Crystallographic Information File (CIF):       #
# a New Standard Archive File for Crystallography" by S. R. Hall, F. H.      #
# Allen and I. D. Brown [Acta Cryst. (1991), A47, 655-685].                  #
#                                                                            #
# The current version of the core CIF dictionary is obtainable from          #
# ftp://ftp.iucr.org/pub/cif_core.dic.                                       #
#                                                                            #
# Software is freely available for graphical display of the structure(s)     #
# in this CIF. For information consult the CIF software page                 #
# http://www.iucr.org/resources/cif/software.                                #
#                                                                            #
# This file may be used for bona fide research purposes within the           #
# scientific community so long as proper attribution is given to the journal # 
# article from which it was obtained.                                        #
#                                                                            #
##############################################################################
data_I
_audit_creation_method     'SHELXL-2019/1'
_journal_date_recd_electronic     2024-09-01
_journal_date_accepted     2024-09-19
_journal_name_full     'Acta Crystallographica, Section E'
_journal_year     2024
_journal_volume     80
_journal_issue      1
_journal_page_first     0
_journal_page_last     0
_journal_paper_category     GO
_journal_paper_doi     10.1107/S2056989024009204
_journal_coeditor_code     EX2088
_publ_contact_author_name     'Natalia L. Calvo'
_publ_contact_author_address
;
Instituto de Qu\'imica Rosario (IQUIR, CONICET-UNR) and Facultad de Ciencias
 Bioqu\'imicas y Farmac\'euticas, Universidad Nacional de Rosario. Suipacha
 531, 2000 Rosario, Argentina
;
_publ_contact_author_email
             calvo@iquir-conicet.gov.ar_(NLC);_kaufman@iquir-conicet.gov.ar(TSK)
_publ_contact_author_fax     ?
_publ_contact_author_phone     ?
_publ_section_title
;
Synthesis, crystal structure and Hirshfeld surface analysis of
sulfamethoxazolium methylsulfate monohydrate
;
loop_
    _publ_author_name
    _publ_author_footnote
    _publ_author_address
    'Moroni, Aldana B.' .
;
Instituto de Qu\'imica Rosario (IQUIR, CONICET-UNR) and Facultad de Ciencias
Bioqu\'imicas y Farmac\'euticas, Universidad Nacional de Rosario. Suipacha 531,
2000 Rosario, Argentina
;
    'Bottoso, Tiago' .
;
Instituto de Qu\'imica Rosario (IQUIR, CONICET-UNR) and Facultad de Ciencias
Bioqu\'imicas y Farmac\'euticas, Universidad Nacional de Rosario. Suipacha 531,
2000 Rosario, Argentina
;
    'Lionello, Diego F.' .
;
Departamento F\'isica de la Materia Condensada, Gerencia de Investigaci\'on y
Aplicaciones, Centro At\'omico Constituyentes, Comisi\'on Nacional de Energ\'ia
At\'omica, Av. Gral. Paz 1499, B1650KNA, San Mart\'in, Buenos Aires, Argentina
;
    'Vega, Daniel R.' .
;
Departamento F\'isica de la Materia Condensada, Gerencia de Investigaci\'on y
Aplicaciones, Centro At\'omico Constituyentes, Comisi\'on Nacional de Energ\'ia
At\'omica, Av. Gral. Paz 1499, B1650KNA, San Mart\'in, Buenos Aires, Argentina
;
    'Kaufman*, Teodoro S.' .
;
Instituto de Qu\'imica Rosario (IQUIR, CONICET-UNR) and Facultad de Ciencias
Bioqu\'imicas y Farmac\'euticas, Universidad Nacional de Rosario. Suipacha 531,
2000 Rosario, Argentina
;
    'Calvo, Natalia L.' .
;
Instituto de Qu\'imica Rosario (IQUIR, CONICET-UNR) and Facultad de Ciencias
Bioqu\'imicas y Farmac\'euticas, Universidad Nacional de Rosario. Suipacha 531,
2000 Rosario,
Argentina
;
_publ_section_synopsis
;
The title molecular salt was prepared by the reaction of sulfamethoxazole and
H~2~SO~4~ in methanol and crystallized from methanol--ether--water.
Protonation takes place at the nitrogen atom of the primary amino group. In
the crystal, N---H...O hydrogen bonds (water and methylsulfate anion) and
intermolecular N---H...N interactions involving the sulfonamide and isoxazole
nitrogen atoms, link the components into a tri-dimensional network, which also
features face-to-face \p--\p interactions between the phenyl rings of adjacent
molecules.
;
_chemical_name_systematic
;
4-[(5-Methyl-1,2-oxazol-3-yl)sulfamoyl]anilinium methyl sulfate monohydrate
;
_chemical_name_common
;
Sulfamethoxazolium methyl sulfate monohydrate
;
_chemical_formula_moiety     'C10 H12 N3 O3 S +, C H3 O4 S -, H2 O'
_chemical_formula_sum     'C11 H17 N3 O8 S2'
_chemical_formula_iupac     'C10 H12 N3 O3 S +, C H3 O4 S -, H2 O'
_chemical_formula_weight     383.39
_chemical_melting_point     ?
_space_group_crystal_system     triclinic
_space_group_name_H-M_alt     'P -1'
_space_group_name_Hall     '-P 1'
loop_
    _space_group_symop_operation_xyz
    'x, y, z'
    '-x, -y, -z'
_cell_length_a     5.8838(8)
_cell_length_b     11.6532(15)
_cell_length_c     12.3276(16)
_cell_angle_alpha     84.722(6)
_cell_angle_beta     78.442(5)
_cell_angle_gamma     81.940(5)
_cell_volume     818.14(19)
_cell_formula_units_Z     2
_cell_measurement_reflns_used     1942
_cell_measurement_theta_min     2.2773
_cell_measurement_theta_max     26.1537
_cell_measurement_temperature     298(2)
_exptl_crystal_description     needle
_exptl_crystal_colour     colourless
_exptl_crystal_size_max     1.000
_exptl_crystal_size_mid     0.354
_exptl_crystal_size_min     0.120
_exptl_crystal_density_diffrn     1.556
_exptl_crystal_density_meas     ?
_exptl_crystal_density_method     ?
_exptl_crystal_F_000     400
_exptl_absorpt_coefficient_mu     0.372
_exptl_absorpt_correction_type     multi-scan
_exptl_absorpt_process_details
;
(SADABS; Krause <i>et al.</i>, 2015)
;
_exptl_absorpt_correction_T_min     0.854
_exptl_absorpt_correction_T_max     0.956
_diffrn_ambient_temperature     298(2)
_diffrn_source     'Sealed tube'
_diffrn_radiation_type     MoK\a
_diffrn_radiation_wavelength     0.71073
_diffrn_measurement_device_type     'Bruker D8 Quest ECO'
_diffrn_measurement_method     '\w scan'
_diffrn_detector_area_resol_mean     ?
_diffrn_reflns_number     18938
_diffrn_reflns_av_R_equivalents     0.0473
_diffrn_reflns_av_unetI/netI     0.0301
_diffrn_reflns_theta_min     3.381
_diffrn_reflns_theta_max     26.365
_diffrn_reflns_theta_full     25.242
_diffrn_measured_fraction_theta_max     0.990
_diffrn_measured_fraction_theta_full     0.991
_diffrn_reflns_limit_h_min     -7
_diffrn_reflns_limit_h_max     7
_diffrn_reflns_limit_k_min     -14
_diffrn_reflns_limit_k_max     14
_diffrn_reflns_limit_l_min     -15
_diffrn_reflns_limit_l_max     15
_diffrn_standards_number     0
_diffrn_standards_interval_count     0
_diffrn_standards_interval_time     0
_diffrn_standards_decay_%     0
_refine_special_details     ?
_reflns_number_total     3318
_reflns_number_gt     2716
_reflns_threshold_expression     'I > 2\s(I)'
_refine_ls_structure_factor_coef     Fsqd
_refine_ls_matrix_type     full
_refine_ls_R_factor_all     0.0568
_refine_ls_R_factor_gt     0.0430
_refine_ls_wR_factor_gt     0.0890
_refine_ls_wR_factor_ref     0.1000
_refine_ls_goodness_of_fit_ref     1.058
_refine_ls_restrained_S_all     1.058
_refine_ls_number_reflns     3318
_refine_ls_number_parameters     226
_refine_ls_number_restraints     0
_refine_ls_hydrogen_treatment     mixed
_refine_ls_weighting_scheme     calc
_refine_ls_weighting_details
              'w=1/[\s^2^(Fo^2^)+(0.0142P)^2^+1.0486P] where P=(Fo^2^+2Fc^2^)/3'
_atom_sites_solution_hydrogens     mixed
_atom_sites_solution_primary     ?
_atom_sites_solution_secondary     ?
_refine_ls_shift/su_max     0.000
_refine_ls_shift/su_mean     0.000
_refine_diff_density_max     0.330
_refine_diff_density_min     -0.321
_refine_ls_extinction_method     none
_refine_ls_extinction_coef     .
loop_
    _atom_type_symbol
    _atom_type_description
    _atom_type_scat_dispersion_real
    _atom_type_scat_dispersion_imag
    _atom_type_scat_source
    'C' 'C' 0.0033 0.0016
                         'International Tables Vol C Tables 4.2.6.8 and 6.1.1.4'
    'H' 'H' 0.0000 0.0000
                         'International Tables Vol C Tables 4.2.6.8 and 6.1.1.4'
    'N' 'N' 0.0061 0.0033
                         'International Tables Vol C Tables 4.2.6.8 and 6.1.1.4'
    'O' 'O' 0.0106 0.0060
                         'International Tables Vol C Tables 4.2.6.8 and 6.1.1.4'
    'S' 'S' 0.1246 0.1234
                         'International Tables Vol C Tables 4.2.6.8 and 6.1.1.4'
_computing_data_collection
;
APEX4 (Bruker, 2019)
;
_computing_cell_refinement
;
SAINT (Bruker, 2019)
;
_computing_data_reduction
;
SAINT (Bruker, 2019)
;
_computing_structure_solution
;
SHELXS97 (Sheldrick, 2008)
;
_computing_structure_refinement
;
<i>SHELXL2019/1</i> (Sheldrick, 2015)
;
_computing_molecular_graphics
;
<i>POV-RAY</i> (Cason, 2004), Mercury (Macrae <i>et al.</i>,
2020), PLATON (Spek,
2020)
;
_computing_publication_material
;
publCIF (Westrip, 2010),
WinGX (Farrugia, 2012), PLATON (Spek, 2020), SHELXS97
(Sheldrick, 2008)
;
loop_
    _atom_site_type_symbol
    _atom_site_label
    _atom_site_fract_x
    _atom_site_fract_y
    _atom_site_fract_z
    _atom_site_U_iso_or_equiv
    _atom_site_adp_type
    _atom_site_calc_flag
    _atom_site_occupancy
    _atom_site_disorder_assembly
    _atom_site_disorder_group
    C C3 0.3075(4) 0.3673(2) 0.4655(2) 0.0359(5) Uani d 1 . .
    H H3 0.152494 0.384591 0.500421 0.043 Uiso calc 1 . .
    C C4 0.4132(4) 0.4451(2) 0.3856(2) 0.0375(5) Uani d 1 . .
    H H4 0.330192 0.515477 0.366393 0.045 Uiso calc 1 . .
    C C6 0.7715(4) 0.3127(2) 0.3633(2) 0.0368(5) Uani d 1 . .
    H H6 0.926915 0.295236 0.329032 0.044 Uiso calc 1 . .
    C C7 0.6653(4) 0.2354(2) 0.4430(2) 0.0367(5) Uani d 1 . .
    H H7 0.748077 0.165273 0.462965 0.044 Uiso calc 1 . .
    C C13 0.9869(5) 0.3140(2) 0.0578(2) 0.0475(6) Uani d 1 . .
    H H13 1.096502 0.312564 0.102944 0.057 Uiso calc 1 . .
    N N1 0.3214(3) 0.18050(16) 0.57383(16) 0.0334(4) Uani d 1 . .
    H H1A 0.418354 0.149870 0.618726 0.050 Uiso calc 1 . .
    H H1B 0.284132 0.124328 0.538887 0.050 Uiso calc 1 . .
    H H1C 0.192294 0.216536 0.613491 0.050 Uiso calc 1 . .
    C C2 0.4356(4) 0.26394(19) 0.49225(18) 0.0293(5) Uani d 1 . .
    C C5 0.6438(4) 0.41640(19) 0.33507(18) 0.0301(5) Uani d 1 . .
    S S8 0.77327(11) 0.51495(5) 0.23174(5) 0.03585(16) Uani d 1 . .
    O O9 0.6651(4) 0.63011(15) 0.25416(15) 0.0480(5) Uani d 1 . .
    O O10 1.0205(3) 0.48770(17) 0.21978(15) 0.0489(5) Uani d 1 . .
    N N11 0.6972(4) 0.48975(18) 0.11723(16) 0.0389(5) Uani d 1 . .
    H H11 0.595794 0.540280 0.092239 0.047 Uiso calc 1 . .
    C C12 0.7835(4) 0.3928(2) 0.05656(18) 0.0357(5) Uani d 1 . .
    C C14 0.9881(5) 0.2412(2) -0.0204(2) 0.0488(7) Uani d 1 . .
    O O15 0.7978(4) 0.27161(17) -0.06734(15) 0.0530(5) Uani d 1 . .
    N N16 0.6641(4) 0.36926(19) -0.01609(18) 0.0452(5) Uani d 1 . .
    C C17 1.1508(7) 0.1406(3) -0.0656(3) 0.0721(10) Uani d 1 . .
    H H17A 1.196861 0.090255 -0.005591 0.108 Uiso calc 1 . .
    H H17B 1.286665 0.167607 -0.112248 0.108 Uiso calc 1 . .
    H H17C 1.074268 0.098765 -0.108343 0.108 Uiso calc 1 . .
    O O18 0.2313(5) 0.0622(2) 0.40614(18) 0.0788(8) Uani d 1 . .
    O O19 0.3568(3) -0.09508(15) 0.28979(18) 0.0516(5) Uani d 1 . .
    O O20 -0.0403(3) -0.00330(17) 0.30985(18) 0.0548(5) Uani d 1 . .
    S S21 0.19689(10) 0.01013(5) 0.31111(5) 0.03422(16) Uani d 1 . .
    O O22 0.2620(4) 0.09783(18) 0.20879(18) 0.0594(6) Uani d 1 . .
    C C23 0.4913(6) 0.1348(3) 0.1905(3) 0.0656(9) Uani d 1 . .
    H H23A 0.538503 0.158159 0.113494 0.098 Uiso calc 1 . .
    H H23B 0.600925 0.071669 0.211404 0.098 Uiso calc 1 . .
    H H23C 0.487101 0.199088 0.234604 0.098 Uiso calc 1 . .
    O O24 -0.1063(3) 0.28881(17) 0.67780(16) 0.0431(4) Uani d 1 . .
    H H24A -0.102(5) 0.317(3) 0.730(3) 0.052 Uiso d 1 . .
    H H24B -0.199(5) 0.242(3) 0.696(2) 0.052 Uiso d 1 . .
loop_
    _atom_site_aniso_label
    _atom_site_aniso_U_11
    _atom_site_aniso_U_22
    _atom_site_aniso_U_33
    _atom_site_aniso_U_12
    _atom_site_aniso_U_13
    _atom_site_aniso_U_23
    C3 0.0297(11) 0.0353(12) 0.0408(13) -0.0011(9) -0.0058(10) 0.0009(10)
    C4 0.0379(13) 0.0318(12) 0.0416(13) -0.0005(10) -0.0101(11) 0.0037(10)
    C6 0.0303(12) 0.0414(13) 0.0354(12) -0.0026(10) -0.0007(10) 0.0000(10)
    C7 0.0348(12) 0.0320(12) 0.0390(13) 0.0026(10) -0.0031(10) 0.0021(10)
    C13 0.0503(16) 0.0525(16) 0.0381(14) 0.0032(13) -0.0121(12) -0.0013(12)
    N1 0.0324(10) 0.0298(10) 0.0361(10) -0.0043(8) -0.0029(8) 0.0005(8)
    C2 0.0331(11) 0.0284(11) 0.0277(11) -0.0075(9) -0.0062(9) -0.0021(8)
    C5 0.0359(12) 0.0309(11) 0.0262(11) -0.0089(9) -0.0101(9) -0.0003(9)
    S8 0.0424(3) 0.0375(3) 0.0309(3) -0.0151(3) -0.0095(2) 0.0020(2)
    O9 0.0693(13) 0.0306(9) 0.0461(10) -0.0144(8) -0.0106(9) -0.0014(8)
    O10 0.0410(10) 0.0654(12) 0.0441(10) -0.0233(9) -0.0105(8) 0.0070(9)
    N11 0.0472(12) 0.0394(11) 0.0315(10) -0.0008(9) -0.0142(9) -0.0012(8)
    C12 0.0431(13) 0.0385(13) 0.0244(11) -0.0097(10) -0.0045(10) 0.0059(9)
    C14 0.0604(17) 0.0471(15) 0.0342(13) -0.0007(13) -0.0039(12) 0.0015(11)
    O15 0.0699(13) 0.0505(11) 0.0399(10) -0.0009(10) -0.0138(9) -0.0115(9)
    N16 0.0529(13) 0.0470(13) 0.0366(11) -0.0016(10) -0.0116(10) -0.0070(10)
    C17 0.087(3) 0.063(2) 0.0548(19) 0.0158(18) -0.0010(17) -0.0110(16)
    O18 0.0975(18) 0.1011(19) 0.0486(12) -0.0523(15) -0.0010(12) -0.0284(12)
    O19 0.0400(10) 0.0333(9) 0.0801(14) 0.0002(8) -0.0135(10) 0.0011(9)
    O20 0.0323(10) 0.0514(11) 0.0801(15) -0.0074(8) -0.0105(9) 0.0018(10)
    S21 0.0355(3) 0.0317(3) 0.0360(3) -0.0073(2) -0.0072(2) 0.0005(2)
    O22 0.0530(12) 0.0613(13) 0.0628(13) -0.0149(10) -0.0189(10) 0.0302(10)
    C23 0.0603(19) 0.066(2) 0.069(2) -0.0264(16) -0.0070(16) 0.0193(16)
    O24 0.0424(10) 0.0425(11) 0.0451(11) -0.0108(8) -0.0041(9) -0.0080(8)
_geom_special_details
;
 All esds (except the esd in the dihedral angle between two l.s. planes)
 are estimated using the full covariance matrix.  The cell esds are taken
 into account individually in the estimation of esds in distances, angles
 and torsion angles; correlations between esds in cell parameters are only
 used when they are defined by crystal symmetry.  An approximate (isotropic)
 treatment of cell esds is used for estimating esds involving l.s. planes.
;
loop_
    _geom_bond_atom_site_label_1
    _geom_bond_atom_site_label_2
    _geom_bond_site_symmetry_2
    _geom_bond_distance
    _geom_bond_publ_flag
    C3 C2 . 1.378(3) ?
    C3 C4 . 1.388(3) ?
    C3 H3 . 0.9300 ?
    C4 C5 . 1.384(3) ?
    C4 H4 . 0.9300 ?
    C6 C5 . 1.385(3) ?
    C6 C7 . 1.385(3) ?
    C6 H6 . 0.9300 ?
    C7 C2 . 1.374(3) ?
    C7 H7 . 0.9300 ?
    C13 C14 . 1.340(4) ?
    C13 C12 . 1.405(4) ?
    C13 H13 . 0.9300 ?
    N1 C2 . 1.463(3) ?
    N1 H1A . 0.8900 ?
    N1 H1B . 0.8900 ?
    N1 H1C . 0.8900 ?
    C5 S8 . 1.763(2) ?
    S8 O10 . 1.4253(19) ?
    S8 O9 . 1.4285(19) ?
    S8 N11 . 1.626(2) ?
    N11 C12 . 1.391(3) ?
    N11 H11 . 0.8600 ?
    C12 N16 . 1.312(3) ?
    C14 O15 . 1.351(3) ?
    C14 C17 . 1.481(4) ?
    O15 N16 . 1.412(3) ?
    C17 H17A . 0.9600 ?
    C17 H17B . 0.9600 ?
    C17 H17C . 0.9600 ?
    O18 S21 . 1.429(2) ?
    O19 S21 . 1.4472(18) ?
    O20 S21 . 1.4291(18) ?
    S21 O22 . 1.5689(19) ?
    O22 C23 . 1.442(3) ?
    C23 H23A . 0.9600 ?
    C23 H23B . 0.9600 ?
    C23 H23C . 0.9600 ?
    O24 H24A . 0.76(3) ?
    O24 H24B . 0.81(3) ?
loop_
    _geom_angle_atom_site_label_1
    _geom_angle_atom_site_label_2
    _geom_angle_atom_site_label_3
    _geom_angle_site_symmetry_1
    _geom_angle_site_symmetry_3
    _geom_angle
    _geom_angle_publ_flag
    C2 C3 C4 . . 119.0(2) ?
    C2 C3 H3 . . 120.5 ?
    C4 C3 H3 . . 120.5 ?
    C5 C4 C3 . . 119.0(2) ?
    C5 C4 H4 . . 120.5 ?
    C3 C4 H4 . . 120.5 ?
    C5 C6 C7 . . 119.3(2) ?
    C5 C6 H6 . . 120.4 ?
    C7 C6 H6 . . 120.4 ?
    C2 C7 C6 . . 118.9(2) ?
    C2 C7 H7 . . 120.5 ?
    C6 C7 H7 . . 120.5 ?
    C14 C13 C12 . . 104.7(2) ?
    C14 C13 H13 . . 127.6 ?
    C12 C13 H13 . . 127.6 ?
    C2 N1 H1A . . 109.5 ?
    C2 N1 H1B . . 109.5 ?
    H1A N1 H1B . . 109.5 ?
    C2 N1 H1C . . 109.5 ?
    H1A N1 H1C . . 109.5 ?
    H1B N1 H1C . . 109.5 ?
    C7 C2 C3 . . 122.3(2) ?
    C7 C2 N1 . . 118.9(2) ?
    C3 C2 N1 . . 118.9(2) ?
    C4 C5 C6 . . 121.5(2) ?
    C4 C5 S8 . . 118.33(17) ?
    C6 C5 S8 . . 120.15(18) ?
    O10 S8 O9 . . 119.97(12) ?
    O10 S8 N11 . . 108.68(11) ?
    O9 S8 N11 . . 104.56(11) ?
    O10 S8 C5 . . 107.58(11) ?
    O9 S8 C5 . . 109.04(11) ?
    N11 S8 C5 . . 106.22(10) ?
    C12 N11 S8 . . 125.09(17) ?
    C12 N11 H11 . . 117.5 ?
    S8 N11 H11 . . 117.5 ?
    N16 C12 N11 . . 117.4(2) ?
    N16 C12 C13 . . 112.3(2) ?
    N11 C12 C13 . . 130.3(2) ?
    C13 C14 O15 . . 109.8(2) ?
    C13 C14 C17 . . 134.3(3) ?
    O15 C14 C17 . . 115.9(3) ?
    C14 O15 N16 . . 108.66(19) ?
    C12 N16 O15 . . 104.5(2) ?
    C14 C17 H17A . . 109.5 ?
    C14 C17 H17B . . 109.5 ?
    H17A C17 H17B . . 109.5 ?
    C14 C17 H17C . . 109.5 ?
    H17A C17 H17C . . 109.5 ?
    H17B C17 H17C . . 109.5 ?
    O18 S21 O20 . . 115.06(14) ?
    O18 S21 O19 . . 111.33(15) ?
    O20 S21 O19 . . 113.41(11) ?
    O18 S21 O22 . . 106.60(14) ?
    O20 S21 O22 . . 103.29(12) ?
    O19 S21 O22 . . 106.17(12) ?
    C23 O22 S21 . . 117.03(18) ?
    O22 C23 H23A . . 109.5 ?
    O22 C23 H23B . . 109.5 ?
    H23A C23 H23B . . 109.5 ?
    O22 C23 H23C . . 109.5 ?
    H23A C23 H23C . . 109.5 ?
    H23B C23 H23C . . 109.5 ?
    H24A O24 H24B . . 106(3) ?
loop_
    _geom_torsion_atom_site_label_1
    _geom_torsion_atom_site_label_2
    _geom_torsion_atom_site_label_3
    _geom_torsion_atom_site_label_4
    _geom_torsion_site_symmetry_1
    _geom_torsion_site_symmetry_2
    _geom_torsion_site_symmetry_3
    _geom_torsion_site_symmetry_4
    _geom_torsion
    _geom_torsion_publ_flag
    C2 C3 C4 C5 . . . . 0.2(4) ?
    C5 C6 C7 C2 . . . . -0.1(4) ?
    C6 C7 C2 C3 . . . . -0.4(4) ?
    C6 C7 C2 N1 . . . . 178.0(2) ?
    C4 C3 C2 C7 . . . . 0.4(4) ?
    C4 C3 C2 N1 . . . . -178.0(2) ?
    C3 C4 C5 C6 . . . . -0.7(4) ?
    C3 C4 C5 S8 . . . . 178.67(18) ?
    C7 C6 C5 C4 . . . . 0.7(4) ?
    C7 C6 C5 S8 . . . . -178.69(18) ?
    C4 C5 S8 O10 . . . . 160.72(18) ?
    C6 C5 S8 O10 . . . . -19.9(2) ?
    C4 C5 S8 O9 . . . . 29.1(2) ?
    C6 C5 S8 O9 . . . . -151.45(19) ?
    C4 C5 S8 N11 . . . . -83.0(2) ?
    C6 C5 S8 N11 . . . . 96.4(2) ?
    O10 S8 N11 C12 . . . . 43.0(2) ?
    O9 S8 N11 C12 . . . . 172.3(2) ?
    C5 S8 N11 C12 . . . . -72.5(2) ?
    S8 N11 C12 N16 . . . . 162.55(18) ?
    S8 N11 C12 C13 . . . . -19.1(4) ?
    C14 C13 C12 N16 . . . . 1.1(3) ?
    C14 C13 C12 N11 . . . . -177.3(2) ?
    C12 C13 C14 O15 . . . . -0.4(3) ?
    C12 C13 C14 C17 . . . . 178.0(3) ?
    C13 C14 O15 N16 . . . . -0.4(3) ?
    C17 C14 O15 N16 . . . . -179.2(2) ?
    N11 C12 N16 O15 . . . . 177.28(19) ?
    C13 C12 N16 O15 . . . . -1.4(3) ?
    C14 O15 N16 C12 . . . . 1.1(3) ?
    O18 S21 O22 C23 . . . . 55.1(3) ?
    O20 S21 O22 C23 . . . . 176.7(2) ?
    O19 S21 O22 C23 . . . . -63.7(3) ?
loop_
    _geom_hbond_atom_site_label_D
    _geom_hbond_atom_site_label_H
    _geom_hbond_atom_site_label_A
    _geom_hbond_site_symmetry_A
    _geom_hbond_distance_DH
    _geom_hbond_distance_HA
    _geom_hbond_distance_DA
    _geom_hbond_angle_DHA
    _geom_hbond_publ_flag
    C3 H3 O24 . 0.93 2.65 3.353(3) 132.6 yes
    C4 H4 O24 2_566 0.93 2.54 3.469(3) 177.3 yes
    C13 H13 O10 . 0.93 2.54 3.023(3) 112.5 yes
    N1 H1A O19 2_656 0.89 1.91 2.800(3) 174.9 yes
    N1 H1A S21 2_656 0.89 2.94 3.774(2) 156.4 yes
    N1 H1B O18 . 0.89 1.95 2.761(3) 151.7 yes
    N1 H1C O24 . 0.89 1.89 2.772(3) 170.3 yes
    N11 H11 N16 2_665 0.86 2.07 2.912(3) 167.3 yes
    C23 H23B O20 1_655 0.96 2.65 3.506(4) 149.2 yes
    O24 H24A O10 2_666 0.76(3) 2.54(3) 3.140(3) 137(3) yes
    O24 H24A O15 1_456 0.76(3) 2.47(3) 3.072(3) 137(3) yes
    O24 H24B O19 2_556 0.81(3) 2.03(3) 2.821(3) 163(3) yes
_shelx_space_group_comment
;
The symmetry employed for this shelxl refinement is uniquely defined
by the following loop, which should always be used as a source of
symmetry information in preference to the above space-group names.
They are only intended as comments.
;
_shelx_estimated_absorpt_T_min     0.661
_shelx_estimated_absorpt_T_max     0.957
_shelx_hkl_file
;
  -1   0   0  289.37   14.20
  -1   0   0  275.97   14.10
  -1   0   0  280.37   15.00
  -1   0   0  289.97   14.90
  -1   0   0  263.97   13.80
   1   0   0  274.57   14.10
   1   0   0  281.27   14.20
   1   0   0  276.27   15.60
   1   0   0  294.87   14.90
  -3   0   0  958.60   45.80
  -3   0   0  890.51   45.40
  -3   0   0  916.31   48.00
  -3   0   0  900.31   45.00
  -3   0   0  950.30   47.70
   3   0   0  926.71   45.80
   3   0   0  937.31   45.00
   3   0   0  934.41   47.70
   3   0   0  897.11   45.40
  -4   0   0  703.73   40.10
  -4   0   0  744.63   41.40
  -4   0   0  772.62   38.20
  -4   0   0  669.43   36.90
   4   0   0  710.33   37.50
   4   0   0  736.53   37.20
   4   0   0  706.83   37.90
   4   0   0  718.73   40.40
  -5   0   0  452.95   28.20
  -5   0   0  530.15   29.50
  -5   0   0  461.05   31.00
  -5   0   0  495.05   33.80
   5   0   0  489.75   28.60
   5   0   0  519.15   28.80
   5   0   0  523.95   32.70
   5   0   0  464.75   28.80
  -6   0   0   54.89    9.10
  -6   0   0   43.10   12.70
  -6   0   0   46.40    8.80
   6   0   0   64.59   10.00
   6   0   0   40.30    9.70
   6   0   0   36.10    7.80
  -7   0   0  123.19   19.50
  -7   0   0  141.29   20.80
   7   0   0  153.28   23.50
   7   0   0   80.59   14.50
   7   0   0   92.09   15.30
   7   0   0  115.99   14.20
   7  -1   0   -6.00    7.10
   7  -1   0    2.60    6.20
   7  -1   0   -8.20    8.10
   7  -1   0   -1.40   13.30
  -7   1   0    1.60    9.90
  -7   1   0   -9.30   12.20
   6  -1   0    2.70    6.60
   6  -1   0    3.10    8.10
   6  -1   0    1.40    5.80
  -6   1   0  -12.30    8.00
  -6   1   0   -0.10    6.30
   5  -1   0   45.00    9.20
   5  -1   0   52.79    8.90
   5  -1   0   46.90    6.90
   5  -1   0   47.80    7.90
  -5   1   0   61.79   13.20
  -5   1   0   69.49    9.70
  -5   1   0   46.30    8.30
  -5   1   0   47.80    8.10
   4  -1   0   45.20    6.90
   4  -1   0   40.80    7.70
   4  -1   0   43.10    6.80
   4  -1   0   52.49    7.60
  -4   1   0   40.30    7.70
  -4   1   0   46.60    9.80
  -4   1   0   58.69    7.90
  -4   1   0   50.89    8.30
   3  -1   0 1091.39   53.69
   3  -1   0 1035.10   51.49
   3  -1   0 1062.79   50.99
   3  -1   0 1069.29   50.79
  -3   1   0 1087.79   50.89
  -3   1   0  995.20   53.29
  -3   1   0 1055.49   54.79
  -3   1   0 1019.20   50.89
   2  -1   0  327.97   17.60
   2  -1   0  360.96   19.50
   2  -1   0  342.47   17.80
   2  -1   0  353.26   18.50
  -2   1   0  354.46   17.60
  -2   1   0  328.37   18.30
  -2   1   0  326.27   17.80
  -2   1   0  348.17   20.60
  -2   1   0  341.27   19.60
   1  -1   0   24.30    2.60
   1  -1   0   29.60    4.30
   1  -1   0   22.70    3.80
   1  -1   0   21.30    3.30
  -1   1   0   15.40    2.90
  -1   1   0   16.50    4.10
  -1   1   0   23.30    3.30
  -1   1   0   24.70    3.30
  -1   1   0   23.20    2.50
   0  -1   0    0.10    0.50
  -1  -1   0  741.63   35.30
  -1  -1   0  765.22   34.70
  -1  -1   0  707.13   34.50
  -1  -1   0  767.22   35.50
   1   1   0  742.33   35.50
   1   1   0  729.03   34.70
   1   1   0  709.63   34.60
   1   1   0  730.03   35.30
  -2  -1   0  823.72   41.80
  -2  -1   0  883.71   43.20
  -2  -1   0  906.91   43.90
  -2  -1   0  907.11   43.20
  -2  -1   0  888.61   42.30
   2   1   0  851.91   43.10
   2   1   0  933.11   44.10
   2   1   0  890.01   43.20
   2   1   0  859.71   42.40
   2   1   0  886.11   42.00
  -3  -1   0  655.03   34.00
  -3  -1   0  665.63   36.20
  -3  -1   0  691.03   35.40
  -3  -1   0  652.23   35.80
  -3  -1   0  674.73   33.60
   3   1   0  711.63   33.90
   3   1   0  664.43   35.00
   3   1   0  692.63   36.30
   3   1   0  649.24   34.20
  -4  -1   0    0.80    5.20
  -4  -1   0    0.40    4.10
  -4  -1   0    2.30    3.40
  -4  -1   0   -2.40    3.70
   4   1   0   -1.20    3.00
   4   1   0    0.50    4.60
   4   1   0   -4.60    3.50
   4   1   0   -3.70    4.10
  -5  -1   0   -0.30    5.10
  -5  -1   0    4.20    4.60
  -5  -1   0    5.60    4.80
  -5  -1   0    2.90    8.30
   5   1   0    1.90    5.90
   5   1   0   -1.70    5.00
   5   1   0    5.00    5.00
   5   1   0   -1.70    5.50
  -6  -1   0  270.07   20.30
  -6  -1   0  280.87   23.50
   6   1   0  212.28   18.60
   6   1   0  239.38   18.30
   6   1   0  215.08   20.60
   6   1   0  239.88   20.10
  -7  -1   0   15.10   10.90
  -7  -1   0   27.30    9.90
  -7  -1   0   17.00    8.80
  -7  -1   0   21.50    9.70
   7   1   0   11.20    7.80
   7   1   0   22.70   10.20
   6  -2   0   -7.10    3.80
   6  -2   0    1.40    4.90
   6  -2   0  -10.80    6.00
   6  -2   0  -12.80    5.90
   6  -2   0   -5.90    9.10
  -6   2   0  -12.70    9.30
  -6   2   0   -2.60    6.50
   5  -2   0  612.24   33.60
   5  -2   0  652.53   37.70
   5  -2   0  663.23   34.60
   5  -2   0  544.85   31.50
  -5   2   0  533.65   33.00
  -5   2   0  560.14   36.50
  -5   2   0  564.44   38.70
   4  -2   0  308.77   19.40
   4  -2   0  326.17   19.70
   4  -2   0  306.27   21.90
   4  -2   0  268.87   17.20
  -4   2   0  295.47   23.60
  -4   2   0  270.47   18.40
  -4   2   0  290.37   21.50
   3  -2   0  512.15   29.10
   3  -2   0  522.95   26.50
   3  -2   0  511.15   25.70
   3  -2   0  502.35   27.20
  -3   2   0  501.55   30.70
  -3   2   0  476.15   28.80
  -3   2   0  502.35   26.50
   2  -2   0   24.40    4.00
   2  -2   0   15.80    2.30
   2  -2   0   16.60    3.90
   2  -2   0   13.30    2.00
   2  -2   0   18.40    3.80
  -2   2   0   21.40    3.80
  -2   2   0   17.40    3.80
  -2   2   0   26.40    6.10
  -2   2   0   14.60    3.00
   1  -2   0 4296.67  210.18
   1  -2   0 4864.91  209.28
  -1   2   0 4593.64  209.18
  -1  -2   0 2184.58  101.19
  -1  -2   0 2045.10   98.79
  -1  -2   0 2258.17  100.39
   1   2   0 2430.96  101.49
   1   2   0 2097.29   98.89
   1   2   0 2196.38  100.39
   1   2   0 2157.88  100.69
   1   2   0 2158.08  101.09
   1   2   0 2139.59   99.59
  -2  -2   0 6512.15  293.37
  -2  -2   0 6910.81  295.17
   2   2   0 6459.85  294.97
   2   2   0 6034.40  292.67
   2   2   0 6536.05  294.67
   2   2   0 6237.28  293.17
  -3  -2   0  376.16   21.10
  -3  -2   0  383.26   22.20
  -3  -2   0  419.46   23.70
  -3  -2   0  396.46   23.10
   3   2   0  373.06   21.90
   3   2   0  391.86   22.80
   3   2   0  372.66   21.50
   3   2   0  383.56   23.50
   3   2   0  367.36   20.90
  -4  -2   0 1033.00   51.49
  -4  -2   0  998.90   51.09
  -4  -2   0  948.21   51.89
   4   2   0  966.10   50.99
   4   2   0  949.90   49.40
   4   2   0  996.30   52.59
   4   2   0  983.10   48.90
  -5  -2   0  426.06   27.90
  -5  -2   0  459.55   27.90
  -5  -2   0  400.36   28.40
  -5  -2   0  409.86   25.20
   5   2   0  432.96   29.40
   5   2   0  423.76   27.60
   5   2   0  403.96   25.30
   5   2   0  408.86   25.30
  -6  -2   0   21.40    8.90
  -6  -2   0    9.50    6.30
  -6  -2   0    6.50    6.20
  -6  -2   0   13.10    6.50
   6   2   0    7.50    6.60
   6   2   0    7.80    6.70
   6   2   0    5.50    6.00
   6   2   0   12.00    7.10
  -7  -2   0   90.69   12.80
  -7  -2   0   94.39   17.10
   7   2   0   88.09   12.80
   7   2   0   81.39   12.60
   7   2   0   76.19   14.30
   6  -3   0   20.40    7.60
   6  -3   0   14.80    4.60
   6  -3   0   11.10    4.30
   6  -3   0   15.30    7.30
  -6   3   0    7.60   11.70
  -6   3   0   12.10    7.80
   5  -3   0  269.47   16.30
   5  -3   0  241.18   16.50
   5  -3   0  329.67   23.40
   5  -3   0  289.47   23.20
   5  -3   0  309.67   20.20
  -5   3   0  252.97   22.40
  -5   3   0  261.47   20.00
  -5   3   0  273.17   26.80
   4  -3   0  101.39   11.80
   4  -3   0  108.69   13.30
   4  -3   0   81.59    8.10
   4  -3   0   97.59    7.90
  -4   3   0   94.69   14.90
  -4   3   0   87.29   12.80
  -4   3   0   96.59   11.10
   3  -3   0  736.63   33.10
   3  -3   0  683.93   36.20
   3  -3   0  685.23   37.40
   3  -3   0  746.43   35.50
   3  -3   0  680.13   33.40
  -3   3   0  700.53   40.20
  -3   3   0  664.13   37.60
  -3   3   0  628.44   34.80
   2  -3   0 1385.06   63.09
   2  -3   0 1415.56   62.89
   2  -3   0 1405.36   66.79
   2  -3   0 1438.16   66.19
  -2   3   0 1330.97   68.39
  -2   3   0 1243.78   64.19
  -2   3   0 1387.96   66.99
   0  -3   0  277.57   13.60
   0  -3   0  255.07   14.70
   0  -3   0  263.37   14.60
   0  -3   0  291.17   15.20
   0   3   0  307.77   15.10
   0   3   0  271.17   14.50
   0   3   0  287.87   15.20
   0   3   0  258.97   13.20
   0   3   0  264.37   14.80
  -1  -3   0  419.06   21.00
  -1  -3   0  399.26   21.90
  -1  -3   0  389.16   21.10
   1   3   0  413.76   21.20
   1   3   0  415.46   21.90
   1   3   0  429.36   21.50
   1   3   0  393.26   19.80
  -2  -3   0 2158.88  104.59
  -2  -3   0 2343.37  104.19
  -2  -3   0 2330.57  107.49
  -2  -3   0 2435.06  105.89
   2   3   0 2415.96  107.79
   2   3   0 2185.28  105.89
   2   3   0 2166.58  104.19
   2   3   0 2347.36  107.29
   2   3   0 2114.89  104.69
  -3  -3   0  128.89   10.10
  -3  -3   0  145.09   12.40
  -3  -3   0  154.08   13.00
   3   3   0  134.29   10.90
   3   3   0  144.79   10.20
   3   3   0  144.29   12.10
   3   3   0  142.69   11.90
   3   3   0  128.19    9.80
  -4  -3   0   42.40    7.50
  -4  -3   0   37.30    7.70
  -4  -3   0   51.59    8.00
   4   3   0   59.89    8.60
   4   3   0   47.60    7.30
   4   3   0   40.70    7.90
   4   3   0   45.40    7.30
  -5  -3   0   -6.40    5.70
  -5  -3   0   -5.20    4.80
  -5  -3   0   -0.20    5.40
   5   3   0    7.20    5.70
   5   3   0   -2.80    5.00
   5   3   0    0.60    5.30
   5   3   0   -0.10    5.40
  -6  -3   0    6.70    7.40
  -6  -3   0   21.50    8.60
   6   3   0   13.90    7.70
   6   3   0    7.00    6.90
   6   3   0    1.80    7.00
  -7  -3   0   -9.80    8.00
  -7  -3   0    3.60    8.60
   7   3   0  -16.50    8.60
   7   3   0   -3.90    6.80
   7   3   0   14.50    9.90
   6  -4   0   18.10    8.50
   6  -4   0   17.40    8.20
   6  -4   0   11.20    3.70
  -6   4   0   16.60   11.30
  -6   4   0   18.50    8.40
   5  -4   0  444.66   21.50
   5  -4   0  439.66   27.40
   5  -4   0  386.96   21.70
   5  -4   0  429.76   28.80
  -5   4   0  389.66   26.30
  -5   4   0  366.46   31.40
   4  -4   0  455.45   22.10
   4  -4   0  480.15   27.50
   4  -4   0  467.25   29.40
   4  -4   0  400.26   22.30
  -4   4   0  419.16   25.70
  -4   4   0  444.96   31.60
  -4   4   0  437.76   29.30
   3  -4   0  981.70   50.59
   3  -4   0 1031.40   49.70
   3  -4   0  927.11   44.90
   3  -4   0 1023.80   44.80
  -3   4   0  917.61   50.49
  -3   4   0  896.41   47.30
  -3   4   0  963.30   53.19
   2  -4   0    3.20    1.20
   2  -4   0    3.80    2.80
   2  -4   0    5.50    3.70
   2  -4   0    3.00    1.10
  -2   4   0    0.90    3.00
  -2   4   0    2.60    5.50
  -2   4   0    1.80    3.00
   1  -4   0 2459.85  116.89
   1  -4   0 2693.13  119.59
  -1   4   0 2648.44  119.69
  -1   4   0 2488.95  120.69
  -1   4   0 2502.95  116.69
   0  -4   0 2348.57  117.99
   0  -4   0 2460.45  119.69
   0  -4   0 2544.15  120.29
   0  -4   0 2764.42  120.59
   0   4   0 2536.65  120.19
   0   4   0 2806.42  120.59
   0   4   0 2754.42  120.69
   0   4   0 2563.04  119.69
  -1  -4   0 7561.04  342.17
   1   4   0 7468.95  342.67
  -2  -4   0  153.48   12.40
   2   4   0  129.49   11.40
   2   4   0  141.29   11.20
   2   4   0  144.39   10.40
   2   4   0  135.69   10.40
  -3  -4   0   35.70    4.50
  -3  -4   0   34.80    5.50
  -3  -4   0   34.00    6.50
   3   4   0   24.60    4.50
   3   4   0   23.50    5.50
   3   4   0   31.20    5.60
   3   4   0   20.50    5.40
   3   4   0   33.30    4.40
  -4  -4   0  825.02   46.10
  -4  -4   0  858.11   46.30
  -4  -4   0  841.62   42.40
   4   4   0  822.32   42.40
   4   4   0  818.72   43.60
   4   4   0  840.52   45.70
   4   4   0  836.82   46.60
  -5  -4   0  987.30   54.49
  -5  -4   0 1011.80   54.89
  -5  -4   0 1040.30   51.39
   5   4   0  944.51   53.69
   5   4   0  953.70   51.09
   5   4   0  997.40   50.69
   5   4   0  919.71   54.69
  -6  -4   0   16.90    8.40
  -6  -4   0   35.20    9.50
  -6  -4   0   23.80    7.50
  -6  -4   0   13.20    8.10
   6   4   0   14.10    7.70
   6   4   0   15.00    7.70
   6   4   0    8.90    7.00
  -7  -4   0   42.80   11.30
  -7  -4   0   32.70   10.60
   7   4   0   23.20    8.60
   7   4   0   31.30   10.60
   7   4   0   32.80   11.00
   6  -5   0  276.57   25.00
   6  -5   0  287.07   23.10
  -6   5   0  250.67   29.90
  -6   5   0  226.78   24.10
   5  -5   0  292.97   21.00
   5  -5   0  283.97   23.00
  -5   5   0  230.78   26.60
  -5   5   0  231.08   20.50
   4  -5   0  999.00   52.09
   4  -5   0 1014.50   50.79
  -4   5   0  927.51   55.69
  -4   5   0  859.31   47.70
  -4   5   0  854.51   51.59
   3  -5   0    9.80    4.20
   3  -5   0   11.80    6.30
  -3   5   0    1.40    7.60
  -3   5   0    5.30    3.70
  -3   5   0    0.80    3.60
   2  -5   0  102.39   10.40
   2  -5   0   99.99    6.00
   2  -5   0  104.69   10.70
  -2   5   0  102.79   11.70
  -2   5   0   99.69   10.40
   1  -5   0  404.06   20.90
   1  -5   0  421.46   23.60
  -1   5   0  401.26   20.50
  -1   5   0  450.75   23.90
  -1   5   0  399.76   20.20
  -1   5   0  420.46   21.40
  -1   5   0  402.96   23.30
  -1   5   0  389.36   24.50
   0  -5   0 1102.69   54.89
   0  -5   0 1068.59   54.29
   0  -5   0 1199.28   55.39
   0  -5   0 1109.59   52.19
   0   5   0 1211.78   55.69
   0   5   0 1176.38   55.19
   0   5   0 1054.79   54.69
   0   5   0 1125.79   52.29
   0   5   0 1116.29   54.29
  -1  -5   0   83.39    8.90
  -1  -5   0  106.99    6.30
  -1  -5   0   84.69    9.60
   1   5   0  101.19    6.60
   1   5   0   88.29    9.00
   1   5   0  103.19    6.30
   1   5   0  113.89    8.60
   1   5   0  105.99    9.10
  -2  -5   0   66.29   10.00
  -2  -5   0   96.69    7.80
   2   5   0   70.09    9.60
   2   5   0   84.59    8.70
   2   5   0   98.69    9.20
   2   5   0   79.49    8.20
   2   5   0   91.89    9.20
  -3  -5   0  194.68    8.90
  -3  -5   0  181.48   15.60
  -3  -5   0  169.58   11.80
   3   5   0  176.88   12.20
   3   5   0  152.58   14.30
   3   5   0  159.88   13.20
   3   5   0  189.58   14.30
   3   5   0  169.28   14.40
  -4  -5   0   43.80    6.10
  -4  -5   0   29.60    7.70
  -4  -5   0   48.50    7.50
   4   5   0   61.09    9.00
   4   5   0   40.50    8.10
   4   5   0   43.20    7.60
   4   5   0   43.40    8.00
   4   5   0   47.10    8.50
  -5  -5   0  229.78   21.90
  -5  -5   0  229.88   16.70
  -5  -5   0  250.07   19.50
   5   5   0  209.58   20.80
   5   5   0  244.18   18.50
   5   5   0  251.17   22.00
   5   5   0  245.58   18.40
  -6  -5   0   25.30    9.00
  -6  -5   0   23.50    9.90
  -6  -5   0   15.20    7.20
   6   5   0   18.80    8.00
   6   5   0   19.60    7.60
   6   5   0   35.80    9.10
  -7  -5   0   -5.90    7.80
  -7  -5   0  -12.00   12.50
   7   5   0  -11.40    8.00
   7   5   0   -6.40    7.30
   6  -6   0   -8.50   19.70
   6  -6   0   -6.80   20.90
   6  -6   0    9.10    8.50
   6  -6   0   -5.60   20.50
  -6   6   0   -6.30   10.40
  -6   6   0  -16.60   11.30
   5  -6   0  -22.00   13.90
   5  -6   0    0.50    6.30
   5  -6   0  -23.10   14.50
   5  -6   0  -27.90   14.30
   5  -6   0    2.60    7.00
  -5   6   0  -17.50   10.00
  -5   6   0    1.40    7.10
   4  -6   0  671.23   39.10
   4  -6   0  724.63   38.70
  -4   6   0  573.84   38.90
  -4   6   0  588.04   35.00
  -4   6   0  637.34   43.80
   3  -6   0  122.99   12.70
   3  -6   0  148.79   14.90
  -3   6   0  131.59   17.70
  -3   6   0  106.39   11.30
  -3   6   0  114.19   14.10
   2  -6   0   71.59    9.90
   2  -6   0   69.69    4.90
  -2   6   0   55.99    8.50
  -2   6   0   61.69    8.40
  -2   6   0   65.09    4.40
  -2   6   0   62.39   11.40
   1  -6   0 2181.18  105.59
   1  -6   0 2325.97  108.59
  -1   6   0 2105.59  109.49
  -1   6   0 2326.57  104.69
  -1   6   0 2364.66  109.09
  -1   6   0 2393.66  108.99
  -1   6   0 2266.37  105.29
   0  -6   0 1026.30   53.79
   0  -6   0 1101.59   52.69
   0  -6   0  989.10   51.29
   0   6   0  969.30   51.79
   0   6   0 1096.29   52.49
   0   6   0 1090.39   52.89
   0   6   0 1025.80   51.19
   0   6   0 1086.59   49.00
  -1  -6   0  287.17   18.50
  -1  -6   0  282.67   18.60
  -1  -6   0  310.97   14.90
   1   6   0  298.77   18.50
   1   6   0  298.07   15.20
   1   6   0  308.27   18.30
   1   6   0  272.57   15.40
   1   6   0  258.77   17.90
  -2  -6   0  464.35   28.40
  -2  -6   0  507.75   23.90
   2   6   0  464.15   28.00
   2   6   0  510.45   27.70
   2   6   0  456.35   27.10
  -3  -6   0   44.10    7.70
   3   6   0   45.30    7.60
   3   6   0   41.10    6.50
   3   6   0   64.79   10.20
   3   6   0   34.10    6.50
  -4  -6   0  168.38   14.50
  -4  -6   0  204.38    9.50
  -4  -6   0  172.78   19.10
   4   6   0  157.28   14.80
   4   6   0  199.08   15.60
   4   6   0  205.28   17.10
   4   6   0  177.98   18.20
   4   6   0  175.68   17.20
  -5  -6   0  468.05   33.10
  -5  -6   0  495.25   28.50
  -5  -6   0  499.95   25.10
   5   6   0  432.66   32.80
   5   6   0  473.65   29.50
   5   6   0  483.75   28.60
   5   6   0  462.65   32.90
  -6  -6   0   34.80    9.70
  -6  -6   0   23.60    6.90
  -6  -6   0   37.60   10.60
   6   6   0   23.80    9.50
   6   6   0   36.90    9.40
   6   6   0   40.00    9.60
   5  -7   0   13.20    8.10
   5  -7   0    1.50   11.20
  -5   7   0   26.70    9.10
  -5   7   0   25.20   12.20
   4  -7   0   52.39   10.00
  -4   7   0   43.50   14.50
  -4   7   0   54.69    8.40
   3  -7   0 1113.39   57.59
  -3   7   0 1044.90   61.19
  -3   7   0 1027.00   57.59
  -3   7   0 1065.49   53.19
  -3   7   0 1070.19   56.29
   2  -7   0  209.48   11.70
   2  -7   0  196.18   17.00
  -2   7   0  208.68   16.80
  -2   7   0  214.98   11.30
  -2   7   0  225.28   14.70
  -2   7   0  221.08   17.70
  -2   7   0  207.68   19.90
   1  -7   0 1902.41   90.89
   1  -7   0 1975.40   94.19
  -1   7   0 1900.11   89.49
  -1   7   0 2020.00   94.49
  -1   7   0 1853.31   95.19
  -1   7   0 1979.50   90.59
  -1   7   0 1941.51   94.29
   0  -7   0   -2.10    2.80
   0  -7   0   -5.30    3.70
   0   7   0   -5.10    2.80
   0   7   0   -1.10    3.50
   0   7   0    1.30    2.10
   0   7   0    1.00    4.10
   0   7   0   -2.00    2.80
  -1  -7   0  222.28   16.80
  -1  -7   0  228.38   16.40
  -1  -7   0  238.08   12.90
   1   7   0  243.58   14.00
   1   7   0  256.87   13.50
   1   7   0  236.98   17.10
   1   7   0  273.27   17.00
   1   7   0  225.58   16.40
  -2  -7   0  624.44   38.50
  -2  -7   0  701.43   39.70
  -2  -7   0  773.42   34.70
   2   7   0  726.83   35.80
   2   7   0  731.13   39.70
   2   7   0  794.82   39.40
   2   7   0  672.83   38.70
  -3  -7   0  687.73   41.00
  -3  -7   0  759.52   35.50
   3   7   0  701.83   40.40
   3   7   0  740.23   39.80
   3   7   0  750.62   41.50
   3   7   0  647.54   35.90
   3   7   0  669.13   38.90
  -4  -7   0    6.50    7.00
  -4  -7   0   12.90    5.40
   4   7   0   17.50    7.60
   4   7   0    1.20    6.20
   4   7   0    6.80    5.20
   4   7   0   10.80    6.30
   4   7   0   10.50    5.80
  -5  -7   0  113.39   15.10
  -5  -7   0  117.49   13.40
   5   7   0  120.09   16.60
   5   7   0   99.79   13.80
   5   7   0  123.69   14.00
  -6  -7   0  188.08   11.30
  -6  -7   0  188.88   19.20
  -6  -7   0  196.88   22.90
   6   7   0  194.48   18.80
   6   7   0  207.98   20.00
   6   7   0  190.28   21.40
  -5   8   0    5.40   11.30
  -5   8   0    9.00    8.50
  -5   8   0   14.20   10.00
   4  -8   0   97.89   13.40
  -4   8   0   91.79   14.50
  -4   8   0  105.79   17.50
  -4   8   0  118.69   15.40
   3  -8   0    4.60    5.00
  -3   8   0   -2.10    6.60
  -3   8   0   14.90    8.50
  -3   8   0    3.80   10.20
   2  -8   0  820.52   45.20
   2  -8   0  758.02   39.10
  -2   8   0  847.62   45.90
  -2   8   0  862.91   41.60
  -2   8   0  828.32   46.30
  -2   8   0  810.02   48.40
  -2   8   0  805.02   38.90
  -2   8   0  821.62   39.90
   1  -8   0   -3.80    4.10
   1  -8   0    3.90    3.10
  -1   8   0   -1.60    6.00
  -1   8   0   -2.40    4.30
  -1   8   0    9.60    2.70
  -1   8   0    4.10    5.50
  -1   8   0    3.10    2.50
   0  -8   0 3064.89  148.29
   0  -8   0 3195.78  150.08
   0   8   0 3279.87  149.99
   0   8   0 3149.49  144.89
   0   8   0 3252.77  148.19
   0   8   0 2973.70  148.79
   0   8   0 3247.48  150.48
  -1  -8   0  292.37   21.70
  -1  -8   0  320.37   17.40
  -1  -8   0  338.77   21.90
   1   8   0  330.37   18.80
   1   8   0  366.16   22.10
   1   8   0  357.36   22.90
   1   8   0  325.27   21.60
   1   8   0  350.96   17.90
  -2  -8   0   24.10    5.90
  -2  -8   0   27.30    6.60
   2   8   0   27.30    6.00
   2   8   0   36.20    8.00
   2   8   0   20.50    5.80
  -3  -8   0  180.68   11.40
  -3  -8   0  167.88   17.10
   3   8   0  137.59   16.60
   3   8   0  162.58   15.70
   3   8   0  153.98   16.20
   3   8   0  188.78   16.10
  -4  -8   0  201.98   21.30
   4   8   0  218.38   21.00
   4   8   0  227.78   16.40
   4   8   0  213.08   19.50
   4   8   0  202.28   19.50
  -5  -8   0  423.86   31.40
  -5  -8   0  454.65   25.60
   5   8   0  453.55   30.10
   5   8   0  448.36   32.40
   5   8   0  390.56   26.80
  -6  -8   0   74.99   10.50
  -6  -8   0   72.39   13.70
   6   8   0   53.79   10.90
   6   8   0   81.99   13.30
   6   8   0   54.09   12.00
   5  -9   0  116.69   18.10
  -5   9   0  114.09   22.10
  -5   9   0  113.19   17.60
   4  -9   0  109.89   16.90
  -4   9   0  123.99   17.80
  -4   9   0  106.39   20.00
  -4   9   0  125.99   17.00
   3  -9   0    3.00    5.00
  -3   9   0    8.30   11.00
  -3   9   0   16.30    6.30
  -3   9   0    7.30    3.50
  -3   9   0    6.90    7.70
   2  -9   0  232.68   19.70
   2  -9   0  191.88   12.50
  -2   9   0  207.78   12.00
  -2   9   0  206.78   21.70
  -2   9   0  215.18   13.10
  -2   9   0  198.58   18.90
   1  -9   0  672.53   36.60
   1  -9   0  682.53   40.30
  -1   9   0  688.13   40.40
  -1   9   0  688.13   34.60
  -1   9   0  767.82   41.30
  -1   9   0  719.73   42.20
  -1   9   0  741.73   36.90
  -1   9   0  691.53   36.00
   0   9   0   92.49   11.40
   0   9   0   88.39    7.70
   0   9   0   95.19   11.70
   0   9   0   79.99   11.20
  -1  -9   0  681.63   33.40
  -1  -9   0  734.03   39.80
  -1  -9   0  615.24   38.20
   1   9   0  716.53   34.00
   1   9   0  717.23   39.50
   1   9   0  661.33   38.10
   1   9   0  681.83   35.40
   1   9   0  676.13   38.30
  -2  -9   0   33.30    7.90
  -2  -9   0   29.60    7.60
  -2  -9   0   39.00    5.70
   2   9   0   36.10    6.90
   2   9   0   20.00    6.50
   2   9   0   39.00    9.20
  -3  -9   0   -5.90    5.20
  -3  -9   0   -4.20    2.90
   3   9   0   -6.20    6.00
   3   9   0   -6.80    4.90
   3   9   0   -6.50    3.80
  -4  -9   0   32.70    5.70
  -4  -9   0   45.30   10.60
   4   9   0   42.50    9.50
   4   9   0   54.59   11.40
   4   9   0   37.70    7.00
  -5  -9   0   -6.50    5.50
   5   9   0    2.30    6.00
   5   9   0    7.60    8.10
   5   9   0    0.40    6.40
  -6  -9   0   35.80   11.70
  -6  -9   0   31.60    8.60
   6   9   0   16.60    9.50
   6   9   0   27.30    9.80
   6   9   0   26.70   10.10
   4 -10   0   -8.60    6.90
  -4  10   0   -0.70   11.80
  -4  10   0    1.40    4.70
  -4  10   0    9.00    8.50
   3 -10   0    3.10    5.00
  -3  10   0   -1.10    6.30
  -3  10   0   -3.30    9.80
  -3  10   0    1.50    6.30
  -3  10   0    2.20    3.70
   2 -10   0    3.20    2.80
   2 -10   0   19.80    7.30
  -2  10   0   11.60    3.50
  -2  10   0   11.50    9.40
  -2  10   0   25.30    7.10
  -2  10   0    9.00    2.40
  -2  10   0   25.30    9.30
   1 -10   0   73.79   11.30
  -1  10   0   62.79    8.30
  -1  10   0   76.99    7.80
  -1  10   0   87.89   12.80
  -1  10   0   66.19   11.80
   0 -10   0  844.92   47.90
   0 -10   0  832.82   45.70
   0  10   0  829.42   47.10
   0  10   0  885.81   45.20
   0  10   0  821.62   46.10
   0  10   0  869.91   48.20
   0  10   0  852.01   41.30
  -1 -10   0  601.54   37.00
  -1 -10   0  624.94   37.80
  -1 -10   0  636.64   31.10
   1  10   0  613.34   36.20
   1  10   0  637.34   37.10
   1  10   0  629.34   38.80
   1  10   0  620.44   33.40
   1  10   0  642.84   31.80
  -2 -10   0 1220.68   57.59
  -2 -10   0 1214.68   64.79
  -2 -10   0 1186.68   64.19
   2  10   0 1245.38   64.49
   2  10   0 1216.58   64.89
   2  10   0 1206.28   64.09
   2  10   0 1200.88   59.09
  -3 -10   0  121.09   16.80
  -3 -10   0  119.29    9.80
   3  10   0  108.79   15.50
   3  10   0  147.59   17.90
  -4 -10   0  330.07   18.50
  -4 -10   0  298.67   26.40
   4  10   0  292.77   20.90
   4  10   0  297.27   26.30
   4  10   0  278.17   24.30
  -5 -10   0  260.67   17.20
  -5 -10   0  218.58   24.90
   5  10   0  224.08   24.70
   5  10   0  248.08   22.50
   5  10   0  211.58   20.00
   3 -11   0   69.69   12.20
  -3  11   0   68.99    9.50
  -3  11   0   78.99   15.50
  -3  11   0   64.29   16.40
   2 -11   0    5.30    3.00
   2 -11   0    0.10    6.10
  -2  11   0    0.80    6.30
  -2  11   0    1.00    3.10
  -2  11   0   -8.50    7.90
  -2  11   0    1.20    8.00
  -2  11   0   -3.30    1.90
   1 -11   0   22.60    7.60
  -1  11   0   25.40    4.70
  -1  11   0   18.40    8.40
  -1  11   0   15.30    8.90
   0 -11   0  183.98   17.00
   0 -11   0  189.08   19.20
   0  11   0  198.78   20.60
   0  11   0  195.28   12.90
   0  11   0  198.98   15.50
   0  11   0  173.68   17.20
  -1 -11   0  352.26   25.50
  -1 -11   0  354.76   25.20
   1  11   0  345.77   19.50
   1  11   0  371.76   26.40
   1  11   0  324.47   21.20
   1  11   0  300.57   23.50
  -2 -11   0  103.39   15.10
  -2 -11   0  109.39   13.80
  -2 -11   0  122.29    9.30
   2  11   0  107.39   14.30
   2  11   0  108.99   16.90
   2  11   0  106.59   13.70
  -3 -11   0  250.17   21.80
  -3 -11   0  227.08   15.20
   3  11   0  250.67   22.80
   3  11   0  268.87   25.10
  -4 -11   0    4.60    8.80
  -4 -11   0   15.40    5.20
   4  11   0    5.30    6.90
   4  11   0   25.40   10.00
   4  11   0   19.30   10.20
  -5 -11   0   -1.60    9.70
  -5 -11   0    9.10    6.40
   5  11   0   -2.20    6.40
   5  11   0    4.90    7.70
   5  11   0    3.30    8.00
   3 -12   0  -10.50    8.00
  -3  12   0  -14.50   10.50
  -3  12   0    6.40   11.10
  -3  12   0    3.10    4.70
   2 -12   0   57.99    7.40
   2 -12   0   56.29   11.10
  -2  12   0   70.59   14.70
  -2  12   0   74.69   14.80
  -2  12   0   54.99    6.60
  -2  12   0   64.59    9.30
   1 -12   0  130.49   16.40
   1 -12   0  109.69   12.60
  -1  12   0  153.48   16.20
  -1  12   0  122.99   10.50
  -1  12   0  127.19   17.70
  -1  12   0  130.49   18.90
  -1  12   0  100.29   11.10
   0 -12   0  206.28   19.90
   0 -12   0  139.99   16.00
   0  12   0  192.38   21.30
   0  12   0  192.08   18.00
   0  12   0  170.28   16.00
   0  12   0  162.68   12.40
  -1 -12   0   -0.90    5.10
  -1 -12   0   15.00    7.50
   1  12   0    9.40    4.40
   1  12   0   -6.90    5.50
   1  12   0    1.40    5.00
   1  12   0    0.40    8.90
  -2 -12   0    4.30    3.60
  -2 -12   0    1.40    6.40
  -2 -12   0   -3.40    6.60
   2  12   0    1.90    7.30
   2  12   0    4.80    9.10
  -3 -12   0   -0.40    7.60
  -3 -12   0   12.30    4.60
   3  12   0    4.70    7.20
   3  12   0   14.10    9.00
   3  12   0   11.20    8.20
  -4 -12   0   34.90    6.30
  -4 -12   0   18.30   11.00
   4  12   0   31.70    8.50
   4  12   0   30.10   11.00
   4  12   0   25.90   10.80
   2 -13   0   57.99   12.10
   2 -13   0   41.20    5.70
  -2  13   0   39.80    6.60
  -2  13   0   58.39   15.10
  -2  13   0   70.49   16.00
   1 -13   0  134.89   13.80
   1 -13   0  124.19   16.20
  -1  13   0  158.68   18.40
  -1  13   0  127.19   11.70
  -1  13   0  174.38   21.80
   0 -13   0   14.80    7.10
   0 -13   0   27.70    8.50
   0  13   0   27.20   11.20
   0  13   0   34.40    9.10
   0  13   0   27.40    5.50
  -1 -13   0   -4.70    6.60
   1  13   0   -5.70    4.60
   1  13   0   -3.40    8.70
   1  13   0    4.30    5.40
  -2 -13   0  260.47   23.70
  -2 -13   0  228.98   23.10
  -2 -13   0  227.78   14.90
   2  13   0  276.87   26.10
   2  13   0  213.98   21.30
  -3 -13   0   30.50    5.80
   3  13   0   39.20   12.70
   3  13   0   31.10   11.70
   0 -14   0   37.40    8.40
   0 -14   0   21.10    8.90
   0  14   0   49.20   13.20
   0  14   0   30.70    6.30
   0  14   0   34.30   10.00
  -1 -14   0   -1.00    5.90
  -1 -14   0   -8.20    7.50
   1  14   0   -6.60    5.30
   1  14   0   -1.50    6.10
   1  14   0   -4.40    9.40
  -2 -14   0   16.90    9.40
  -2 -14   0  -12.40    8.60
   2  14   0    3.50   10.70
   2  14   0    9.60   10.40
   2  14  -1   34.70   12.20
  -2 -14   1   26.00    8.30
  -2 -14   1   18.60    9.70
   1  14  -1   -5.90    5.40
   1  14  -1   -0.10    9.60
  -1 -14   1    5.50    8.10
  -1 -14   1   -9.40    6.20
   0  14  -1   30.60    6.20
   0  14  -1   33.30   13.90
   0  14  -1   44.60   10.10
   0 -14   1   24.10    9.90
   0 -14   1   20.70    7.80
   3  13  -1    0.60    8.50
   3  13  -1    3.60    7.80
   3  13  -1    5.40    7.60
  -3 -13   1    4.20    4.40
  -3 -13   1    2.60    8.30
   2  13  -1  131.89   19.40
  -2 -13   1   95.39   14.10
  -2 -13   1  133.29   18.20
   1  13  -1   72.49   10.30
  -1 -13   1   58.39   12.20
  -1 -13   1   71.29   11.20
   0  13  -1   -8.50    8.60
   0  13  -1   -1.60    6.60
   0 -13   1  -10.90    4.90
   0 -13   1   -1.20    5.30
  -1  13  -1   11.30   10.30
  -1  13  -1    2.30    3.90
  -1  13  -1   -2.80    8.30
  -1  13  -1   -7.20    4.20
   1 -13   1   -6.10    4.70
   1 -13   1   -2.10    7.30
  -2  13  -1    1.60    4.30
  -2  13  -1    4.60   10.30
  -2  13  -1   -4.40    9.40
   2 -13   1    2.90    8.70
   4  12  -1   15.20   10.60
   4  12  -1    1.90    8.00
   4  12  -1    1.90    7.20
  -4 -12   1   -1.30    4.80
  -4 -12   1  -15.00    8.00
   3  12  -1  189.68   20.70
   3  12  -1  201.88   17.20
   3  12  -1  196.78   21.50
  -3 -12   1  202.18   22.00
  -3 -12   1  192.58   13.60
   2  12  -1  181.58   20.40
  -2 -12   1  183.18   19.60
  -2 -12   1  175.98   19.50
   1  12  -1  281.07   22.50
   1  12  -1  324.27   26.10
   1  12  -1  261.67   18.70
  -1 -12   1  275.87   23.90
  -1 -12   1  290.17   22.30
   0  12  -1    2.10    3.50
   0  12  -1   -2.40    5.30
   0  12  -1    5.30    7.00
   0  12  -1    8.50    9.20
   0 -12   1   -5.70    5.20
   0 -12   1    3.60    5.00
  -1  12  -1   23.90    6.90
  -1  12  -1   24.70    4.50
  -1  12  -1   29.60    9.50
  -1  12  -1   16.10    8.90
  -1  12  -1   11.90    4.90
   1 -12   1   14.30    4.90
   1 -12   1   16.90    7.60
  -2  12  -1    3.90    9.70
  -2  12  -1   12.80    4.10
  -2  12  -1    4.10    2.50
  -2  12  -1   -1.80    8.60
   2 -12   1    7.20    3.10
   2 -12   1   -1.00    8.00
  -3  12  -1   21.80   11.20
  -3  12  -1   32.20   13.40
  -3  12  -1   21.90    5.50
   3 -12   1   23.90    8.50
   5  11  -1   -7.40    9.10
   5  11  -1   10.90    8.40
   5  11  -1   10.30   10.80
  -5 -11   1  -17.40    8.80
  -5 -11   1    0.40    5.90
   4  11  -1  168.18   21.90
   4  11  -1  130.89   18.70
   4  11  -1  136.19   15.90
  -4 -11   1  146.69   12.20
  -4 -11   1  140.99   20.50
   3  11  -1  296.27   20.80
   3  11  -1  378.96   29.60
   3  11  -1  325.17   25.60
  -3 -11   1  319.87   18.30
  -3 -11   1  320.37   26.60
   2  11  -1    7.70    8.10
  -2 -11   1   14.10    3.60
  -2 -11   1    6.70    6.60
  -2 -11   1    5.90    6.90
   1  11  -1  850.11   47.30
   1  11  -1  763.32   44.80
   1  11  -1  795.02   41.30
   1  11  -1  769.62   38.90
  -1 -11   1  735.63   44.50
  -1 -11   1  800.72   46.50
   0  11  -1  284.87   20.80
   0  11  -1  345.77   26.40
   0  11  -1  294.87   17.20
   0  11  -1  294.07   22.70
   0 -11   1  323.27   24.20
   0 -11   1  298.57   21.80
  -1  11  -1  504.95   30.20
  -1  11  -1  630.84   31.70
  -1  11  -1  556.34   36.50
  -1  11  -1  546.65   28.80
  -1  11  -1  638.44   38.60
   1 -11   1  521.85   31.00
   1 -11   1  602.44   36.80
  -2  11  -1   31.00    7.50
  -2  11  -1   15.70    2.80
  -2  11  -1   28.20   10.70
  -2  11  -1   15.30    7.20
  -2  11  -1   25.20    4.70
   2 -11   1   20.10    3.30
   2 -11   1   25.00    8.30
  -3  11  -1   38.70    6.00
   3 -11   1   59.69   11.50
   5  10  -1   -7.90    7.40
   5  10  -1   -3.30    7.10
   5  10  -1  -12.30    8.10
  -5 -10   1   -4.30    5.00
  -5 -10   1   -9.80    8.60
   4  10  -1    2.80    6.80
   4  10  -1   -3.80    5.70
   4  10  -1   21.50    8.50
  -4 -10   1   -1.00    4.40
  -4 -10   1  -10.10    6.90
   3  10  -1    4.20    6.80
   3  10  -1   -1.90    5.30
  -3 -10   1    3.50    5.10
  -3 -10   1   -0.80    3.10
   2  10  -1   25.50    9.00
   2  10  -1   23.10    6.30
  -2 -10   1   30.50    7.60
  -2 -10   1   26.90    4.20
  -2 -10   1   21.30    7.70
   1  10  -1  491.35   28.20
   1  10  -1  493.05   30.70
   1  10  -1  504.35   26.00
   1  10  -1  560.54   33.50
   1  10  -1  495.25   31.50
  -1 -10   1  487.15   32.40
  -1 -10   1  492.95   31.00
   0  10  -1  866.31   48.90
   0  10  -1 1027.80   52.29
   0  10  -1  887.71   47.50
   0  10  -1  906.21   43.70
   0  10  -1  888.11   49.50
   0 -10   1  867.31   48.00
   0 -10   1  920.21   50.69
  -1  10  -1    1.80    6.20
  -1  10  -1    4.40    7.80
  -1  10  -1   17.10    8.90
  -1  10  -1   -0.50    3.40
  -1  10  -1    6.50    3.00
   1 -10   1    1.00    3.50
   1 -10   1    7.40    5.30
  -2  10  -1  775.22   47.80
  -2  10  -1  808.82   46.30
  -2  10  -1  806.22   40.10
  -2  10  -1  695.63   37.40
  -2  10  -1  747.43   36.40
   2 -10   1  721.53   36.50
   2 -10   1  798.52   45.00
  -3  10  -1   11.50    9.00
  -3  10  -1    7.80   10.40
  -3  10  -1   12.00    4.00
  -3  10  -1   13.50    6.60
   3 -10   1   13.20    7.30
  -4  10  -1   76.19   10.40
  -4  10  -1   87.19   14.80
  -4  10  -1   62.99   17.70
   4 -10   1   62.99   12.20
   6   9  -1  168.38   22.30
   6   9  -1  165.38   17.90
  -6  -9   1  169.68   21.70
  -6  -9   1  115.29   18.30
   5   9  -1  104.09   15.20
   5   9  -1  100.09   15.70
   5   9  -1  117.89   15.20
  -5  -9   1   99.19   12.20
  -5  -9   1   91.29   15.80
   4   9  -1  489.65   28.90
   4   9  -1  503.35   35.10
   4   9  -1  492.45   32.40
  -4  -9   1  515.35   35.50
  -4  -9   1  545.25   27.30
   3   9  -1  241.78   20.40
   3   9  -1  302.17   24.30
   3   9  -1  279.57   24.30
   3   9  -1  240.78   21.30
  -3  -9   1  269.37   15.20
  -3  -9   1  254.37   22.20
   2   9  -1  220.48   18.90
   2   9  -1  258.77   19.90
   2   9  -1  248.98   19.60
  -2  -9   1  212.08   18.30
  -2  -9   1  240.48   19.80
  -2  -9   1  247.98   13.60
   1   9  -1 1433.76   65.29
   1   9  -1 1390.46   70.19
   1   9  -1 1369.16   67.19
   1   9  -1 1492.55   71.69
   1   9  -1 1353.66   70.19
  -1  -9   1 1315.07   70.09
  -1  -9   1 1398.86   64.79
  -1  -9   1 1349.47   71.09
   0   9  -1  315.77   21.70
   0   9  -1  272.47   18.80
   0   9  -1  304.17   21.20
   0   9  -1  293.97   15.90
   0   9  -1  288.67   20.60
   0  -9   1  276.67   19.60
   0  -9   1  282.57   21.80
  -1   9  -1 1093.49   54.39
  -1   9  -1 1054.29   59.79
  -1   9  -1 1130.09   59.19
  -1   9  -1 1100.29   52.89
  -1   9  -1 1176.18   59.89
   1  -9   1 1104.89   54.99
   1  -9   1 1168.78   59.49
  -2   9  -1  709.63   40.90
  -2   9  -1  648.94   40.10
  -2   9  -1  645.34   33.30
  -2   9  -1  666.93   32.10
  -2   9  -1  682.23   35.40
  -2   9  -1  683.13   42.90
   2  -9   1  644.34   32.20
   2  -9   1  703.93   40.00
  -3   9  -1  227.18   25.30
  -3   9  -1  238.78   15.00
  -3   9  -1  246.08   22.20
  -3   9  -1  229.08   18.10
   3  -9   1  249.97   21.40
  -4   9  -1   25.50    8.00
  -4   9  -1   21.20    9.40
  -4   9  -1   11.50   11.90
   4  -9   1   15.60    8.20
  -5   9  -1   54.09   13.30
   5  -9   1   41.00   10.60
   6   8  -1   30.40   10.90
   6   8  -1   25.40    9.10
   6   8  -1   21.60    9.00
  -6  -8   1   24.30   11.60
  -6  -8   1   26.10   10.10
   5   8  -1   57.39   10.90
   5   8  -1   58.29   11.50
   5   8  -1   52.69    9.00
  -5  -8   1   72.59   11.60
  -5  -8   1   48.40   11.40
   4   8  -1   74.99   12.60
   4   8  -1   97.89   13.30
   4   8  -1   98.29   11.60
  -4  -8   1  105.79    9.80
   3   8  -1  140.09   12.60
   3   8  -1  171.18   15.00
   3   8  -1  146.69   17.30
   3   8  -1  160.48   15.90
   3   8  -1  151.18   15.10
  -3  -8   1  155.88   17.20
  -3  -8   1  181.88   11.00
   2   8  -1  399.56   24.70
   2   8  -1  377.36   25.30
   2   8  -1  365.36   24.60
  -2  -8   1  380.16   25.10
  -2  -8   1  403.36   19.80
   1   8  -1   72.39    6.30
   1   8  -1   64.59    9.60
   1   8  -1   69.39   10.10
   1   8  -1   57.79    6.80
   1   8  -1   43.60    7.20
  -1  -8   1   61.09    5.20
  -1  -8   1   48.60    8.20
   0   8  -1  633.44   37.50
   0   8  -1  742.43   39.10
   0   8  -1  727.73   33.50
   0   8  -1  706.23   36.80
   0   8  -1  693.23   38.20
   0  -8   1  670.03   38.30
   0  -8   1  690.53   37.20
  -1   8  -1  270.37   19.90
  -1   8  -1  260.27   15.10
  -1   8  -1  274.57   16.40
  -1   8  -1  333.17   21.70
  -1   8  -1  283.77   21.60
   1  -8   1  281.67   16.90
   1  -8   1  292.47   20.70
  -2   8  -1  658.93   36.80
  -2   8  -1  643.54   32.60
  -2   8  -1  643.44   30.90
  -2   8  -1  612.64   37.00
  -2   8  -1  590.34   29.30
  -2   8  -1  577.34   38.90
   2  -8   1  603.54   29.40
   2  -8   1  613.04   35.80
  -3   8  -1   44.60   10.00
  -3   8  -1   40.40    6.80
  -3   8  -1   37.40   13.20
   3  -8   1   37.80    8.70
  -4   8  -1  148.29   23.10
  -4   8  -1  191.18   17.20
   4  -8   1  201.18   19.20
  -5   8  -1   51.39   13.30
  -5   8  -1   59.89   16.40
   5  -8   1   50.39   10.70
   6   7  -1   80.49   14.90
  -6  -7   1   87.09    7.90
  -6  -7   1   76.39   14.40
   5   7  -1   31.60    8.30
   5   7  -1   34.90    8.00
   5   7  -1   20.00    8.80
  -5  -7   1   28.40    9.10
   4   7  -1  263.67   23.10
   4   7  -1  254.67   21.80
   4   7  -1  291.67   20.50
   4   7  -1  277.57   18.80
   4   7  -1  290.27   22.40
  -4  -7   1  331.67   24.80
  -4  -7   1  277.17   17.50
   3   7  -1  183.08   14.80
   3   7  -1  183.48   16.90
   3   7  -1  181.58   16.90
   3   7  -1  201.18   16.60
   3   7  -1  161.48   13.10
  -3  -7   1  169.58   17.30
  -3  -7   1  190.18   11.90
   2   7  -1   38.80    7.00
   2   7  -1   38.60    5.70
   2   7  -1   31.50    6.80
   2   7  -1   27.50    5.90
  -2  -7   1   28.70    6.30
  -2  -7   1   39.80    4.80
   1   7  -1 1177.38   60.59
   1   7  -1 1158.38   57.59
   1   7  -1 1296.87   61.19
   1   7  -1 1175.18   57.99
   1   7  -1 1237.48   56.69
   1   7  -1 1246.48   60.89
  -1  -7   1 1192.88   56.29
  -1  -7   1 1228.48   61.39
  -1  -7   1 1215.28   61.09
   0   7  -1   55.09    8.10
   0   7  -1   56.99    6.80
   0   7  -1   41.00    7.20
   0   7  -1   60.39    9.10
   0   7  -1   65.09    5.20
   0  -7   1   43.90    6.80
  -1   7  -1  615.74   30.60
  -1   7  -1  570.04   36.10
  -1   7  -1  647.84   31.80
  -1   7  -1  688.33   36.20
  -1   7  -1  667.73   35.40
   1  -7   1  641.64   35.00
   1  -7   1  625.74   32.00
  -2   7  -1   -1.60    4.20
  -2   7  -1  -10.50    6.30
  -2   7  -1    1.80    0.90
  -2   7  -1   -2.30    3.50
   2  -7   1   -4.80    2.80
   2  -7   1    1.00    1.10
  -3   7  -1   95.49   14.40
  -3   7  -1  115.79   16.50
  -3   7  -1  120.39   12.20
   3  -7   1  122.69   14.30
   3  -7   1  143.29   16.20
  -4   7  -1   -3.60   10.20
  -4   7  -1   12.50    6.40
   4  -7   1    3.70    6.20
   4  -7   1    5.40    7.70
  -5   7  -1   32.10    9.30
  -5   7  -1   17.00   13.10
   5  -7   1   30.70   10.00
   5  -7   1   24.10    8.50
   6   6  -1    4.90    6.50
   6   6  -1   -1.00    6.60
   6   6  -1   10.50    8.00
  -6  -6   1    0.00    5.70
  -6  -6   1    0.20    9.60
  -6  -6   1    8.80    8.40
   5   6  -1  100.19   16.10
   5   6  -1  106.99   13.30
   5   6  -1  118.69   12.80
  -5  -6   1  105.99    9.40
  -5  -6   1  102.09   14.60
   4   6  -1  190.78   19.00
   4   6  -1  153.48   16.90
   4   6  -1  168.58   14.50
   4   6  -1  162.88   16.40
  -4  -6   1  150.98   18.00
  -4  -6   1  183.28    9.80
   3   6  -1  126.29   12.20
   3   6  -1  119.79   10.50
   3   6  -1  137.99   13.10
   3   6  -1  134.29   12.80
   3   6  -1  131.39   13.30
  -3  -6   1  126.89   14.40
  -3  -6   1  131.69    9.90
   2   6  -1   29.60    5.80
   2   6  -1   32.60    6.20
   2   6  -1   34.50    6.00
   2   6  -1   43.70    6.90
  -2  -6   1   30.70    6.50
   1   6  -1   14.00    2.90
   1   6  -1   13.00    4.80
   1   6  -1    7.20    3.90
   1   6  -1   15.50    2.90
   1   6  -1   11.50    2.60
   1   6  -1   15.30    3.70
  -1  -6   1    4.90    3.70
  -1  -6   1    6.70    4.00
   0   6  -1   46.30    7.30
   0   6  -1   44.40    4.40
   0   6  -1   46.20    6.10
   0   6  -1   56.79    7.90
   0   6  -1   43.50    6.00
   0  -6   1   54.29    6.90
  -1   6  -1    7.90    2.30
  -1   6  -1   -3.80    4.80
  -1   6  -1    2.20    3.10
  -1   6  -1    4.40    1.70
  -1   6  -1   13.50    4.20
   1  -6   1    2.20    3.40
   1  -6   1    1.10    2.20
  -2   6  -1  373.16   21.40
  -2   6  -1  396.66   27.40
  -2   6  -1  388.46   24.20
   2  -6   1  438.36   25.00
   2  -6   1  380.66   24.00
  -3   6  -1   40.40    8.30
  -3   6  -1   64.59    8.70
  -3   6  -1   44.60   11.00
   3  -6   1   51.59    9.80
   3  -6   1   55.59    8.80
  -4   6  -1   43.60    7.90
  -4   6  -1   27.50   11.20
  -4   6  -1   30.40    8.30
   4  -6   1   26.50    7.90
   4  -6   1   31.50    9.80
  -5   6  -1  126.09   21.70
  -5   6  -1  117.59   16.40
   5  -6   1  138.79   16.50
   5  -6   1  109.99   15.40
  -6   6  -1   -3.30   12.40
  -6   6  -1    3.30    9.90
   6  -6   1   -4.80    7.90
   6  -6   1   -3.70    8.50
   6   5  -1   65.19   10.00
   6   5  -1   38.90    9.80
   6   5  -1   42.30    9.30
  -6  -5   1   40.80   10.50
  -6  -5   1   45.70    8.50
   5   5  -1  355.36   27.90
   5   5  -1  327.37   22.90
   5   5  -1  328.97   22.70
  -5  -5   1  373.06   27.70
  -5  -5   1  393.56   22.20
   4   5  -1 4457.35  224.48
   4   5  -1 4788.92  226.48
   4   5  -1 4903.21  225.38
   4   5  -1 4709.53  230.68
   4   5  -1 4868.41  230.08
  -4  -5   1 5176.28  230.88
  -4  -5   1 4936.81  224.98
  -4  -5   1 5331.07  224.38
   3   5  -1  769.92   41.20
   3   5  -1  781.22   39.80
   3   5  -1  799.22   44.50
   3   5  -1  831.72   44.00
   3   5  -1  791.42   43.00
   3   5  -1  707.33   38.10
  -3  -5   1  823.42   41.20
  -3  -5   1  845.32   44.10
  -3  -5   1  890.41   38.00
   2   5  -1 1807.32   88.99
   2   5  -1 1777.22   86.89
   2   5  -1 1845.22   90.59
   2   5  -1 1867.51   90.19
   2   5  -1 1984.80   91.89
  -2  -5   1 1955.20   86.49
  -2  -5   1 1899.31   90.99
   1   5  -1   85.49    6.20
   1   5  -1   95.39    8.40
   1   5  -1   92.09    6.00
   1   5  -1   91.99    6.50
   1   5  -1   72.69    7.90
   1   5  -1   88.09    8.00
  -1  -5   1   97.49    5.70
  -1  -5   1   77.49    9.30
  -1  -5   1   77.49    8.70
   0   5  -1  344.97   19.90
   0   5  -1  365.76   17.90
   0   5  -1  398.06   21.40
   0   5  -1  397.66   21.10
   0  -5   1  371.86   21.10
   0  -5   1  339.77   20.10
  -1   5  -1  439.66   22.50
  -1   5  -1  473.65   25.30
  -1   5  -1  492.05   23.00
  -1   5  -1  411.06   26.30
   1  -5   1  434.16   22.50
   1  -5   1  511.25   26.40
   1  -5   1  421.86   24.90
  -2   5  -1 1123.69   56.39
  -2   5  -1 1055.69   58.39
  -2   5  -1 1064.19   53.09
   2  -5   1 1118.79   55.89
   2  -5   1 1215.98   56.99
  -3   5  -1  843.12   47.10
  -3   5  -1  865.61   50.69
  -3   5  -1  837.32   43.60
   3  -5   1  927.61   47.00
   3  -5   1  908.01   47.10
  -4   5  -1 1092.09   62.99
  -4   5  -1 1013.30   54.09
  -4   5  -1 1011.30   57.79
   4  -5   1 1136.29   57.89
   4  -5   1 1143.99   57.69
  -5   5  -1  137.39   22.70
  -5   5  -1  169.58   17.50
   5  -5   1  184.58   18.30
   5  -5   1  210.58   18.40
  -6   5  -1   86.59   17.70
  -6   5  -1   87.09   12.50
   6  -5   1   60.19   11.60
   6  -5   1   89.39   14.60
   6   4  -1    0.20    6.90
   6   4  -1   -1.80    7.20
   6   4  -1    2.70    5.30
  -6  -4   1   -2.20    6.70
  -6  -4   1   -1.70    6.30
  -6  -4   1    3.60    6.70
   5   4  -1   96.99   12.60
   5   4  -1   76.49   11.40
   5   4  -1   94.59   11.20
   5   4  -1  106.19   15.90
  -5  -4   1  109.39   12.20
  -5  -4   1   83.49   12.30
  -5  -4   1   99.79   15.10
  -5  -4   1   87.59   12.40
   4   4  -1  115.29   10.70
   4   4  -1  113.79   11.20
   4   4  -1  109.39   13.30
   4   4  -1  106.39   13.90
  -4  -4   1  119.79   11.20
  -4  -4   1   99.49   12.20
  -4  -4   1  102.99   10.30
  -4  -4   1  121.69   13.10
   3   4  -1  115.79   10.80
   3   4  -1  127.29   12.90
   3   4  -1  104.19    8.40
   3   4  -1  118.29    9.80
   3   4  -1  121.79    9.80
  -3  -4   1  134.39   12.80
  -3  -4   1  129.99    8.50
  -3  -4   1  126.59   12.40
   2   4  -1  266.27   15.80
   2   4  -1  270.17   17.80
   2   4  -1  267.27   13.60
   2   4  -1  257.07   17.10
   2   4  -1  244.48   14.60
   2   4  -1  271.67   17.00
  -2  -4   1  282.37   13.40
  -2  -4   1  267.17   14.70
  -2  -4   1  273.57   18.20
  -2  -4   1  292.57   15.60
   1   4  -1  546.75   24.60
   1   4  -1  509.55   26.50
   1   4  -1  486.95   24.60
   1   4  -1  520.55   27.10
   1   4  -1  493.75   27.20
  -1  -4   1  537.65   24.20
  -1  -4   1  498.65   27.40
  -1  -4   1  489.35   27.00
  -1  -4   1  526.95   26.40
   0   4  -1  397.16   20.70
   0   4  -1  408.56   21.10
   0   4  -1  356.66   21.10
   0   4  -1  417.16   21.40
   0  -4   1  373.56   20.60
   0  -4   1  421.36   21.60
  -1   4  -1  425.16   23.20
  -1   4  -1  450.75   21.10
  -1   4  -1  401.06   20.40
  -1   4  -1  383.96   24.30
   1  -4   1  454.45   23.20
   1  -4   1  403.76   20.50
   1  -4   1  453.65   23.60
  -2   4  -1 2476.55  114.89
  -2   4  -1 2479.85  117.59
  -2   4  -1 2522.25  120.29
   2  -4   1 2451.45  114.89
   2  -4   1 2524.75  117.29
  -3   4  -1   19.40    5.10
  -3   4  -1   22.40    8.70
  -3   4  -1   18.10    4.50
   3  -4   1   24.80    6.40
   3  -4   1   18.60    4.40
  -4   4  -1 1578.74   85.59
  -4   4  -1 1541.55   81.89
  -4   4  -1 1573.84   78.49
   4  -4   1 1672.93   81.29
   4  -4   1 1765.12   82.29
  -5   4  -1  142.69   21.90
  -5   4  -1  130.59   15.20
  -5   4  -1  146.39   16.40
   5  -4   1  150.18    8.50
   5  -4   1  164.88   17.10
   5  -4   1  171.48   16.20
   5  -4   1  140.89    8.70
  -6   4  -1   35.70    9.90
  -6   4  -1   20.90   13.40
   6  -4   1    5.80    8.00
   6  -4   1   23.40    9.30
   6  -4   1   13.00    2.80
   6  -4   1   20.40    2.90
   7   3  -1    5.50    9.40
   7   3  -1   -3.90    6.00
  -7  -3   1  -15.30    8.40
  -7  -3   1    0.30    8.50
  -7  -3   1   -5.40    7.00
   6   3  -1   28.90    8.30
   6   3  -1   24.20    9.30
  -6  -3   1   32.70    9.00
  -6  -3   1   27.10    8.20
   5   3  -1   24.90    7.40
   5   3  -1   38.70    8.00
   5   3  -1   45.40    7.80
   5   3  -1   43.20    8.90
  -5  -3   1   42.70    9.10
  -5  -3   1   37.60    6.90
  -5  -3   1   25.80    8.00
  -5  -3   1   24.20    8.40
   4   3  -1  493.35   26.60
   4   3  -1  474.85   26.60
   4   3  -1  431.86   29.70
   4   3  -1  522.45   30.00
  -4  -3   1  487.85   30.60
  -4  -3   1  508.05   30.30
  -4  -3   1  467.55   26.30
  -4  -3   1  491.65   27.90
   3   3  -1 1700.83   83.79
   3   3  -1 1593.24   81.29
   3   3  -1 1642.44   84.29
   3   3  -1 1706.93   80.69
   3   3  -1 1631.44   80.89
  -3  -3   1 1774.32   80.69
  -3  -3   1 1766.42   83.89
  -3  -3   1 1818.62   81.39
  -3  -3   1 1816.32   84.79
   2   3  -1  627.54   34.40
   2   3  -1  614.44   31.90
   2   3  -1  628.84   32.60
   2   3  -1  686.93   35.30
   2   3  -1  632.34   32.10
  -2  -3   1  691.73   31.80
  -2  -3   1  693.93   35.30
  -2  -3   1  679.53   34.80
  -2  -3   1  703.33   32.60
   1   3  -1 5215.28  238.68
   1   3  -1 5186.68  238.88
  -1  -3   1 5261.07  238.98
   0   3  -1   50.09    4.90
   0   3  -1   54.49    5.40
   0   3  -1   61.19    5.40
   0   3  -1   65.09    5.60
   0   3  -1   69.79    5.50
   0  -3   1   64.79    5.60
   0  -3   1   64.69    5.30
  -1   3  -1 5540.25  266.17
  -1   3  -1 5686.83  265.07
   1  -3   1 6476.55  265.57
   1  -3   1 5506.85  265.97
  -2   3  -1  233.88   14.60
  -2   3  -1  209.18   12.70
  -2   3  -1  209.08   16.50
   2  -3   1  225.98   14.70
   2  -3   1  225.08   13.30
   2  -3   1  208.78   14.10
  -3   3  -1 1591.14   80.49
  -3   3  -1 1490.25   77.59
  -3   3  -1 1624.44   83.49
   3  -3   1 1659.33   80.09
   3  -3   1 1705.13   80.49
   3  -3   1 1656.13   75.59
   3  -3   1 1718.53   77.79
   3  -3   1 1727.03   75.29
  -4   3  -1  206.58   19.80
  -4   3  -1  195.88   14.90
  -4   3  -1  200.18   16.90
   4  -3   1  210.78   17.10
   4  -3   1  178.58   11.80
   4  -3   1  165.08   16.70
   4  -3   1  212.78   11.50
   4  -3   1  208.68   16.70
  -5   3  -1   19.80    6.70
  -5   3  -1   13.10   11.00
  -5   3  -1   20.90    6.80
   5  -3   1   17.90    6.60
   5  -3   1    3.50    7.20
   5  -3   1   20.90    8.40
   5  -3   1   10.10    3.30
   5  -3   1    8.50    3.20
  -6   3  -1    4.60   11.20
  -6   3  -1   17.20    7.90
   6  -3   1    0.70   10.00
   6  -3   1   -4.50    3.60
   6  -3   1   -0.30    3.40
   6  -3   1    4.10    7.20
   6  -3   1   -2.60    6.20
   7   2  -1   32.00   11.20
   7   2  -1   40.00    7.60
   7   2  -1   42.30   11.40
  -7  -2   1   42.80   13.10
  -7  -2   1   44.00   10.40
   6   2  -1   -6.20    4.50
   6   2  -1   -1.10    5.30
   6   2  -1  -11.50    6.40
  -6  -2   1  -10.90    6.00
  -6  -2   1   -0.40    6.40
  -6  -2   1   -1.60    8.30
   5   2  -1  787.02   47.40
   5   2  -1  800.12   41.70
   5   2  -1  811.22   45.40
   5   2  -1  794.12   42.30
  -5  -2   1  854.11   45.90
  -5  -2   1  738.83   46.70
  -5  -2   1  864.21   45.70
   4   2  -1   37.30    5.60
   4   2  -1   24.20    6.70
   4   2  -1   33.80    5.90
   4   2  -1   35.00    6.50
  -4  -2   1   36.90    7.90
  -4  -2   1   31.50    5.30
  -4  -2   1   27.30    7.00
  -4  -2   1   32.40    6.70
   3   2  -1  150.08   10.30
   3   2  -1  149.88   12.60
   3   2  -1  134.39    9.90
   3   2  -1  149.69   11.90
  -3  -2   1  131.49   11.90
  -3  -2   1  144.69   12.30
  -3  -2   1  140.89   10.10
  -3  -2   1  132.59   11.40
  -3  -2   1  151.58    9.80
   2   2  -1  708.43   36.10
   2   2  -1  787.32   39.30
   2   2  -1  743.53   36.90
   2   2  -1  745.13   38.40
   2   2  -1  710.43   36.10
  -2  -2   1  798.32   39.00
  -2  -2   1  773.92   36.10
  -2  -2   1  780.72   38.40
  -2  -2   1  750.72   36.80
   0   2  -1    6.80    2.00
   0   2  -1    5.30    1.80
   0   2  -1    7.50    2.10
   0   2  -1    8.10    2.10
   0  -2   1   11.50    2.70
   0  -2   1    5.10    1.60
   0  -2   1    2.50    1.90
  -1   2  -1  175.88   10.80
  -1   2  -1  170.28    9.30
  -1   2  -1  181.28   10.50
  -1   2  -1  168.88   11.90
   1  -2   1  174.68    9.40
   1  -2   1  171.88   11.40
   1  -2   1  179.68   10.30
   1  -2   1  176.08   10.70
  -2   2  -1  306.67   16.60
  -2   2  -1  317.57   20.20
  -2   2  -1  330.57   15.20
  -2   2  -1  298.47   17.90
   2  -2   1  303.87   17.90
   2  -2   1  314.27   15.10
   2  -2   1  319.87   16.70
   2  -2   1  307.97   18.10
  -3   2  -1    7.50    3.50
  -3   2  -1   16.00    6.70
  -3   2  -1   11.20    2.40
  -3   2  -1    7.20    3.90
   3  -2   1    2.20    4.00
   3  -2   1    7.10    2.00
   3  -2   1    7.20    3.50
   3  -2   1    2.00    3.60
  -4   2  -1  289.37   15.90
  -4   2  -1  285.27   22.80
  -4   2  -1  223.98   16.90
  -4   2  -1  269.57   19.40
   4  -2   1  256.27   17.50
   4  -2   1  247.28   15.50
   4  -2   1  293.37   20.00
   4  -2   1  268.17   19.30
  -5   2  -1  128.59   15.20
  -5   2  -1  132.69   17.60
  -5   2  -1  144.59   14.50
   5  -2   1  142.39   11.90
   5  -2   1  176.28   15.90
   5  -2   1  179.88   16.90
   5  -2   1  175.38   15.90
  -6   2  -1  134.89   20.80
  -6   2  -1  102.49   15.20
   6  -2   1  140.79   17.90
   6  -2   1  132.39   15.60
   6  -2   1  101.49   11.70
   6  -2   1  157.88   17.50
  -7   2  -1   -7.50   11.20
  -7   2  -1   13.40   10.70
   7  -2   1   -5.70    8.30
   7  -2   1   21.40   14.20
   7  -2   1    3.70    7.20
   7  -2   1   -0.70    5.20
   7  -2   1   -2.40    8.30
   7   1  -1   30.50    7.80
   7   1  -1   16.80   10.10
   7   1  -1   42.20   13.40
  -7  -1   1   30.30   10.10
  -7  -1   1   35.10   11.70
   6   1  -1   38.10    6.90
   6   1  -1   30.00    9.20
   6   1  -1   27.10    8.10
  -6  -1   1   52.79   11.60
   5   1  -1   -3.80    4.50
   5   1  -1   -8.90    5.10
   5   1  -1   -2.60    5.10
   5   1  -1   -7.60    4.30
  -5  -1   1   -5.10    6.30
  -5  -1   1    3.50    5.00
  -5  -1   1   -4.00    4.50
  -5  -1   1   -3.90    5.70
   4   1  -1  442.46   28.60
   4   1  -1  452.75   24.80
   4   1  -1  472.75   25.50
   4   1  -1  471.65   27.30
  -4  -1   1  479.85   28.70
  -4  -1   1  522.45   27.90
  -4  -1   1  434.16   26.00
  -4  -1   1  448.36   29.10
  -4  -1   1  426.86   25.20
   3   1  -1 5307.27  243.08
   3   1  -1 5174.28  241.38
   3   1  -1 5059.29  239.08
   3   1  -1 5140.59  239.28
  -3  -1   1 5368.26  239.18
  -3  -1   1 5251.47  242.88
  -3  -1   1 5614.34  241.58
  -3  -1   1 5236.18  241.88
  -3  -1   1 5010.20  239.28
   2   1  -1    4.40    2.30
   2   1  -1   -0.90    3.00
   2   1  -1    1.40    1.70
   2   1  -1    0.80    2.50
   2   1  -1    4.00    2.60
  -2  -1   1    0.10    3.00
  -2  -1   1    2.70    1.90
  -2  -1   1    2.70    2.70
  -2  -1   1    4.70    3.20
  -2  -1   1    3.40    2.00
  -2   1  -1 3941.01  179.48
  -2   1  -1 3636.84  177.98
  -2   1  -1 3759.22  179.38
  -2   1  -1 3865.11  181.18
  -2   1  -1 3909.51  177.68
   2  -1   1 4035.10  179.48
   2  -1   1 4013.30  178.08
   2  -1   1 3942.91  177.68
   2  -1   1 4022.50  179.58
  -3   1  -1 2344.07  116.19
  -3   1  -1 2294.57  112.19
  -3   1  -1 2489.55  112.09
  -3   1  -1 2405.96  114.49
   3  -1   1 2507.75  114.59
   3  -1   1 2406.36  113.79
   3  -1   1 2475.55  112.09
   3  -1   1 2414.66  112.19
  -4   1  -1 1015.40   52.59
  -4   1  -1 1042.90   57.69
  -4   1  -1 1129.09   52.69
  -4   1  -1 1043.00   55.49
   4  -1   1 1022.00   52.49
   4  -1   1 1077.29   52.49
   4  -1   1 1125.69   55.79
   4  -1   1 1078.79   54.49
  -5   1  -1   25.90    6.00
  -5   1  -1   42.70   11.30
  -5   1  -1   27.60    6.60
  -5   1  -1   22.60    6.60
   5  -1   1   18.80    5.10
   5  -1   1   20.60    7.10
   5  -1   1   28.50    7.30
   5  -1   1   31.60    7.50
  -6   1  -1  347.47   21.60
  -6   1  -1  279.47   27.20
  -6   1  -1  290.17   22.40
   6  -1   1  344.57   23.60
   6  -1   1  270.77   24.10
   6  -1   1  293.77   20.90
   6  -1   1  324.97   23.30
  -7   1  -1   -7.10   10.00
  -7   1  -1    8.70    9.50
   7  -1   1   -3.00    8.30
   7  -1   1    1.30   11.30
   7  -1   1    0.90    7.70
   7   0  -1   17.20   13.70
   7   0  -1   10.80   10.40
   7   0  -1   14.50    6.70
  -7   0   1    3.40    9.60
  -7   0   1   35.30   13.30
   6   0  -1   -1.60    7.10
   6   0  -1   -5.60    4.90
   6   0  -1   -7.80    5.30
   6   0  -1   -3.30    7.80
  -6   0   1    0.30    8.10
  -6   0   1   -6.50    4.70
  -6   0   1   -1.10    6.20
   5   0  -1   12.30    5.10
   5   0  -1    5.20    6.00
   5   0  -1    4.80    5.20
   5   0  -1    1.90    4.80
  -5   0   1   -3.60    6.00
  -5   0   1   11.70    5.30
  -5   0   1    1.20    7.40
  -5   0   1    3.10    5.00
   4   0  -1   -2.70    3.70
   4   0  -1    2.80    5.10
   4   0  -1   -5.60    3.20
   4   0  -1    1.60    3.30
  -4   0   1   -4.80    4.40
  -4   0   1    2.90    5.80
  -4   0   1    0.10    3.70
  -4   0   1    0.10    4.20
   3   0  -1   63.79    9.20
   3   0  -1   55.99    5.90
   3   0  -1   53.49    6.70
   3   0  -1   51.69    7.20
  -3   0   1   62.39    8.90
  -3   0   1   53.49    6.00
  -3   0   1   52.79    6.70
  -3   0   1   53.49    8.70
  -3   0   1   52.79    7.20
   2   0  -1 1925.01   87.89
   2   0  -1 1849.91   85.09
   2   0  -1 1733.23   87.19
   2   0  -1 1854.31   86.29
   2   0  -1 1755.82   84.69
  -2   0   1 1759.42   85.19
  -2   0   1 1886.41   87.49
  -2   0   1 1953.90   86.29
  -2   0   1 1796.62   84.89
  -2   0   1 1908.51   87.79
   1   0  -1 2375.76  109.59
   1   0  -1 2426.76  110.19
   1   0  -1 2458.85  110.99
   1   0  -1 2347.27  111.59
   1   0  -1 2346.87  111.39
  -1   0   1 2498.05  111.79
  -1   0   1 2449.66  111.49
  -1   0   1 2268.97  110.09
  -1   0   1 2603.74  111.09
  -1   0  -1 3063.19  139.29
  -1   0  -1 3082.59  140.29
   1   0   1 3055.59  140.29
  -2   0  -1   78.89    6.70
  -2   0  -1   82.69    7.00
  -2   0  -1   76.39    6.30
  -2   0  -1   76.89    6.20
  -2   0  -1   79.99    8.10
   2   0   1   83.89    6.50
   2   0   1   85.09    7.60
   2   0   1   81.69    7.00
   2   0   1   78.99    6.40
   2   0   1   87.69    7.20
  -3   0  -1  305.47   19.50
  -3   0  -1  333.37   21.00
  -3   0  -1  316.87   17.90
  -3   0  -1  324.57   18.40
   3   0   1  315.27   19.40
   3   0   1  324.27   19.80
   3   0   1  331.87   18.40
   3   0   1  310.97   18.00
  -4   0  -1 1002.80   52.39
  -4   0  -1 1147.59   53.69
  -4   0  -1 1078.79   55.39
  -4   0  -1 1054.69   56.79
   4   0   1 1049.49   52.59
   4   0   1 1085.29   55.39
   4   0   1 1081.29   53.19
   4   0   1 1034.20   53.89
  -5   0  -1   71.69   10.50
  -5   0  -1   77.39   12.10
  -5   0  -1   65.89   10.50
  -5   0  -1   90.89   14.50
   5   0   1   63.29    9.80
   5   0   1   59.89    8.60
   5   0   1   70.99    9.70
  -6   0  -1    5.30    5.90
  -6   0  -1    3.90    5.20
  -6   0  -1    8.10    9.20
   6   0   1    8.30    6.90
   6   0   1    6.50    6.50
   6   0   1    7.80    8.10
  -7   0  -1   -0.60   10.20
  -7   0  -1   11.00    9.50
   7   0   1    3.40    7.40
   7   0   1    7.10    9.70
   6  -1  -1   85.79   13.10
   6  -1  -1   72.79   10.90
   6  -1  -1   70.99   10.50
  -6   1   1   55.49    9.70
  -6   1   1   80.99   15.20
   5  -1  -1  192.28   17.80
   5  -1  -1  196.88   14.70
   5  -1  -1  179.98   15.40
  -5   1   1  185.08   18.90
  -5   1   1  173.08   15.70
  -5   1   1  202.68   21.10
   4  -1  -1 2054.59  103.79
   4  -1  -1 2050.59  100.49
   4  -1  -1 2174.48   99.79
   4  -1  -1 2111.69   99.49
  -4   1   1 2086.99  104.89
  -4   1   1 2036.20  103.89
  -4   1   1 2353.46  100.89
  -4   1   1 2006.10   99.79
   3  -1  -1 2536.95  118.89
   3  -1  -1 2561.04  121.59
   3  -1  -1 2533.85  118.09
   3  -1  -1 2648.03  118.09
  -3   1   1 2464.65  121.99
  -3   1   1 2513.05  118.29
  -3   1   1 2524.65  121.59
  -3   1   1 2358.76  118.09
  -3   1   1 2778.32  119.09
   2  -1  -1  729.23   36.50
   2  -1  -1  763.42   36.20
   2  -1  -1  734.23   36.00
   2  -1  -1  786.92   38.60
  -2   1   1  705.23   36.10
  -2   1   1  768.52   38.60
  -2   1   1  821.02   36.70
  -2   1   1  731.13   38.90
  -2   1   1  709.33   36.00
  -2  -1  -1  278.57   15.50
  -2  -1  -1  295.27   16.20
  -2  -1  -1  297.57   16.40
  -2  -1  -1  294.07   16.60
  -2  -1  -1  282.57   16.60
   2   1   1  293.97   16.50
   2   1   1  281.27   16.40
   2   1   1  286.47   16.20
   2   1   1  298.97   16.50
   2   1   1  293.77   15.60
  -3  -1  -1 2990.20  138.99
  -3  -1  -1 2866.31  139.29
  -3  -1  -1 3067.29  138.49
   3   1   1 2997.40  137.09
   3   1   1 2882.21  138.29
   3   1   1 3000.30  139.09
   3   1   1 2967.90  138.29
  -4  -1  -1  106.49   13.10
  -4  -1  -1  132.79   11.60
  -4  -1  -1  103.19   11.50
   4   1   1   99.29   10.70
   4   1   1   90.99   11.30
   4   1   1  120.99   12.10
   4   1   1  133.19   10.90
  -5  -1  -1   29.40    7.40
  -5  -1  -1   41.70    7.20
  -5  -1  -1   34.50    9.60
   5   1   1   26.10    6.90
   5   1   1   39.10    6.50
   5   1   1   49.20    8.50
   5   1   1   37.00    7.60
  -6  -1  -1  220.28   18.50
  -6  -1  -1  250.97   20.60
  -6  -1  -1  254.27   23.70
   6   1   1  244.68   21.50
   6   1   1  237.38   19.10
   6   1   1  233.58   18.80
   6   1   1  246.28   19.90
  -7  -1  -1  104.09   18.90
  -7  -1  -1  109.99   14.90
   7   1   1  118.89   17.50
   7   1   1  130.89   14.80
   7   1   1  107.19   14.60
   6  -2  -1    7.60    5.90
   6  -2  -1    2.70    7.50
   6  -2  -1   -5.30    5.90
   6  -2  -1   20.30   10.90
  -6   2   1    7.20    7.50
  -6   2   1   -9.60    9.70
   5  -2  -1  406.76   23.60
   5  -2  -1  404.16   28.30
   5  -2  -1  373.76   22.20
  -5   2   1  338.37   23.80
  -5   2   1  373.76   30.40
  -5   2   1  359.36   27.70
   4  -2  -1  649.83   35.80
   4  -2  -1  698.43   36.20
   4  -2  -1  723.03   40.50
   4  -2  -1  696.43   35.10
   4  -2  -1  761.82   37.30
  -4   2   1  662.43   40.00
  -4   2   1  673.03   41.60
  -4   2   1  651.43   36.10
   3  -2  -1  557.04   27.00
   3  -2  -1  523.65   26.70
   3  -2  -1  497.95   26.10
   3  -2  -1  484.45   25.40
   3  -2  -1  505.15   29.10
  -3   2   1  456.75   29.60
  -3   2   1  488.75   29.30
  -3   2   1  478.55   26.30
   2  -2  -1  389.66   20.10
   2  -2  -1  418.96   20.80
   2  -2  -1  409.96   22.90
   2  -2  -1  398.26   19.70
  -2   2   1  388.16   23.60
  -2   2   1  378.76   20.60
  -2   2   1  364.46   20.20
  -2   2   1  391.96   22.50
   0  -2  -1  543.05   26.40
   0  -2  -1  575.54   27.40
   0  -2  -1  556.74   27.20
   0  -2  -1  600.34   27.50
   0  -2  -1  534.35   27.40
   0   2   1  575.64   27.50
   0   2   1  582.54   27.20
   0   2   1  551.64   27.50
   0   2   1  591.14   27.50
   0   2   1  566.34   27.20
  -2  -2  -1  685.93   32.80
  -2  -2  -1  627.54   31.70
  -2  -2  -1  662.93   32.40
  -2  -2  -1  675.83   33.20
   2   2   1  629.84   32.50
   2   2   1  623.54   32.70
   2   2   1  613.84   31.20
   2   2   1  632.84   32.60
  -3  -2  -1 1099.89   51.99
  -3  -2  -1 1011.80   51.09
  -3  -2  -1 1046.50   51.79
   3   2   1 1011.40   51.79
   3   2   1 1039.70   51.49
   3   2   1  999.00   50.79
   3   2   1 1034.10   49.80
   3   2   1  971.10   50.79
  -4  -2  -1  139.29   13.20
  -4  -2  -1  145.49   13.80
  -4  -2  -1  136.19   12.90
   4   2   1  112.89   11.90
   4   2   1  138.19   13.00
   4   2   1  157.48   13.80
   4   2   1  142.79   11.80
  -5  -2  -1    0.20    5.00
  -5  -2  -1   -8.10    4.40
   5   2   1   -5.10    5.40
   5   2   1    1.20    4.60
   5   2   1    2.90    5.00
  -6  -2  -1    2.10    6.40
  -6  -2  -1   -0.80    7.30
  -6  -2  -1    7.40    8.10
   6   2   1   -7.00    5.30
   6   2   1   -4.20    6.50
   6   2   1    1.20    6.80
   6   2   1   -8.80    5.40
  -7  -2  -1   40.90   13.40
  -7  -2  -1   42.60    9.40
  -7  -2  -1   52.59   10.90
   7   2   1   39.20    9.70
   7   2   1   34.50    9.90
   7   2   1   54.59   11.40
   6  -3  -1   24.30    7.00
   6  -3  -1   35.90    5.80
   6  -3  -1   38.40    9.10
   6  -3  -1   24.80    6.10
  -6   3   1   28.80    9.20
  -6   3   1   33.40   15.00
   5  -3  -1    0.00    3.50
   5  -3  -1   -2.00    5.70
   5  -3  -1  -15.80    9.90
   5  -3  -1   -1.10    4.50
   5  -3  -1   -8.50    3.60
  -5   3   1   -7.60   10.00
  -5   3   1   -0.70    5.50
   4  -3  -1 1401.06   69.79
   4  -3  -1 1252.47   63.99
   4  -3  -1 1487.95   66.29
  -4   3   1 1264.77   64.99
  -4   3   1 1306.77   71.19
  -4   3   1 1266.17   69.19
   3  -3  -1   37.30    5.00
   3  -3  -1   32.40    5.60
   3  -3  -1   33.80    6.80
   3  -3  -1   39.50    5.20
  -3   3   1   29.80    6.10
  -3   3   1   25.50    4.90
  -3   3   1   24.50    8.00
   2  -3  -1 1966.20   87.99
   2  -3  -1 1890.81   85.79
   2  -3  -1 1887.51   86.09
   2  -3  -1 1936.31   89.59
  -2   3   1 1758.02   86.49
  -2   3   1 1857.91   90.69
  -2   3   1 1736.83   89.19
   1  -3  -1   83.39    7.70
   1  -3  -1   74.99    7.40
   1  -3  -1   81.49    5.70
  -1   3   1   84.79    5.50
  -1   3   1   80.39    7.00
  -1   3   1   96.59    8.00
  -1   3   1   72.39    8.50
  -1   3   1   94.49    7.00
   0  -3  -1 3907.41  175.18
   0  -3  -1 3764.82  175.58
  -1  -3  -1 4669.83  215.68
  -1  -3  -1 4690.23  215.28
   1   3   1 4873.41  215.78
   1   3   1 4611.94  214.78
  -2  -3  -1  365.76   20.60
  -2  -3  -1  335.47   18.10
  -2  -3  -1  368.86   19.40
  -2  -3  -1  329.87   17.40
  -2  -3  -1  347.17   17.10
   2   3   1  332.07   19.00
   2   3   1  320.27   19.30
   2   3   1  365.96   20.00
   2   3   1  349.27   19.90
  -3  -3  -1 3886.21  174.58
  -3  -3  -1 3647.64  171.88
  -3  -3  -1 3875.61  174.18
   3   3   1 3733.13  171.58
   3   3   1 3712.53  173.98
   3   3   1 3746.93  174.18
   3   3   1 3518.25  172.98
  -4  -3  -1  300.57   20.30
  -4  -3  -1  261.67   20.10
  -4  -3  -1  290.27   17.90
  -4  -3  -1  291.87   18.80
   4   3   1  278.07   19.40
   4   3   1  287.67   19.60
   4   3   1  288.27   18.00
   4   3   1  269.27   20.00
  -5  -3  -1    0.10    4.90
  -5  -3  -1  -10.40    5.80
  -5  -3  -1   -1.00    4.90
   5   3   1   -2.20    5.30
   5   3   1   -0.70    4.80
   5   3   1   -2.90    4.70
   5   3   1  -10.50    5.60
  -6  -3  -1   -9.90    5.60
  -6  -3  -1   -2.40    7.60
  -6  -3  -1    1.70    5.00
   6   3   1  -10.60    5.10
   6   3   1    1.70    6.40
   6   3   1   -6.50    5.50
   6   3   1   -3.30    6.60
  -7  -3  -1   -5.80    8.20
  -7  -3  -1   -7.90   10.50
  -7  -3  -1    3.70    8.20
   7   3   1   -6.70    6.90
   7   3   1   -9.80    6.60
   7   3   1   10.80    9.40
   6  -4  -1    7.10    8.50
   6  -4  -1   -0.90   18.50
   6  -4  -1    1.00    4.10
   6  -4  -1   11.60    4.60
  -6   4   1    3.40   10.90
  -6   4   1   16.10    9.60
   5  -4  -1  293.87   18.30
   5  -4  -1  323.27   17.80
   5  -4  -1  302.37   24.90
  -5   4   1  291.27   29.10
  -5   4   1  299.07   22.10
   4  -4  -1  436.06   21.70
   4  -4  -1  420.46   27.60
   4  -4  -1  378.36   21.90
  -4   4   1  410.86   29.90
  -4   4   1  381.36   24.60
  -4   4   1  414.16   28.50
   3  -4  -1 1262.77   63.79
   3  -4  -1 1356.96   62.29
   3  -4  -1 1215.88   58.89
   3  -4  -1 1320.27   58.59
  -3   4   1 1183.98   63.99
  -3   4   1 1138.59   60.09
  -3   4   1 1255.07   66.49
   2  -4  -1 1336.87   64.89
   2  -4  -1 1332.17   60.79
  -2   4   1 1329.07   65.19
  -2   4   1 1258.67   66.19
  -2   4   1 1271.37   61.79
   1  -4  -1    9.40    3.00
   1  -4  -1    6.70    2.10
  -1   4   1    8.60    2.00
  -1   4   1    1.10    4.50
  -1   4   1   13.20    3.70
  -1   4   1    7.30    3.70
   0  -4  -1  587.24   28.30
   0  -4  -1  537.95   27.80
   0  -4  -1  513.45   26.00
   0  -4  -1  542.35   28.20
   0   4   1  529.05   26.10
   0   4   1  583.44   28.40
   0   4   1  542.65   27.50
   0   4   1  524.25   27.90
   0   4   1  590.54   28.50
  -1  -4  -1    1.70    1.50
  -1  -4  -1   -0.20    2.20
  -1  -4  -1    0.00    1.30
  -1  -4  -1   -5.50    2.30
   1   4   1   -1.20    1.40
   1   4   1   -1.70    2.50
   1   4   1    1.40    1.80
   1   4   1    2.10    2.30
   1   4   1    2.30    1.30
  -2  -4  -1  470.95   23.10
  -2  -4  -1  510.15   24.70
  -2  -4  -1  517.25   28.20
   2   4   1  498.05   27.70
   2   4   1  502.85   26.60
   2   4   1  481.35   26.90
   2   4   1  527.15   27.70
  -3  -4  -1   92.39    9.00
  -3  -4  -1   91.79    6.80
  -3  -4  -1   84.79    6.40
  -3  -4  -1   95.49   11.10
   3   4   1   80.49    8.00
   3   4   1   78.29    9.50
   3   4   1   91.79    9.50
   3   4   1   77.59    8.10
  -4  -4  -1  124.79   10.90
  -4  -4  -1  103.99   10.60
  -4  -4  -1  145.49   13.30
  -4  -4  -1  105.09   13.90
  -4  -4  -1  117.49   12.50
   4   4   1  128.69   13.40
   4   4   1  132.69   12.20
   4   4   1  140.19   11.60
   4   4   1  120.89   13.20
  -5  -4  -1   -0.10    6.00
  -5  -4  -1   -5.70    5.90
  -5  -4  -1    7.90    5.70
   5   4   1    7.80    5.80
   5   4   1    7.70    5.40
   5   4   1    3.40    5.70
   5   4   1   -0.70    5.80
  -6  -4  -1   14.80    8.00
  -6  -4  -1   20.30    8.30
   6   4   1    4.90    7.10
   6   4   1   25.60    8.50
   6   4   1   20.70    8.60
  -7  -4  -1  -11.30   11.80
  -7  -4  -1   -1.10    8.30
  -7  -4  -1  -13.80    8.40
   7   4   1   13.60   10.10
   7   4   1   -8.20    6.50
   7   4   1   -1.60    6.50
   6  -5  -1   38.70   10.80
   6  -5  -1   49.30    7.20
   6  -5  -1   30.80    4.40
  -6   5   1   66.19   18.00
  -6   5   1   42.80   11.20
   5  -5  -1   12.00    7.60
   5  -5  -1    0.30    2.70
   5  -5  -1    3.90    2.80
  -5   5   1    6.90    7.10
  -5   5   1   -3.60   10.20
   4  -5  -1   17.60    6.10
  -4   5   1   -4.30    7.00
  -4   5   1    7.30    5.90
  -4   5   1    9.30    6.00
   3  -5  -1 2458.75  113.79
   3  -5  -1 2247.98  107.29
   3  -5  -1 2382.26  107.29
  -3   5   1 2356.56  116.49
  -3   5   1 2276.27  109.39
  -3   5   1 2270.27  113.89
   2  -5  -1  156.98    9.30
   2  -5  -1  161.18   12.60
  -2   5   1  142.19   13.20
  -2   5   1  171.28   12.80
  -2   5   1  143.39    8.60
  -2   5   1  136.39   14.70
  -2   5   1  136.59   11.40
   1  -5  -1    5.50    3.60
   1  -5  -1    5.00    2.20
  -1   5   1    5.70    4.00
  -1   5   1    8.80    2.40
  -1   5   1    4.70    1.80
  -1   5   1    3.20    4.80
   0  -5  -1 2258.97  112.09
   0  -5  -1 2259.27  111.49
   0  -5  -1 2537.85  112.59
   0   5   1 2577.44  112.59
   0   5   1 2271.37  111.89
   0   5   1 2390.36  111.29
   0   5   1 2412.96  109.59
   0   5   1 2454.85  112.59
  -1  -5  -1   11.40    3.10
  -1  -5  -1   15.90    2.70
   1   5   1   10.20    3.00
   1   5   1   10.50    2.30
   1   5   1   16.40    4.50
   1   5   1   11.40    2.40
   1   5   1    7.10    2.90
  -2  -5  -1  164.28    9.20
  -2  -5  -1  140.89   12.10
   2   5   1  143.09   11.60
   2   5   1  136.59   12.40
   2   5   1  150.38   11.30
   2   5   1  145.49   11.00
  -3  -5  -1   67.29   10.60
  -3  -5  -1   84.19    8.00
  -3  -5  -1   90.29    5.20
  -3  -5  -1   88.29    5.00
   3   5   1   78.49    9.40
   3   5   1   81.29   10.00
   3   5   1   84.99    8.50
   3   5   1   70.29    9.80
  -4  -5  -1  345.27   19.90
  -4  -5  -1  381.36   25.30
  -4  -5  -1  378.56   21.60
  -4  -5  -1  343.57   19.40
   4   5   1  397.46   23.90
   4   5   1  361.36   24.80
   4   5   1  389.86   25.40
   4   5   1  349.96   21.80
   4   5   1  367.26   23.40
  -5  -5  -1   -4.70    4.90
  -5  -5  -1    0.00    6.60
  -5  -5  -1   -4.80    6.70
   5   5   1   -2.00    4.70
   5   5   1    1.20    5.80
   5   5   1    3.00    6.00
   5   5   1   -2.70    4.30
   5   5   1   -6.80    5.30
  -6  -5  -1  406.06   27.10
  -6  -5  -1  391.56   28.60
   6   5   1  295.57   26.60
   6   5   1  345.17   24.90
   6   5   1  329.27   24.90
  -7  -5  -1   14.90    9.10
  -7  -5  -1    9.80   11.80
  -7  -5  -1   17.60    9.00
   7   5   1   12.20    7.50
   7   5   1    8.80   10.10
   7   5   1    5.80    9.00
   6  -6  -1  -11.40   24.20
   6  -6  -1   -0.10    8.30
  -6   6   1    1.20   11.50
  -6   6   1   -2.80    9.10
  -6   6   1   27.70   14.50
   5  -6  -1  144.89   18.10
  -5   6   1  133.19   17.80
  -5   6   1  159.98   16.10
  -5   6   1  126.09   22.20
   4  -6  -1  347.87   17.70
   4  -6  -1  325.27   17.60
   4  -6  -1  411.06   27.60
  -4   6   1  361.46   23.60
  -4   6   1  376.76   31.80
   3  -6  -1 1235.08   62.79
   3  -6  -1 1136.69   55.59
   3  -6  -1 1181.88   55.69
  -3   6   1 1298.57   66.69
  -3   6   1 1265.77   61.39
  -3   6   1 1138.09   58.39
  -3   6   1 1100.19   62.69
   2  -6  -1  777.62   37.50
   2  -6  -1  798.12   42.00
  -2   6   1  729.73   42.00
  -2   6   1  750.52   38.80
  -2   6   1  782.22   41.50
  -2   6   1  805.12   37.00
  -2   6   1  770.62   44.40
   1  -6  -1 6951.30  309.77
   1  -6  -1 6569.04  306.97
  -1   6   1 6879.91  309.67
  -1   6   1 6845.82  310.17
  -1   6   1 6656.13  306.47
  -1   6   1 6521.35  310.77
   0  -6  -1   18.80    4.10
   0  -6  -1   25.40    4.60
   0   6   1   15.70    3.50
   0   6   1   14.70    5.00
   0   6   1   20.30    5.40
   0   6   1   20.40    4.40
  -1  -6  -1  479.95   28.30
  -1  -6  -1  512.75   28.20
  -1  -6  -1  488.75   25.60
   1   6   1  488.95   27.80
   1   6   1  517.75   27.80
   1   6   1  527.75   28.70
   1   6   1  494.85   25.30
   1   6   1  548.05   25.20
  -2  -6  -1  758.12   40.80
  -2  -6  -1  788.82   42.50
  -2  -6  -1  771.92   40.60
   2   6   1  803.42   42.20
   2   6   1  842.82   41.20
   2   6   1  788.92   38.70
   2   6   1  779.42   41.60
  -3  -6  -1   20.30    6.60
  -3  -6  -1   41.90    5.90
   3   6   1   34.10    6.80
   3   6   1   28.00    5.90
   3   6   1   32.50    6.40
   3   6   1   39.50    7.80
  -4  -6  -1   83.49    4.80
  -4  -6  -1   52.59   11.00
  -4  -6  -1   76.39    9.80
   4   6   1   60.69   10.10
   4   6   1   85.29    9.90
   4   6   1   70.09   10.30
   4   6   1   73.19   10.70
   4   6   1   85.19   11.00
  -5  -6  -1   -2.70    3.90
  -5  -6  -1   -6.30    6.40
  -5  -6  -1    1.80    5.10
   5   6   1   -0.80    5.70
   5   6   1    7.70    6.10
   5   6   1   -6.50    4.50
   5   6   1   -2.10    6.10
  -6  -6  -1    3.00    5.80
  -6  -6  -1   11.70    8.10
  -6  -6  -1   -0.50    7.70
   6   6   1    2.20    6.20
   6   6   1    9.70    7.60
   6   6   1    8.50    7.60
   5  -7  -1   -4.80    7.60
   5  -7  -1   -2.10   10.70
  -5   7   1   12.80    9.00
  -5   7   1    2.30   12.50
  -5   7   1    3.20    7.10
   4  -7  -1  283.77   23.60
  -4   7   1  259.07   20.70
  -4   7   1  303.17   23.10
  -4   7   1  268.97   27.90
   3  -7  -1  328.97   17.60
   3  -7  -1  312.97   17.40
   3  -7  -1  368.96   25.00
  -3   7   1  406.26   30.30
  -3   7   1  369.26   22.10
  -3   7   1  324.47   25.80
  -3   7   1  394.96   25.20
   2  -7  -1   95.89    7.70
   2  -7  -1   94.79   12.20
  -2   7   1   98.69    6.90
  -2   7   1   99.59    7.90
  -2   7   1   92.19   11.10
  -2   7   1   88.99   12.00
  -2   7   1   90.49   10.70
   1  -7  -1  748.53   38.70
   1  -7  -1  798.52   41.70
  -1   7   1  785.02   41.90
  -1   7   1  773.32   38.00
  -1   7   1  755.52   42.70
  -1   7   1  805.92   42.00
  -1   7   1  733.23   37.10
   0  -7  -1  389.26   23.80
   0  -7  -1  417.36   25.30
   0   7   1  452.25   26.00
   0   7   1  409.56   24.60
   0   7   1  400.56   23.50
   0   7   1  435.96   21.50
   0   7   1  455.35   25.40
  -1  -7  -1 1066.69   56.79
  -1  -7  -1 1118.49   59.69
  -1  -7  -1 1210.08   59.99
   1   7   1 1168.18   56.69
   1   7   1 1173.38   59.39
   1   7   1 1280.57   59.59
   1   7   1 1304.57   56.19
   1   7   1 1192.78   60.19
  -2  -7  -1 1506.65   74.39
  -2  -7  -1 1397.46   72.69
   2   7   1 1564.24   72.99
   2   7   1 1470.05   69.59
   2   7   1 1489.45   73.79
   2   7   1 1424.16   73.29
  -3  -7  -1  134.59   13.60
  -3  -7  -1  143.99    9.70
   3   7   1  145.29   13.20
   3   7   1  115.79   13.50
   3   7   1  111.29   12.90
   3   7   1  124.29   13.70
  -4  -7  -1 1522.65   70.69
  -4  -7  -1 1562.84   77.99
   4   7   1 1369.16   75.79
   4   7   1 1539.95   75.09
   4   7   1 1490.95   76.99
   4   7   1 1394.96   71.69
   4   7   1 1461.95   75.49
  -5  -7  -1  342.27   22.10
  -5  -7  -1  378.86   28.60
   5   7   1  364.16   27.50
   5   7   1  342.07   25.00
   5   7   1  358.86   23.40
  -6  -7  -1   61.39   10.70
  -6  -7  -1   65.99   13.10
  -6  -7  -1   40.30    5.90
   6   7   1   58.09   10.60
   6   7   1   53.69   11.00
   5  -8  -1  128.19   19.80
  -5   8   1  155.58   25.00
  -5   8   1  174.18   22.10
  -5   8   1  139.49   19.20
   4  -8  -1   16.20    7.50
  -4   8   1   18.60    8.10
  -4   8   1   19.00    8.00
  -4   8   1   23.00   12.80
   3  -8  -1   10.10    6.40
   3  -8  -1   18.20    2.40
   3  -8  -1   18.70    2.90
  -3   8   1   32.70    7.20
  -3   8   1   29.10    8.90
  -3   8   1   17.40   10.90
   2  -8  -1   80.89    8.00
   2  -8  -1   81.39   10.90
  -2   8   1  103.59   11.90
  -2   8   1   82.99   14.50
  -2   8   1   94.09    8.00
  -2   8   1   87.59   13.10
  -2   8   1   89.29    7.00
   1  -8  -1   19.10    4.60
   1  -8  -1   28.60    6.10
  -1   8   1   27.60    4.30
  -1   8   1   25.70    8.10
  -1   8   1   23.50    6.00
  -1   8   1   22.70    6.50
  -1   8   1   30.70    4.80
   0  -8  -1   12.20    4.40
   0  -8  -1   16.00    5.40
   0   8   1    7.80    4.80
   0   8   1   20.10    6.40
   0   8   1    9.70    4.60
   0   8   1   17.10    3.30
   0   8   1   11.60    3.60
  -1  -8  -1  595.44   34.20
  -1  -8  -1  557.14   31.40
  -1  -8  -1  590.44   29.90
  -1  -8  -1  602.64   34.50
   1   8   1  642.14   30.30
   1   8   1  651.83   34.40
   1   8   1  616.44   31.20
   1   8   1  591.34   33.90
   1   8   1  627.44   35.30
  -2  -8  -1    0.10    3.40
  -2  -8  -1    1.80    3.20
   2   8   1    5.30    3.90
   2   8   1    2.60    3.60
   2   8   1    0.40    4.10
   2   8   1    2.20    4.20
  -3  -8  -1   -0.10    5.60
   3   8   1   -3.70    6.20
   3   8   1    6.70    4.70
   3   8   1    2.40    5.70
   3   8   1    4.20    6.10
   3   8   1    7.70    3.90
  -4  -8  -1   -0.40    3.80
  -4  -8  -1   -2.20    5.20
   4   8   1   -1.20    6.90
   4   8   1   -1.60    5.80
   4   8   1   -3.30    4.80
   4   8   1    1.50    5.30
  -5  -8  -1    7.60    8.90
  -5  -8  -1   14.80    5.70
   5   8   1   21.00    8.50
   5   8   1    6.40    7.10
   5   8   1   10.20    6.20
  -6  -8  -1   -3.30    7.30
  -6  -8  -1   -8.40    7.80
   6   8   1    3.20    7.90
   6   8   1    2.50    7.70
   6   8   1   -0.10    7.70
   4  -9  -1   11.30    8.70
  -4   9   1    8.00    7.90
  -4   9   1   11.30    8.20
  -4   9   1    4.50    8.90
   3  -9  -1   33.40    9.10
  -3   9   1   50.29    7.50
  -3   9   1   40.00   10.30
  -3   9   1   53.89    8.60
  -3   9   1   44.40   14.20
   2  -9  -1    7.10    3.30
   2  -9  -1    5.70    5.00
  -2   9   1    5.70    2.80
  -2   9   1    7.60    3.20
  -2   9   1    4.30    7.90
  -2   9   1    5.00    6.80
  -2   9   1   -3.20    8.80
  -2   9   1   15.10    5.90
   1  -9  -1  163.48   13.40
   1  -9  -1  196.38   16.30
  -1   9   1  190.08   11.60
  -1   9   1  153.08   17.30
  -1   9   1  169.38   16.40
  -1   9   1  176.98   12.60
  -1   9   1  182.58   16.30
   0  -9  -1   30.70    6.40
   0  -9  -1   48.70    8.40
   0   9   1   32.40    5.80
   0   9   1   45.20    8.10
   0   9   1   50.69    9.10
   0   9   1   45.30    8.40
  -1  -9  -1  318.57   22.70
  -1  -9  -1  299.57   22.30
  -1  -9  -1  330.97   17.40
   1   9   1  317.77   22.50
   1   9   1  332.97   22.10
   1   9   1  318.87   19.00
   1   9   1  316.27   17.80
   1   9   1  319.67   21.80
  -2  -9  -1   -3.70    4.60
  -2  -9  -1   -4.30    5.10
  -2  -9  -1    0.90    3.00
   2   9   1   -2.20    4.20
   2   9   1    2.30    4.20
   2   9   1   -1.90    4.20
   2   9   1   -3.70    5.90
  -3  -9  -1  689.73   41.90
   3   9   1  787.62   41.30
   3   9   1  764.02   43.30
   3   9   1  649.74   40.90
   3   9   1  702.53   37.40
   3   9   1  643.04   41.00
  -4  -9  -1  445.96   31.40
   4   9   1  392.36   28.70
   4   9   1  401.66   30.20
  -5  -9  -1    8.60    5.50
  -5  -9  -1  -12.70    7.70
   5   9   1   -1.00    7.70
   5   9   1    4.80    6.80
   5   9   1    9.30    7.20
  -6  -9  -1  255.87   20.50
  -6  -9  -1  208.88   25.50
   6   9   1  227.78   22.90
   6   9   1  264.67   22.90
   6   9   1  227.68   25.10
   4 -10  -1   -6.10    7.10
  -4  10   1    2.40    5.10
  -4  10   1  -11.00   10.40
   3 -10  -1   22.60    8.30
  -3  10   1   35.90    8.60
  -3  10   1   29.90   13.10
  -3  10   1   33.00    5.70
  -3  10   1   22.90    8.80
   2 -10  -1   56.19    7.70
  -2  10   1   65.69   11.80
  -2  10   1   70.89    6.60
  -2  10   1   66.19    7.80
  -2  10   1   56.69   13.00
   1 -10  -1   97.59   11.50
   1 -10  -1  153.88   16.30
  -1  10   1  120.39   15.50
  -1  10   1  122.99    9.60
  -1  10   1  134.99   10.60
  -1  10   1  114.29   14.30
   0 -10  -1  920.51   49.99
   0 -10  -1  952.50   52.19
   0  10   1 1030.40   53.89
   0  10   1  989.80   46.10
   0  10   1  919.51   51.69
   0  10   1  916.41   50.29
   0  10   1  902.31   48.80
  -1 -10  -1  476.95   25.20
  -1 -10  -1  479.85   30.80
  -1 -10  -1  466.15   30.50
   1  10   1  517.35   30.60
   1  10   1  494.65   25.90
   1  10   1  504.85   27.50
   1  10   1  459.35   29.70
   1  10   1  532.55   33.30
  -2 -10  -1  735.53   43.30
  -2 -10  -1  710.43   42.60
  -2 -10  -1  744.13   36.50
   2  10   1  758.02   38.00
   2  10   1  726.83   34.10
   2  10   1  806.52   42.90
   2  10   1  746.43   42.70
   2  10   1  774.72   44.20
   2  10   1  670.33   34.00
  -3 -10  -1   84.19    8.30
  -3 -10  -1   57.09   11.20
   3  10   1   88.59   14.70
   3  10   1  100.39   16.00
  -4 -10  -1    5.30    7.10
   4  10   1   -2.10    5.80
   4  10   1    8.50    7.60
   4  10   1    7.20    8.00
  -5 -10  -1   17.50    7.80
  -5 -10  -1   10.90    6.20
   5  10   1   17.30    8.70
   5  10   1   19.90   10.20
   5  10   1   14.90    7.80
   3 -11  -1    2.40    7.30
  -3  11   1   -7.10   10.70
  -3  11   1   -1.20    3.90
  -3  11   1   -8.80    8.10
   2 -11  -1   -7.40    5.70
   2 -11  -1   -4.70    3.10
  -2  11   1    3.00    7.00
  -2  11   1   -6.80    7.70
  -2  11   1    4.10    7.50
  -2  11   1   -1.30    2.40
  -2  11   1   -0.30    3.20
   1 -11  -1  109.29   13.80
   1 -11  -1   89.89   11.20
  -1  11   1  108.29   10.80
  -1  11   1  134.89   15.50
  -1  11   1  108.39    9.60
  -1  11   1  108.39   15.50
  -1  11   1  137.39   16.00
   0 -11  -1   33.00    8.00
   0 -11  -1   46.10    8.90
   0  11   1   64.19    9.90
   0  11   1   47.70    7.70
   0  11   1   54.59    7.80
   0  11   1   55.19    9.50
   0  11   1   61.49   12.90
  -1 -11  -1  612.54   36.50
  -1 -11  -1  538.35   28.50
  -1 -11  -1  550.74   34.50
   1  11   1  536.45   30.80
   1  11   1  555.24   29.30
   1  11   1  618.94   38.00
   1  11   1  533.85   33.60
  -2 -11  -1  120.29   15.50
  -2 -11  -1  132.99    9.80
   2  11   1  113.19    6.60
   2  11   1  126.89   12.90
   2  11   1  118.69   15.80
   2  11   1  130.99   17.20
   2  11   1  100.59    6.60
  -3 -11  -1   43.00   10.50
   3  11   1   61.59   11.50
   3  11   1   48.30    9.40
   3  11   1   65.69   12.60
  -4 -11  -1  125.19   18.50
  -4 -11  -1  108.89   11.40
   4  11   1  116.89   18.10
   4  11   1  105.69   15.10
   4  11   1  113.09   17.20
  -5 -11  -1    6.70   10.90
   5  11   1   30.00    9.10
   5  11   1   13.50    9.30
   3 -12  -1   48.10   11.00
  -3  12   1   48.50   16.50
  -3  12   1   52.19   13.60
  -3  12   1   31.40    6.30
   2 -12  -1  153.88   11.90
  -2  12   1  164.68   12.70
  -2  12   1  130.79   10.60
   1 -12  -1   35.90    6.60
   1 -12  -1   57.79   10.70
  -1  12   1   56.29   11.60
  -1  12   1   80.19   14.10
  -1  12   1   69.09    8.70
  -1  12   1   49.40    7.10
   0 -12  -1   67.69   11.20
   0 -12  -1   68.29   10.00
   0  12   1   91.39   15.70
   0  12   1   83.39    9.20
   0  12   1   64.89    9.40
  -1 -12  -1   55.59   10.10
  -1 -12  -1   72.49   11.90
   1  12   1   85.49   10.10
   1  12   1   74.99   11.30
   1  12   1   85.19   10.00
   1  12   1   85.69   15.10
  -2 -12  -1   59.49   11.40
   2  12   1   67.69    4.60
   2  12   1   69.49    4.70
  -3 -12  -1  363.96   29.20
  -3 -12  -1  346.37   20.80
   3  12   1  373.66   29.90
  -4 -12  -1    1.60    7.60
  -4 -12  -1    1.30    5.00
   4  12   1    5.20    8.70
   4  12   1   12.10    9.00
   4  12   1    6.50    8.30
   2 -13  -1   -1.40    4.20
   2 -13  -1   10.80    7.30
  -2  13   1   -4.30    4.60
  -2  13   1    2.70   10.60
  -2  13   1   15.80   11.40
   1 -13  -1    3.00    7.40
   1 -13  -1   -4.20    4.80
  -1  13   1   -4.30    4.00
  -1  13   1   12.50    9.70
  -1  13   1   10.00    7.70
   0 -13  -1    7.40    5.50
   0 -13  -1   -1.70    6.50
   0  13   1    6.40    4.70
   0  13   1   18.00    9.50
   0  13   1    8.80    7.40
  -1 -13  -1  181.58   18.70
  -1 -13  -1  167.88   18.50
   1  13   1  178.08   14.50
   1  13   1  153.68   14.00
   1  13   1  182.38   22.50
  -2 -13  -1   84.29   13.90
  -2 -13  -1  106.99   10.40
   2  13   1  128.39   13.70
   2  13   1  115.79   16.40
  -3 -13  -1   21.90   10.00
  -3 -13  -1   42.50    6.30
   3  13   1   63.69   14.70
  -4 -13  -1   49.20   13.00
  -4 -13  -1   66.69    9.00
   4  13   1   60.09   15.00
   4  13   1   48.10   11.00
   4  13   1   49.60   13.70
   0 -14  -1   50.99    9.90
   0 -14  -1   53.79   10.70
   0  14   1   60.69   12.20
   0  14   1   62.99    8.40
   0  14   1   73.29   15.10
  -1 -14  -1   82.89   12.60
  -1 -14  -1   75.79   13.80
   1  14   1   73.99    9.50
   1  14   1   99.59   17.60
   1  14   1  106.29   11.80
  -2 -14  -1   36.20   10.30
  -2 -14  -1   33.60   10.50
   2  14   1   44.20   10.60
   2  14   1   49.00   14.30
   1  14  -2   58.09    9.10
   1  14  -2   64.79   10.50
   1  14  -2   51.69   14.40
  -1 -14   2   48.80   11.80
  -1 -14   2   34.30    9.30
   0  14  -2  180.18   18.40
   0 -14   2  155.08   21.40
   0 -14   2  140.49   17.60
   3  13  -2   -3.40    8.70
   3  13  -2   -7.60    9.90
  -3 -13   2  -13.10    7.70
   2  13  -2  186.88   22.50
  -2 -13   2  188.18   21.70
   1  13  -2    8.10    9.90
  -1 -13   2   10.00    6.40
  -1 -13   2    8.90    7.70
   0  13  -2    1.40    8.80
   0  13  -2    5.90    7.30
   0 -13   2   -2.90    6.80
   0 -13   2  -10.80    5.70
  -1  13  -2   46.50   12.00
  -1  13  -2   42.70   11.50
   1 -13   2   48.40    7.50
   1 -13   2   39.50    9.40
  -2  13  -2   22.10    5.30
  -2  13  -2   40.20   13.00
  -2  13  -2   34.80   13.40
   2 -13   2   29.50   10.40
   4  12  -2   10.40   10.30
   4  12  -2   23.30    9.80
   4  12  -2   -6.50    6.80
  -4 -12   2    1.20    5.20
  -4 -12   2    2.90    9.50
   3  12  -2  270.37   27.00
   3  12  -2  267.67   24.00
  -3 -12   2  229.48   24.30
   2  12  -2   66.09   13.10
  -2 -12   2   70.89   12.00
   1  12  -2  160.28   13.10
   1  12  -2  121.29   12.20
   1  12  -2  109.99   18.00
  -1 -12   2  128.89   15.60
  -1 -12   2  138.39   17.40
   0  12  -2  123.79   15.60
   0  12  -2  143.69   15.80
   0  12  -2  180.68   18.90
   0 -12   2  147.19   18.30
   0 -12   2  171.88   16.00
  -1  12  -2   -3.30    9.20
  -1  12  -2   -3.00    8.20
  -1  12  -2   10.80    3.80
   1 -12   2    9.70    4.50
   1 -12   2   18.60    6.90
  -2  12  -2   15.50    4.50
  -2  12  -2   14.60   11.40
  -2  12  -2   18.90    9.20
   2 -12   2    9.40    6.60
  -3  12  -2   -1.10    4.00
  -3  12  -2   -3.70    6.80
  -3  12  -2  -10.90   10.00
   3 -12   2   -1.50    7.60
   4  11  -2    9.10    8.30
   4  11  -2    1.20    7.80
   4  11  -2    8.60    6.80
  -4 -11   2   -0.60    8.40
   3  11  -2  122.99   15.60
   3  11  -2   81.99   14.10
   3  11  -2   93.29   11.80
  -3 -11   2   83.79   13.30
   2  11  -2  107.09   15.70
   2  11  -2  100.69    6.20
   1  11  -2   19.30    9.40
   1  11  -2   28.60    6.90
   1  11  -2   20.60    7.70
  -1 -11   2   22.80    7.70
  -1 -11   2   27.50    8.40
   0  11  -2    6.20    8.70
   0  11  -2   -0.60    6.60
   0  11  -2    7.60    5.10
   0 -11   2   -4.70    4.70
   0 -11   2    4.20    4.90
  -1  11  -2  435.16   31.10
  -1  11  -2  401.16   21.00
  -1  11  -2  385.06   29.20
  -1  11  -2  375.86   22.80
   1 -11   2  408.46   28.00
   1 -11   2  378.36   23.40
  -2  11  -2    0.20    8.60
  -2  11  -2    0.80    3.10
  -2  11  -2    5.60    5.30
  -2  11  -2   16.30   10.10
   2 -11   2    4.60    7.20
  -3  11  -2  170.58   13.30
  -3  11  -2  184.98   24.80
  -3  11  -2  208.48   23.00
   3 -11   2  213.68   19.50
   5  10  -2   62.19   10.40
   5  10  -2   62.59   14.30
   5  10  -2  103.99   14.90
  -5 -10   2  102.79   16.30
  -5 -10   2   91.59   12.00
   4  10  -2   23.80    6.90
   4  10  -2   25.90    9.80
   4  10  -2   10.40    6.60
  -4 -10   2   10.50    6.60
  -4 -10   2   22.50    5.10
   3  10  -2  114.59   12.00
   3  10  -2  145.79   15.90
   3  10  -2  145.79   18.70
  -3 -10   2  105.59   16.70
   2  10  -2   83.79    6.10
   2  10  -2  101.79    6.30
   2  10  -2  113.99   14.10
   2  10  -2  111.69   14.40
  -2 -10   2  101.79   14.10
   1  10  -2  331.67   21.70
   1  10  -2  369.86   27.60
   1  10  -2  361.96   24.60
   1  10  -2  411.26   27.00
  -1 -10   2  350.36   25.80
  -1 -10   2  328.17   24.60
   0  10  -2 2234.68  102.89
   0  10  -2 2059.29   98.69
   0  10  -2 1906.31   99.69
   0  10  -2 1989.70  100.59
   0 -10   2 1984.00   98.49
   0 -10   2 2023.80  101.49
  -1  10  -2   69.89   10.70
  -1  10  -2   67.89   13.10
  -1  10  -2   62.19    8.30
  -1  10  -2   64.29   11.90
   1 -10   2   70.29    9.10
  -2  10  -2  389.56   23.50
  -2  10  -2  378.86   30.70
  -2  10  -2  396.16   19.80
  -2  10  -2  368.16   20.90
  -2  10  -2  436.56   29.10
   2 -10   2  421.66   28.60
  -3  10  -2  161.58   15.70
  -3  10  -2  152.68   19.40
  -3  10  -2  152.78   11.70
  -3  10  -2  143.89   21.60
   3 -10   2  153.18   17.20
  -4  10  -2   -2.00    4.60
  -4  10  -2    7.50    9.70
  -4  10  -2    5.70   12.20
   4 -10   2   26.00    8.20
   5   9  -2   -4.80    6.90
   5   9  -2   -0.40    8.70
   5   9  -2   -4.00    6.90
  -5  -9   2   -4.10    5.10
  -5  -9   2   -9.90    8.10
   4   9  -2  102.79   14.70
   4   9  -2   94.19   14.10
   4   9  -2  109.79   12.30
  -4  -9   2   85.19   13.40
  -4  -9   2   88.49    9.60
   3   9  -2   -1.90    4.40
   3   9  -2   -6.80    6.10
   3   9  -2    1.30    5.10
  -3  -9   2   -0.40    3.00
  -3  -9   2   -2.50    5.90
   2   9  -2  271.97   14.40
   2   9  -2  305.57   21.30
   2   9  -2  275.17   21.00
   2   9  -2  280.67   21.90
   2   9  -2  268.27   14.50
  -2  -9   2  294.57   15.30
  -2  -9   2  297.87   22.40
   1   9  -2  747.93   39.30
   1   9  -2  693.73   39.20
   1   9  -2  611.84   35.30
   1   9  -2  664.03   38.00
  -1  -9   2  645.74   39.10
  -1  -9   2  684.93   38.50
   0   9  -2  631.74   36.40
   0   9  -2  587.54   33.00
   0   9  -2  597.14   34.80
   0   9  -2  558.94   34.10
   0  -9   2  597.94   33.10
   0  -9   2  599.34   35.10
  -1   9  -2  527.65   35.20
  -1   9  -2  636.94   35.70
  -1   9  -2  572.34   27.50
  -1   9  -2  547.85   33.30
  -1   9  -2  520.85   29.10
   1  -9   2  535.65   29.30
   1  -9   2  527.15   32.90
  -2   9  -2  194.18   21.50
  -2   9  -2  212.88   11.40
  -2   9  -2  211.88   12.90
  -2   9  -2  212.58   15.40
  -2   9  -2  192.88   18.60
  -2   9  -2  234.48   19.40
   2  -9   2  221.98   19.10
  -3   9  -2  133.69   14.20
  -3   9  -2  167.78   17.00
  -3   9  -2  133.89   21.00
   3  -9   2  149.39   16.60
  -4   9  -2   51.79   15.50
  -4   9  -2   39.80    9.30
   4  -9   2   52.19   10.10
  -5   9  -2   -5.50   12.40
   5  -9   2   -0.90    7.20
   6   8  -2   34.00    9.60
   6   8  -2   13.40   10.10
   6   8  -2   29.20    8.70
  -6  -8   2   25.20    9.40
   5   8  -2  362.86   29.00
   5   8  -2  346.57   24.70
   5   8  -2  363.76   24.20
  -5  -8   2  365.56   30.60
  -5  -8   2  375.46   22.90
   4   8  -2  155.68   19.60
   4   8  -2  187.68   15.70
   4   8  -2  155.88   14.50
  -4  -8   2  168.88   12.40
  -4  -8   2  166.78   17.50
   3   8  -2  514.35   28.10
   3   8  -2  489.45   30.80
   3   8  -2  544.75   33.20
   3   8  -2  537.45   34.40
   3   8  -2  473.65   32.80
  -3  -8   2  536.05   26.50
  -3  -8   2  566.14   34.80
   2   8  -2  330.97   23.50
   2   8  -2  328.47   16.80
   2   8  -2  333.27   22.40
   2   8  -2  329.47   17.00
   2   8  -2  375.86   24.00
   2   8  -2  357.66   26.00
  -2  -8   2  312.17   23.50
  -2  -8   2  349.77   17.40
   1   8  -2 1433.66   71.49
   1   8  -2 1559.84   72.09
   1   8  -2 1331.67   67.89
   1   8  -2 1346.47   68.59
   1   8  -2 1496.45   71.89
  -1  -8   2 1414.06   71.99
  -1  -8   2 1402.76   71.39
   0   8  -2  952.90   49.30
   0   8  -2  892.91   47.20
   0   8  -2  999.30   49.20
   0   8  -2  879.11   48.40
   0  -8   2  901.71   49.10
   0  -8   2  922.91   47.50
  -1   8  -2  246.98   20.60
  -1   8  -2  256.17   15.80
  -1   8  -2  302.87   21.00
  -1   8  -2  246.08   13.90
  -1   8  -2  252.37   18.80
  -1   8  -2  268.87   15.90
   1  -8   2  251.97   18.30
   1  -8   2  256.87   15.90
  -2   8  -2  338.77   16.70
  -2   8  -2  353.16   18.50
  -2   8  -2  327.77   23.90
  -2   8  -2  327.87   26.90
  -2   8  -2  340.87   20.20
   2  -8   2  370.16   24.10
  -3   8  -2   66.89   10.90
  -3   8  -2   47.80    9.70
  -3   8  -2   61.49   15.20
   3  -8   2   79.79   12.60
   3  -8   2   89.59   12.90
  -4   8  -2  105.19   14.50
  -4   8  -2  123.19   21.60
   4  -8   2  117.99   17.20
   4  -8   2  103.99   15.00
  -5   8  -2   94.59   20.30
   5  -8   2   67.09   11.40
   5  -8   2  110.69   17.00
   6   7  -2   13.70    9.50
   6   7  -2   18.60    8.70
   6   7  -2   15.30    7.10
  -6  -7   2   16.80    8.50
   5   7  -2   21.60    8.70
   5   7  -2   34.80    8.20
   5   7  -2   25.30    6.90
  -5  -7   2   30.40    8.40
  -5  -7   2   21.00    3.60
  -5  -7   2   31.60    3.90
  -5  -7   2   46.00    8.70
   4   7  -2   -0.40    5.10
   4   7  -2    2.50    4.50
   4   7  -2    4.80    5.00
  -4  -7   2   -0.20    4.10
  -4  -7   2    4.10    5.40
   3   7  -2  192.78   14.10
   3   7  -2  191.78   15.80
   3   7  -2  193.78   17.00
   3   7  -2  225.88   20.30
   3   7  -2  232.38   17.40
  -3  -7   2  197.98   18.90
  -3  -7   2  219.08   12.90
   2   7  -2    0.30    3.30
   2   7  -2   -8.70    4.30
   2   7  -2   -5.50    3.30
   2   7  -2   -3.90    3.90
   2   7  -2    3.20    1.80
   2   7  -2   -0.60    1.60
   2   7  -2    1.80    4.30
  -2  -7   2   -9.40    4.00
  -2  -7   2    0.30    2.10
   1   7  -2   -0.60    3.00
   1   7  -2   -3.30    3.60
   1   7  -2    0.60    3.30
   1   7  -2    3.80    3.20
   1   7  -2    5.60    4.60
  -1  -7   2   -1.10    3.70
  -1  -7   2   -0.60    2.70
   0   7  -2   14.00    5.90
   0   7  -2    3.30    2.90
   0   7  -2    0.90    4.30
   0   7  -2    8.60    3.80
   0  -7   2    5.20    3.70
   0  -7   2    9.50    4.20
  -1   7  -2   12.50    2.30
  -1   7  -2    9.90    3.60
  -1   7  -2   10.10    2.80
   1  -7   2   20.10    5.70
  -2   7  -2  108.29   12.70
  -2   7  -2  114.09   10.10
  -2   7  -2  118.59   16.00
  -2   7  -2  135.79    6.30
   2  -7   2  125.79   13.00
  -3   7  -2  291.17   27.40
  -3   7  -2  309.37   19.90
  -3   7  -2  284.77   22.80
   3  -7   2  360.26   23.10
   3  -7   2  324.97   24.40
  -4   7  -2  -11.10   10.20
  -4   7  -2   -9.20    4.80
  -4   7  -2    1.00    5.70
   4  -7   2    5.10   10.10
   4  -7   2   -7.00    7.10
  -5   7  -2   70.19   11.30
  -5   7  -2   79.69   19.90
   5  -7   2   67.89   11.20
   5  -7   2   95.59   15.50
   6   6  -2   20.40    8.10
   6   6  -2    7.10    9.00
   6   6  -2   13.10    6.20
  -6  -6   2    7.40    9.70
  -6  -6   2    8.60    6.60
  -6  -6   2   13.70    9.50
   5   6  -2  361.86   24.00
   5   6  -2  397.26   30.50
   5   6  -2  337.47   23.00
  -5  -6   2  403.16   21.60
  -5  -6   2  371.26   29.20
   4   6  -2  161.78   18.40
   4   6  -2  142.49   16.20
   4   6  -2  136.09   10.40
   4   6  -2  144.69   13.40
   4   6  -2  151.38   13.50
   4   6  -2  138.39   16.20
  -4  -6   2  171.38   10.20
  -4  -6   2  172.98   18.10
  -4  -6   2  158.18   14.00
   3   6  -2 2043.60   98.59
   3   6  -2 2043.90  100.49
   3   6  -2 2004.90   99.09
   3   6  -2 2017.70   96.09
   3   6  -2 1940.41   93.89
   3   6  -2 1856.61   92.19
  -3  -6   2 1937.21   91.89
  -3  -6   2 2069.49   93.39
  -3  -6   2 2166.28   99.89
   2   6  -2  141.59   13.00
   2   6  -2  126.69   12.50
   2   6  -2  128.59    7.70
   2   6  -2  133.79   11.00
   2   6  -2  128.39   11.50
  -2  -6   2  135.09    8.10
  -2  -6   2  118.49   12.70
   1   6  -2 1492.95   74.69
   1   6  -2 1535.25   70.69
   1   6  -2 1604.24   74.39
   1   6  -2 1559.54   71.99
   1   6  -2 1618.64   74.99
   1   6  -2 1474.65   72.49
  -1  -6   2 1448.85   74.59
  -1  -6   2 1523.55   74.89
   0   6  -2 2555.24  122.59
   0   6  -2 2455.65  123.49
   0   6  -2 2699.93  124.09
   0   6  -2 2815.72  123.89
   0  -6   2 2670.43  122.79
   0  -6   2 2555.34  123.69
  -1   6  -2  282.57   15.90
  -1   6  -2  277.47   18.30
  -1   6  -2  278.67   14.60
   1  -6   2  285.97   15.90
   1  -6   2  328.27   20.20
   1  -6   2  299.67   18.80
  -2   6  -2  134.49   15.30
  -2   6  -2  116.19    9.60
  -2   6  -2  137.89   11.90
   2  -6   2  152.08   14.00
   2  -6   2  123.29   11.70
  -4   6  -2  456.25   35.80
  -4   6  -2  430.16   26.90
  -4   6  -2  423.46   29.70
   4  -6   2  464.25   31.00
   4  -6   2  497.75   30.00
  -5   6  -2   22.00   10.80
  -5   6  -2   21.30    8.00
   5  -6   2   36.60    9.80
   5  -6   2   27.00    8.20
  -6   6  -2    5.30   12.60
   6  -6   2  -11.00    8.70
   6  -6   2   -8.60    6.50
   6   5  -2   47.90    7.30
   6   5  -2   56.49   10.00
   6   5  -2   22.60   10.10
  -6  -5   2   29.00    9.90
  -6  -5   2   37.90    9.30
   5   5  -2  239.68   16.90
   5   5  -2  241.08   18.40
   5   5  -2  220.38   22.70
  -5  -5   2  257.97   17.30
  -5  -5   2  260.57   23.10
   4   5  -2  720.13   43.40
   4   5  -2  747.43   39.00
   4   5  -2  720.23   44.00
   4   5  -2  725.73   39.00
  -4  -5   2  817.32   38.50
  -4  -5   2  769.02   44.40
   3   5  -2  339.37   23.50
   3   5  -2  323.57   22.40
   3   5  -2  312.97   19.10
   3   5  -2  298.57   21.30
   3   5  -2  285.57   17.20
   3   5  -2  306.67   18.10
  -3  -5   2  308.97   22.60
  -3  -5   2  330.77   18.40
  -3  -5   2  353.16   17.20
   2   5  -2  197.78   14.80
   2   5  -2  200.78   15.20
   2   5  -2  184.58   10.60
   2   5  -2  197.68   16.00
   2   5  -2  168.58   11.30
   2   5  -2  191.18   12.80
  -2  -5   2  200.18   15.40
  -2  -5   2  188.88   10.70
  -2  -5   2  197.68   11.10
   1   5  -2  631.24   34.30
   1   5  -2  664.03   34.10
   1   5  -2  676.43   31.70
   1   5  -2  666.13   33.50
  -1  -5   2  631.14   34.20
  -1  -5   2  610.34   34.10
   0   5  -2    8.80    3.20
   0   5  -2   14.40    4.10
   0   5  -2   14.60    4.30
   0   5  -2   16.90    3.60
   0  -5   2    9.50    3.60
   0  -5   2    7.50    3.00
  -1   5  -2   79.89    6.20
  -1   5  -2   62.49    9.50
  -1   5  -2   81.39    8.20
   1  -5   2   86.59    6.20
   1  -5   2   87.69    8.70
   1  -5   2   84.79    8.70
  -2   5  -2  239.48   14.20
  -2   5  -2  230.98   16.10
  -2   5  -2  228.18   18.50
   2  -5   2  264.47   16.60
   2  -5   2  253.87   17.20
  -3   5  -2  124.89   15.00
  -3   5  -2  110.69   10.40
  -3   5  -2  114.59   12.10
   3  -5   2  125.99   12.30
   3  -5   2  130.39   13.70
  -4   5  -2  293.77   22.50
  -4   5  -2  286.57   20.20
  -4   5  -2  278.77   27.70
   4  -5   2  342.67   22.40
   4  -5   2  321.17   24.00
  -5   5  -2   76.89   19.10
  -5   5  -2   98.59   14.30
   5  -5   2  119.69   15.40
   5  -5   2  100.09   14.50
  -6   5  -2   11.40   10.20
  -6   5  -2   14.20    9.60
   6  -5   2    5.50    8.20
   6  -5   2    6.10    6.70
   6   4  -2    1.50    7.30
   6   4  -2    4.40    4.50
   6   4  -2    0.10    7.60
  -6  -4   2    0.40    6.30
  -6  -4   2   -5.10    6.80
   5   4  -2  427.26   31.70
   5   4  -2  413.56   24.40
   5   4  -2  406.16   26.00
  -5  -4   2  443.56   30.40
  -5  -4   2  478.95   27.30
   4   4  -2  336.97   23.80
   4   4  -2  343.07   21.20
   4   4  -2  354.26   20.40
   4   4  -2  342.77   26.20
  -4  -4   2  345.37   25.40
  -4  -4   2  362.56   25.60
   3   4  -2 1241.28   60.39
   3   4  -2 1155.08   60.69
   3   4  -2 1210.88   64.09
   3   4  -2 1230.58   60.79
   3   4  -2 1242.18   65.49
  -3  -4   2 1390.26   65.79
  -3  -4   2 1384.56   60.69
  -3  -4   2 1339.97   64.99
  -3  -4   2 1186.28   59.99
  -3  -4   2 1298.87   60.29
   2   4  -2 2775.22  122.99
   2   4  -2 2551.24  121.69
   2   4  -2 2393.16  118.79
   2   4  -2 2447.66  121.19
   2   4  -2 2450.55  117.79
   2   4  -2 2403.96  117.89
  -2  -4   2 2622.24  121.89
  -2  -4   2 2523.75  117.69
  -2  -4   2 2700.73  118.79
  -2  -4   2 2808.02  118.09
   1   4  -2 6440.26  299.27
   1   4  -2 6632.74  299.27
   1   4  -2 6914.81  298.47
  -1  -4   2 6143.48  297.07
  -1  -4   2 6575.84  299.37
   0   4  -2 1199.38   60.99
   0   4  -2 1187.18   60.29
   0   4  -2 1337.67   60.79
   0   4  -2 1225.58   60.09
   0  -4   2 1259.57   60.19
   0  -4   2 1380.26   61.29
   0  -4   2 1274.37   60.79
  -1   4  -2  924.11   42.50
  -1   4  -2  756.62   43.80
  -1   4  -2  805.42   40.00
  -1   4  -2  838.62   39.80
   1  -4   2  857.11   42.10
   1  -4   2  907.21   43.40
   1  -4   2  865.11   40.00
  -2   4  -2 2201.58  108.29
  -2   4  -2 2402.46  114.29
  -2   4  -2 2300.37  110.89
   2  -4   2 2364.46  110.49
   2  -4   2 2485.15  111.99
  -3   4  -2  359.46   21.30
  -3   4  -2  377.66   26.80
  -3   4  -2  358.56   23.40
   3  -4   2  407.06   24.80
   3  -4   2  415.46   21.90
   3  -4   2  400.96   23.50
  -4   4  -2 1150.58   63.89
  -4   4  -2 1152.58   60.99
  -4   4  -2 1171.38   68.09
   4  -4   2 1387.16   61.99
   4  -4   2 1274.97   64.69
   4  -4   2 1306.47   63.99
  -5   4  -2   54.49    9.70
  -5   4  -2   43.00   15.10
  -5   4  -2   70.59   10.20
   5  -4   2   82.09   12.30
   5  -4   2   86.69   13.60
   5  -4   2   73.29   11.00
  -6   4  -2   -3.20    8.00
  -6   4  -2   -1.20   10.60
   6  -4   2    8.20    9.20
   6  -4   2   -5.80    5.90
   6  -4   2    1.10   10.80
   6   3  -2   20.70    5.50
   6   3  -2   29.40   10.10
   6   3  -2   34.80    8.80
  -6  -3   2   25.90    8.60
  -6  -3   2   28.90    9.80
  -6  -3   2   34.50    8.30
  -6  -3   2   39.50    8.30
   5   3  -2  336.67   21.90
   5   3  -2  344.27   27.20
   5   3  -2  342.17   19.80
   5   3  -2  318.77   24.40
  -5  -3   2  376.46   30.10
  -5  -3   2  364.26   25.90
  -5  -3   2  305.67   21.70
   4   3  -2  781.92   40.80
   4   3  -2  808.22   45.40
   4   3  -2  799.52   41.70
   4   3  -2  806.12   47.20
  -4  -3   2  820.62   40.20
  -4  -3   2  887.01   44.00
  -4  -3   2  827.02   46.50
  -4  -3   2  868.91   45.90
   3   3  -2    3.70    2.60
   3   3  -2    9.60    3.60
   3   3  -2    7.90    4.20
   3   3  -2   -1.70    3.80
   3   3  -2    3.10    3.70
  -3  -3   2    4.10    3.60
  -3  -3   2    5.20    2.70
  -3  -3   2    4.50    3.60
  -3  -3   2    0.40    2.90
   2   3  -2   28.40    5.30
   2   3  -2   33.50    5.00
   2   3  -2   29.70    4.50
   2   3  -2   22.30    4.80
   2   3  -2   30.00    4.20
  -2  -3   2   30.60    5.20
  -2  -3   2   32.30    5.40
  -2  -3   2   34.80    5.00
  -2  -3   2   43.20    5.10
  -2  -3   2   34.40    4.10
   1   3  -2    5.10    2.60
   1   3  -2    7.10    3.30
   1   3  -2    6.30    3.40
   1   3  -2    8.40    2.70
  -1  -3   2    9.70    2.60
  -1  -3   2    6.50    2.60
   0   3  -2  161.08   10.40
   0   3  -2  151.08   10.20
   0   3  -2  177.58   10.90
   0   3  -2  175.68   10.60
   0  -3   2  183.68   10.70
   0  -3   2  158.88   10.30
   0  -3   2  176.68   10.60
  -1   3  -2  621.64   28.80
  -1   3  -2  529.15   26.40
  -1   3  -2  566.34   30.70
  -1   3  -2  498.15   30.70
  -1   3  -2  561.74   26.80
  -1   3  -2  560.04   26.80
   1  -3   2  590.24   28.50
   1  -3   2  597.74   29.80
  -2   3  -2   83.59    7.80
  -2   3  -2   72.59    6.60
  -2   3  -2   76.09    9.30
   2  -3   2   80.79    7.60
   2  -3   2   74.89    9.00
   2  -3   2   78.79    7.30
  -3   3  -2  191.18   17.00
  -3   3  -2  213.98   15.00
  -3   3  -2  205.08   13.50
   3  -3   2  205.08   13.50
   3  -3   2  201.28   15.00
   3  -3   2  231.38   15.00
  -4   3  -2  821.22   43.90
  -4   3  -2  833.92   50.29
  -4   3  -2  819.92   46.20
   4  -3   2  896.41   47.10
   4  -3   2  967.40   46.80
   4  -3   2  835.72   40.60
   4  -3   2  867.91   44.10
  -5   3  -2  257.77   26.20
  -5   3  -2  258.27   20.90
  -5   3  -2  246.08   19.30
   5  -3   2  285.17   21.10
   5  -3   2  291.27   21.60
   5  -3   2  256.47   14.50
   5  -3   2  265.47   20.00
   5  -3   2  242.98   14.70
  -6   3  -2   -8.70   10.20
  -6   3  -2   -0.60    7.30
   6  -3   2   -0.40    3.00
   6  -3   2    6.10    9.00
   6  -3   2    7.50    6.70
   6  -3   2    4.20    7.30
   6   2  -2  228.28   20.50
   6   2  -2  228.68   21.80
   6   2  -2  216.78   14.50
  -6  -2   2  232.08   20.60
  -6  -2   2  244.18   22.90
   5   2  -2  357.46   25.90
   5   2  -2  409.96   24.10
   5   2  -2  366.86   21.00
   5   2  -2  354.56   27.40
  -5  -2   2  375.26   28.70
  -5  -2   2  349.96   23.30
  -5  -2   2  371.16   22.30
  -5  -2   2  427.66   27.80
  -5  -2   2  423.76   27.10
   4   2  -2  116.29    9.00
   4   2  -2  125.99   15.30
   4   2  -2  134.69   11.40
   4   2  -2  143.49   13.50
  -4  -2   2  117.79    8.80
  -4  -2   2  143.79   13.80
  -4  -2   2  129.89   13.60
  -4  -2   2  127.79   11.10
  -4  -2   2  115.59   14.70
   3   2  -2 1429.66   70.89
   3   2  -2 1506.65   76.39
   3   2  -2 1556.74   75.09
   3   2  -2 1474.35   71.79
  -3  -2   2 1601.94   75.09
  -3  -2   2 1564.64   70.69
  -3  -2   2 1454.55   71.89
  -3  -2   2 1562.64   76.29
  -3  -2   2 1577.24   73.99
   2   2  -2 1854.71   89.19
   2   2  -2 1843.32   88.79
   2   2  -2 1941.41   91.99
   2   2  -2 1798.02   90.39
   2   2  -2 1981.00   93.19
  -2  -2   2 2079.29   88.69
  -2  -2   2 1937.41   90.49
  -2  -2   2 1980.10   92.89
  -2  -2   2 2009.50   92.09
  -1   2  -2  794.12   40.30
  -1   2  -2  834.42   36.80
  -1   2  -2  778.42   39.20
  -1   2  -2  714.83   39.30
  -1   2  -2  753.72   37.00
  -1   2  -2  831.52   38.20
   1  -2   2  814.72   38.00
   1  -2   2  838.22   39.40
   1  -2   2  806.92   37.00
  -2   2  -2  404.76   19.70
  -2   2  -2  409.26   24.90
  -2   2  -2  413.26   22.10
  -2   2  -2  388.46   20.80
   2  -2   2  411.26   23.30
   2  -2   2  419.06   21.00
   2  -2   2  406.86   21.80
   2  -2   2  441.76   19.50
  -3   2  -2  734.83   34.20
  -3   2  -2  690.73   37.20
  -3   2  -2  649.04   35.40
  -3   2  -2  704.23   40.30
   3  -2   2  707.43   35.50
   3  -2   2  727.43   37.20
   3  -2   2  732.23   38.20
   3  -2   2  754.42   34.20
  -4   2  -2 1685.23   84.49
  -4   2  -2 1714.63   86.99
  -4   2  -2 1834.22   83.19
  -4   2  -2 1743.93   90.89
   4  -2   2 1746.93   82.89
   4  -2   2 1753.62   87.29
   4  -2   2 1930.21   87.49
   4  -2   2 1774.52   84.39
  -5   2  -2 1384.76   61.09
  -5   2  -2 1201.28   62.49
  -5   2  -2 1181.08   65.29
  -5   2  -2 1151.48   69.39
   5  -2   2 1253.47   62.29
   5  -2   2 1308.47   65.59
   5  -2   2 1333.07   65.69
   5  -2   2 1180.58   60.29
  -6   2  -2   83.09   17.20
  -6   2  -2   72.99   10.90
   6  -2   2   46.00    6.60
   6  -2   2   56.89   10.00
  -7   2  -2   53.49   15.40
   7  -2   2   58.79   12.40
   7  -2   2   41.60    6.80
   7  -2   2   64.09   14.30
   7  -2   2   29.70   10.80
   6   1  -2   62.69   11.40
   6   1  -2   41.70   10.90
   6   1  -2   48.30    8.00
  -6  -1   2   60.49   10.10
  -6  -1   2   45.00   12.00
  -6  -1   2   46.20    9.00
   5   1  -2    6.90    5.40
   5   1  -2    4.80    6.90
   5   1  -2    5.40    4.20
   5   1  -2   -4.90    5.60
  -5  -1   2   10.50    5.60
  -5  -1   2    8.30    5.10
  -5  -1   2    4.40    6.60
  -5  -1   2   -9.00    7.20
  -5  -1   2   -0.50    7.70
   4   1  -2  397.06   22.60
   4   1  -2  398.06   24.70
   4   1  -2  388.06   20.70
   4   1  -2  349.47   25.90
  -4  -1   2  438.86   26.40
  -4  -1   2  386.16   26.30
  -4  -1   2  408.56   25.00
  -4  -1   2  390.06   22.70
  -4  -1   2  398.16   20.80
   3   1  -2   24.50    4.20
   3   1  -2   14.20    4.40
   3   1  -2   22.80    3.30
   3   1  -2   21.30    4.60
  -3  -1   2   25.40    3.50
  -3  -1   2   20.90    4.00
  -3  -1   2   15.40    5.10
  -3  -1   2   20.70    6.50
  -3  -1   2   17.50    4.60
   2   1  -2    2.70    1.20
   2   1  -2   -1.80    2.40
   2   1  -2    1.90    2.60
   2   1  -2    0.60    2.00
   2   1  -2    2.20    2.00
  -2  -1   2    2.50    2.00
  -2  -1   2    1.00    3.00
  -2  -1   2    0.40    2.70
  -2  -1   2   -1.00    3.00
   1   1  -2  570.44   27.10
   1   1  -2  583.14   26.60
   1   1  -2  563.24   26.50
   1   1  -2  564.24   28.90
   1   1  -2  563.84   28.30
   1   1  -2  543.65   29.40
  -1  -1   2  554.44   27.10
  -1  -1   2  595.04   28.40
  -1  -1   2  600.94   29.60
  -1  -1   2  620.34   29.20
   0   1  -2  725.63   34.70
   0   1  -2  770.22   35.00
   0   1  -2  740.83   35.20
   0   1  -2  688.83   34.80
   0   1  -2  774.52   35.10
   0  -1   2  702.23   34.80
   0  -1   2  748.93   35.30
  -1   1  -2  383.96   18.70
  -1   1  -2  402.96   20.40
  -1   1  -2  346.57   18.50
  -1   1  -2  387.86   18.90
  -1   1  -2  365.26   20.40
   1  -1   2  404.26   20.50
   1  -1   2  402.56   18.60
   1  -1   2  390.36   20.70
   1  -1   2  402.36   18.80
   1  -1   2  392.26   18.70
  -2   1  -2 2192.68  103.29
  -2   1  -2 2258.37  106.09
  -2   1  -2 2260.37  102.29
  -2   1  -2 2089.49  102.39
   2  -1   2 2244.58  104.59
   2  -1   2 2290.77  102.59
   2  -1   2 2229.78  103.09
   2  -1   2 2243.88  101.99
  -3   1  -2  480.75   24.20
  -3   1  -2  443.96   24.20
  -3   1  -2  433.26   28.20
  -3   1  -2  441.36   25.50
   3  -1   2  464.35   24.50
   3  -1   2  502.45   26.10
   3  -1   2  465.45   26.30
   3  -1   2  484.05   23.90
  -4   1  -2  202.98   13.10
  -4   1  -2  181.78   18.10
  -4   1  -2  182.38   14.90
  -4   1  -2  178.38   13.50
   4  -1   2  182.08   14.00
   4  -1   2  161.18   16.00
   4  -1   2  206.18   13.00
   4  -1   2  202.08   15.40
  -5   1  -2  429.76   28.70
  -5   1  -2  482.75   26.10
  -5   1  -2  438.36   32.40
  -5   1  -2  426.56   26.60
   5  -1   2  447.36   25.30
   5  -1   2  424.36   28.40
   5  -1   2  458.75   26.80
   5  -1   2  456.05   28.70
  -6   1  -2    3.90    6.00
  -6   1  -2    9.70    9.90
  -6   1  -2   -0.30    6.10
  -6   1  -2    4.90    5.10
   6  -1   2   12.60    7.40
   6  -1   2    4.60    6.40
   6  -1   2   14.20    8.30
   6  -1   2   12.70    4.80
  -7   1  -2   13.90    9.80
  -7   1  -2    6.60   11.00
   7  -1   2   27.40   11.10
   7  -1   2   -6.60    6.90
   7  -1   2    0.80    7.10
   7  -1   2    8.40    9.30
   6   0  -2   20.70    9.90
   6   0  -2   11.60    8.90
   6   0  -2    9.80    5.10
   6   0  -2    6.60    7.40
  -6   0   2   12.20    7.00
  -6   0   2   26.90   12.10
   5   0  -2  126.29   14.20
   5   0  -2  138.49   10.80
   5   0  -2  135.39   15.90
   5   0  -2  115.49   17.00
  -5   0   2  104.49   13.00
  -5   0   2  150.58   17.40
  -5   0   2  146.79   13.60
  -5   0   2  136.29   17.00
   4   0  -2   41.50    5.30
   4   0  -2   23.60    6.00
   4   0  -2   21.70    7.10
  -4   0   2   33.20    5.40
  -4   0   2   18.80    7.30
  -4   0   2   30.70    8.20
  -4   0   2   34.90    6.20
  -4   0   2   27.00    5.80
   3   0  -2  269.87   15.30
   3   0  -2  242.08   13.40
   3   0  -2  234.78   16.10
   3   0  -2  255.17   18.60
  -3   0   2  251.87   15.20
  -3   0   2  239.98   17.60
  -3   0   2  266.87   18.20
  -3   0   2  244.68   13.60
  -3   0   2  258.57   16.60
   2   0  -2   25.60    3.70
   2   0  -2   24.60    4.80
   2   0  -2   22.30    3.90
   2   0  -2   35.90    2.80
  -2   0   2   26.30    4.20
  -2   0   2   27.00    5.20
  -2   0   2   32.20    5.70
  -2   0   2   30.40    4.90
  -2   0   2   33.30    2.80
   1   0  -2 3060.09  154.38
   1   0  -2 3241.18  153.78
   1   0  -2 3321.37  154.98
   1   0  -2 3586.74  152.98
   1   0  -2 3497.25  154.38
  -1   0   2 3490.65  155.08
  -1   0   2 3360.06  154.58
   0   0   2 2466.25  112.59
  -1   0  -2  387.76   18.30
  -1   0  -2  391.26   20.20
  -1   0  -2  397.96   19.30
  -1   0  -2  380.26   20.10
   1   0   2  384.06   20.50
   1   0   2  395.96   18.20
   1   0   2  397.46   19.10
   1   0   2  386.76   18.80
   1   0   2  381.06   20.20
   1   0   2  390.66   19.00
  -2   0  -2  970.20   46.70
  -2   0  -2 1010.60   49.10
  -2   0  -2  941.11   47.90
  -2   0  -2  962.70   46.70
  -2   0  -2  909.31   47.90
   2   0   2 1003.10   48.30
   2   0   2 1043.90   46.70
   2   0   2  977.40   46.40
   2   0   2  988.00   46.70
  -3   0  -2   60.79    7.20
  -3   0  -2   64.59    9.20
  -3   0  -2   59.79    6.50
  -3   0  -2   49.30    7.00
   3   0   2   60.39    6.20
   3   0   2   59.99    8.30
   3   0   2   61.99    7.40
   3   0   2   50.19    7.00
  -4   0  -2 1308.47   63.39
  -4   0  -2 1248.18   67.19
  -4   0  -2 1259.67   64.79
   4   0   2 1321.67   65.09
   4   0   2 1256.37   65.09
   4   0   2 1338.97   63.19
   4   0   2 1314.47   62.99
  -5   0  -2  210.88   18.20
  -5   0  -2  220.48   21.30
  -5   0  -2  231.68   16.90
   5   0   2  216.48   17.20
   5   0   2  231.68   16.30
   5   0   2  235.88   18.70
   5   0   2  234.28   18.50
  -6   0  -2   31.50   11.90
  -6   0  -2   33.50    7.50
  -6   0  -2   40.20    8.50
  -6   0  -2   19.50    7.60
   6   0   2   35.50    9.70
   6   0   2   27.40    6.40
   6   0   2   32.60    8.10
   6   0   2   16.00    6.70
  -7   0  -2  108.19   14.90
  -7   0  -2  121.19   20.30
   7   0   2  156.68   20.20
   7   0   2  123.79   17.70
   7   0   2  122.69   15.20
   6  -1  -2  400.06   31.20
   6  -1  -2  375.06   26.20
   6  -1  -2  398.56   23.10
   6  -1  -2  404.76   25.30
  -6   1   2  437.16   33.50
  -6   1   2  353.86   26.10
   5  -1  -2  154.88   18.40
   5  -1  -2  158.88   14.20
   5  -1  -2  161.88   12.50
   5  -1  -2  183.18   19.00
   5  -1  -2  147.39   14.90
  -5   1   2  167.98   19.70
  -5   1   2  146.79   14.70
   4  -1  -2  456.55   26.60
   4  -1  -2  495.25   26.70
   4  -1  -2  467.95   29.40
   4  -1  -2  497.55   24.50
  -4   1   2  433.56   29.90
  -4   1   2  421.46   25.50
  -4   1   2  415.46   25.70
  -4   1   2  426.46   29.60
   3  -1  -2  531.55   29.10
   3  -1  -2  517.65   31.60
   3  -1  -2  599.84   27.50
   3  -1  -2  578.84   28.70
  -3   1   2  536.35   28.40
  -3   1   2  504.85   27.30
  -3   1   2  514.15   31.80
  -3   1   2  573.44   32.20
   2  -1  -2 1884.01   80.09
   2  -1  -2 1852.71   79.39
   2  -1  -2 1754.92   82.89
   2  -1  -2 1598.34   80.19
   2  -1  -2 1717.03   80.89
  -2   1   2 1750.82   83.09
  -2   1   2 1601.44   79.79
  -2   1   2 1601.24   79.19
  -2   1   2 1716.63   82.89
   1  -1  -2   23.10    4.40
   1  -1  -2   31.60    4.60
  -1   1   2   23.20    3.50
  -1   1   2   23.70    2.80
  -1   1   2   26.10    3.50
  -1   1   2   25.40    4.60
  -1   1   2   20.90    3.50
   0  -1  -2   32.60    2.60
   0  -1  -2   29.80    3.40
   0  -1  -2   38.50    4.30
   0  -1  -2   35.20    3.70
   0   1   2   41.10    4.00
   0   1   2   37.10    3.70
   0   1   2   26.60    2.60
   0   1   2   31.50    4.30
   0   1   2   33.10    3.90
  -1  -1  -2 1299.07   58.49
  -1  -1  -2 1272.37   59.09
  -1  -1  -2 1274.47   58.59
  -1  -1  -2 1212.08   57.39
   1   1   2 1198.18   57.49
   1   1   2 1204.18   56.99
   1   1   2 1207.68   58.99
   1   1   2 1285.77   57.29
   1   1   2 1280.97   58.49
   1   1   2 1259.37   58.49
  -2  -1  -2  146.49   10.80
  -2  -1  -2  151.18    9.80
  -2  -1  -2  168.78   10.00
  -2  -1  -2  153.98   10.20
  -2  -1  -2  161.88   10.90
  -2  -1  -2  155.38   10.40
   2   1   2  145.39    9.50
   2   1   2  157.18    9.70
   2   1   2  158.08   11.20
   2   1   2  158.08   10.20
  -3  -1  -2 1116.49   55.79
  -3  -1  -2 1153.28   56.09
  -3  -1  -2 1138.29   57.39
   3   1   2 1137.99   54.79
   3   1   2 1156.68   55.69
   3   1   2 1101.99   56.69
   3   1   2 1169.58   55.99
  -4  -1  -2   33.80    8.20
  -4  -1  -2   38.60    6.50
  -4  -1  -2   30.90    5.60
  -4  -1  -2   28.10    5.50
   4   1   2   33.70    6.40
   4   1   2   27.00    5.00
   4   1   2   21.90    7.70
   4   1   2   31.00    5.70
  -5  -1  -2   -1.50    6.80
  -5  -1  -2   13.70    5.70
  -5  -1  -2   -5.40    4.70
  -5  -1  -2   -9.50    4.60
  -5  -1  -2   -5.80    5.10
  -5  -1  -2   -4.40    4.50
   5   1   2   -7.40    4.60
   5   1   2   -4.80    5.30
   5   1   2    0.10    3.60
   5   1   2   -6.60    6.60
  -6  -1  -2   37.50    8.90
  -6  -1  -2   69.09    9.90
   6   1   2   37.60    7.80
   6   1   2   49.70    9.30
   6   1   2   58.29    9.50
   6   1   2   58.49   11.40
  -7  -1  -2   -3.40    6.60
  -7  -1  -2    1.20    9.70
  -7  -1  -2    5.90    8.90
   7   1   2   -3.50    7.20
   7   1   2    8.00    8.20
   7   1   2   12.50    9.20
   7   1   2  -14.00    7.70
   6  -2  -2    6.40    6.00
   6  -2  -2    0.80    8.10
   6  -2  -2   12.70    5.10
   6  -2  -2   16.40   15.20
  -6   2   2   29.20   12.30
  -6   2   2   10.80    7.60
   5  -2  -2  478.05   30.30
   5  -2  -2  560.44   36.50
   5  -2  -2  612.04   30.10
   5  -2  -2  551.34   30.10
  -5   2   2  533.15   37.80
  -5   2   2  486.55   30.90
   4  -2  -2    1.50    2.90
   4  -2  -2   -2.00    5.60
   4  -2  -2    3.70    7.70
   4  -2  -2    0.00    3.50
   4  -2  -2    9.60    4.20
  -4   2   2    5.40    8.00
  -4   2   2   -5.50    4.80
   3  -2  -2   49.90    5.80
   3  -2  -2   46.50    6.00
   3  -2  -2   32.80    6.20
   3  -2  -2   57.49    8.00
   3  -2  -2   52.59    6.40
  -3   2   2   33.40    8.20
  -3   2   2   36.70    5.70
  -3   2   2   35.00    6.60
  -3   2   2   45.60    7.30
   2  -2  -2  281.57   15.50
   2  -2  -2  276.57   18.00
   2  -2  -2  271.77   15.00
  -2   2   2  288.77   18.80
  -2   2   2  262.27   15.40
  -2   2   2  255.37   17.30
  -2   2   2  278.97   15.00
   1  -2  -2  401.86   21.70
   1  -2  -2  368.56   21.60
   1  -2  -2  377.76   19.80
  -1   2   2  402.06   19.90
  -1   2   2  404.26   21.60
  -1   2   2  403.56   19.90
  -1   2   2  406.36   22.20
  -1  -2  -2 5170.28  235.98
  -2  -2  -2  659.43   33.50
  -2  -2  -2  668.53   32.30
  -2  -2  -2  643.74   32.80
  -2  -2  -2  669.03   33.80
  -2  -2  -2  635.74   31.80
   2   2   2  648.14   32.60
   2   2   2  645.14   33.80
   2   2   2  672.63   33.40
  -3  -2  -2 4569.54  209.98
  -3  -2  -2 4658.33  212.18
  -3  -2  -2 4059.19  212.18
  -3  -2  -2 4845.12  211.88
  -3  -2  -2 4738.23  212.38
   3   2   2 4754.52  212.08
   3   2   2 4647.63  211.78
   3   2   2 4430.96  212.28
   3   2   2 4612.64  210.38
  -4  -2  -2 2779.42  132.09
  -4  -2  -2 2844.62  131.69
  -4  -2  -2 2852.11  131.49
   4   2   2 2805.02  129.49
   4   2   2 2742.33  130.99
   4   2   2 2652.33  131.49
   4   2   2 2697.53  131.39
  -5  -2  -2  345.07   22.80
  -5  -2  -2  301.77   23.40
  -5  -2  -2  299.47   21.70
   5   2   2  294.47   22.40
   5   2   2  302.57   21.60
   5   2   2  302.07   21.90
   5   2   2  283.37   20.40
  -6  -2  -2   24.20    9.30
  -6  -2  -2    6.30    6.70
  -6  -2  -2   27.80    7.40
  -6  -2  -2   11.90    6.00
   6   2   2   14.90    7.20
   6   2   2   17.00    7.20
   6   2   2    2.40    5.40
   6   2   2   16.20    6.60
  -7  -2  -2   93.09   13.10
  -7  -2  -2  101.39   13.70
  -7  -2  -2   84.59   16.10
   7   2   2   72.79   12.30
   7   2   2   99.59   15.10
   6  -3  -2   26.40    5.50
   6  -3  -2   15.50    6.50
   6  -3  -2   42.50   19.80
   6  -3  -2    4.70    8.30
  -6   3   2   31.40   14.40
  -6   3   2   18.20    8.20
   5  -3  -2   -0.30    7.50
   5  -3  -2   10.70    4.00
  -5   3   2    9.20    6.30
  -5   3   2    6.60   10.60
   4  -3  -2  377.66   26.30
   4  -3  -2  391.06   20.90
   4  -3  -2  322.37   20.90
  -4   3   2  368.26   26.40
  -4   3   2  377.46   28.40
  -4   3   2  336.47   22.10
   3  -3  -2  118.79    9.00
   3  -3  -2  115.59   11.70
   3  -3  -2  115.69    9.40
  -3   3   2   96.69    9.90
  -3   3   2  109.49   11.50
  -3   3   2  130.29   14.80
   2  -3  -2  118.79    7.90
   2  -3  -2  103.69    8.00
   2  -3  -2  122.29   11.10
  -2   3   2  107.79   10.00
  -2   3   2  117.49   11.90
  -2   3   2  111.09    8.70
  -2   3   2  102.49    9.00
  -2   3   2   99.69    7.90
   1  -3  -2  234.78   13.90
   1  -3  -2  191.18   11.60
  -1   3   2  199.88   11.50
  -1   3   2  196.48   14.10
  -1   3   2  198.78   12.20
  -1   3   2  203.58   13.20
  -1   3   2  209.08   12.20
   0  -3  -2  739.23   34.80
   0  -3  -2  741.63   36.60
   0  -3  -2  747.23   36.20
   0  -3  -2  743.43   36.30
   0  -3  -2  744.93   36.30
   0   3   2  742.03   36.00
   0   3   2  732.73   34.70
   0   3   2  739.93   36.50
   0   3   2  733.53   36.40
   0   3   2  761.02   36.50
  -1  -3  -2  134.59    7.80
  -1  -3  -2  126.79    9.60
  -1  -3  -2  136.39    9.80
  -1  -3  -2  148.49    8.30
  -1  -3  -2  134.29    8.80
   1   3   2  145.49    8.80
   1   3   2  149.88   10.40
   1   3   2  139.39    8.00
   1   3   2  153.08    8.30
   1   3   2  127.99    9.90
  -2  -3  -2  552.14   25.60
  -2  -3  -2  515.05   28.10
  -2  -3  -2  509.35   25.60
   2   3   2  532.25   27.10
   2   3   2  487.25   26.20
   2   3   2  512.45   27.60
   2   3   2  513.05   27.90
  -3  -3  -2   54.59    7.40
  -3  -3  -2   72.79    9.50
  -3  -3  -2   64.79    6.50
  -3  -3  -2   65.39    8.70
   3   3   2   69.49    7.60
   3   3   2   65.49    8.80
   3   3   2   82.89    9.20
   3   3   2   51.59    8.00
  -4  -3  -2    1.20    4.70
  -4  -3  -2   -1.30    4.30
   4   3   2   -7.10    4.50
   4   3   2   -1.40    3.70
   4   3   2    5.20    4.00
   4   3   2   10.10    4.20
  -5  -3  -2  108.49   13.70
  -5  -3  -2  121.79   13.40
  -5  -3  -2  113.89   13.40
   5   3   2  138.09   14.20
   5   3   2  107.59   14.50
   5   3   2  120.69   13.20
   5   3   2  112.59   13.50
  -6  -3  -2   41.90    9.00
  -6  -3  -2   57.29   11.50
  -6  -3  -2   40.10    9.20
   6   3   2   45.90    9.30
   6   3   2   55.09   11.00
   6   3   2   48.20    9.40
   6   3   2   52.29    9.10
  -7  -3  -2    7.20    7.80
  -7  -3  -2   13.40    8.60
   7   3   2   -0.10    9.10
   7   3   2    7.40    8.60
   7   3   2   26.00   10.40
   6  -4  -2    3.50    8.50
   6  -4  -2   -6.80    5.10
   6  -4  -2   -3.60    4.30
  -6   4   2   -3.00    8.80
  -6   4   2   -4.50   12.60
  -6   4   2   -6.50    6.20
   5  -4  -2   29.90    7.70
   5  -4  -2   18.10    4.90
   5  -4  -2   22.20    4.80
  -5   4   2   19.40   12.00
  -5   4   2   29.10    8.10
   4  -4  -2   18.50    7.70
   4  -4  -2   17.80    4.10
   4  -4  -2   16.30    4.40
  -4   4   2   22.00    6.20
  -4   4   2    7.90    7.10
  -4   4   2   16.90    8.80
   2  -4  -2   35.10    6.10
   2  -4  -2   42.50    5.10
  -2   4   2   39.40    8.10
  -2   4   2   43.00    5.80
  -2   4   2   39.40    6.20
   1  -4  -2 3099.49  148.19
   1  -4  -2 3393.66  150.58
  -1   4   2 3220.28  147.99
  -1   4   2 3128.09  150.48
  -1   4   2 3277.77  151.48
  -1   4   2 3316.87  149.59
  -1   4   2 3176.08  147.29
   0  -4  -2 1109.19   55.89
   0  -4  -2 1238.18   56.49
   0  -4  -2 1197.68   54.39
   0  -4  -2 1118.39   56.49
   0   4   2 1195.88   56.59
   0   4   2 1155.58   56.39
   0   4   2 1167.98   54.29
   0   4   2 1171.48   56.39
   0   4   2 1173.58   55.79
  -1  -4  -2 1703.63   81.99
  -1  -4  -2 1811.82   84.19
  -1  -4  -2 1812.32   81.29
  -1  -4  -2 1767.02   83.09
   1   4   2 1732.73   83.79
   1   4   2 1807.02   82.99
   1   4   2 1823.02   81.49
   1   4   2 1816.12   81.89
   1   4   2 1660.83   83.79
  -2  -4  -2  286.57   14.70
  -2  -4  -2  292.47   18.30
   2   4   2  293.97   17.40
   2   4   2  266.57   15.80
   2   4   2  269.97   17.10
   2   4   2  268.87   16.00
   2   4   2  251.67   14.10
  -3  -4  -2  140.29   10.50
  -3  -4  -2  136.29    9.60
  -3  -4  -2  127.79   12.80
  -3  -4  -2  140.69    9.20
   3   4   2  161.38   12.70
   3   4   2  127.89   12.20
   3   4   2  147.39   12.00
   3   4   2  126.19   10.70
   3   4   2  136.39   10.60
  -4  -4  -2  112.89   10.30
  -4  -4  -2  117.99   12.40
  -4  -4  -2  115.59   11.50
   4   4   2  117.09   11.00
   4   4   2   92.79   11.90
   4   4   2  111.89   12.60
   4   4   2  105.99   11.70
  -5  -4  -2  414.96   27.20
  -5  -4  -2  381.16   25.10
  -5  -4  -2  405.16   25.70
  -5  -4  -2  382.46   27.70
   5   4   2  432.76   25.40
   5   4   2  413.26   27.10
   5   4   2  394.86   26.90
   5   4   2  402.36   27.00
  -6  -4  -2   -0.60    7.90
  -6  -4  -2   22.10    7.30
  -6  -4  -2    1.70    7.20
  -6  -4  -2   -3.20    6.00
   6   4   2   11.90    8.30
   6   4   2    6.00    7.10
   6   4   2    4.90    6.10
  -7  -4  -2   40.00   11.70
  -7  -4  -2   50.79   11.00
  -7  -4  -2   58.49   12.90
   7   4   2   42.70   10.20
   7   4   2   63.09   12.00
   6  -5  -2   58.39   12.90
   6  -5  -2   49.99    7.20
  -6   5   2   80.99   19.60
  -6   5   2   84.99   14.20
   5  -5  -2   29.60    5.30
   5  -5  -2   35.70    9.90
   5  -5  -2   64.79   16.00
   5  -5  -2   33.50    5.10
  -5   5   2   45.50    9.60
  -5   5   2   43.60    8.90
  -5   5   2   45.00   11.70
   4  -5  -2  754.92   35.40
   4  -5  -2  645.04   35.30
   4  -5  -2  703.63   42.50
  -4   5   2  647.44   37.80
  -4   5   2  780.22   39.20
  -4   5   2  634.84   42.00
  -4   5   2  723.53   45.70
   3  -5  -2 1540.15   74.89
   3  -5  -2 1642.24   74.79
   3  -5  -2 1648.94   80.79
  -3   5   2 1518.75   76.19
  -3   5   2 1492.55   80.39
  -3   5   2 1531.25   82.29
  -3   5   2 1744.63   77.99
   2  -5  -2 2977.00  135.19
   2  -5  -2 2971.80  139.19
  -2   5   2 2789.32  139.29
  -2   5   2 2889.21  140.79
  -2   5   2 2987.10  135.59
  -2   5   2 3070.39  137.59
  -2   5   2 2826.92  134.59
   1  -5  -2  682.73   33.50
   1  -5  -2  699.73   35.50
  -1   5   2  658.53   32.90
  -1   5   2  676.03   32.10
  -1   5   2  644.94   36.50
  -1   5   2  618.64   35.30
  -1   5   2  676.73   35.00
   0  -5  -2 4449.55  193.98
   0  -5  -2 3883.81  193.88
   0  -5  -2 3989.70  193.08
   0   5   2 4103.99  193.58
   0   5   2 4197.78  192.78
   0   5   2 4306.87  194.08
   0   5   2 4462.45  194.08
  -1  -5  -2  230.28   16.50
  -1  -5  -2  292.27   14.00
  -1  -5  -2  260.97   15.80
  -1  -5  -2  250.77   14.60
   1   5   2  260.37   17.00
   1   5   2  258.27   16.60
   1   5   2  257.77   14.30
   1   5   2  286.67   14.20
   1   5   2  273.57   16.00
  -2  -5  -2  312.87   20.10
  -2  -5  -2  261.77   17.60
  -2  -5  -2  313.57   15.10
  -2  -5  -2  328.87   16.10
   2   5   2  289.87   16.90
   2   5   2  301.37   19.40
   2   5   2  296.47   19.50
   2   5   2  318.97   18.10
   2   5   2  294.17   15.10
  -3  -5  -2  989.60   53.09
  -3  -5  -2 1090.19   47.60
  -3  -5  -2 1042.10   48.90
  -3  -5  -2  943.91   47.80
   3   5   2 1053.59   52.49
   3   5   2 1018.30   52.69
   3   5   2  960.70   52.19
   3   5   2 1012.60   50.99
  -4  -5  -2  210.58   18.80
  -4  -5  -2  183.68   13.60
  -4  -5  -2  222.48   15.00
  -4  -5  -2  204.98   12.90
   4   5   2  229.58   16.10
   4   5   2  215.98   17.80
   4   5   2  206.78   17.40
   4   5   2  223.48   17.30
   4   5   2  224.78   15.40
  -5  -5  -2  178.78   15.60
  -5  -5  -2  170.48   19.00
  -5  -5  -2  170.68   14.30
   5   5   2  165.28   15.90
   5   5   2  185.78   17.10
   5   5   2  169.58   15.60
   5   5   2  173.58   17.00
   5   5   2  160.48   15.60
  -6  -5  -2   45.40    9.60
  -6  -5  -2   46.60   10.30
  -6  -5  -2   54.09    9.30
   6   5   2   44.00    9.60
   6   5   2   42.30   10.20
   6   5   2   39.20   10.80
  -7  -5  -2   -3.60   11.00
  -7  -5  -2    6.10    8.50
  -7  -5  -2    5.20    9.20
   7   5   2   -0.30    8.40
   7   5   2   -7.10    7.10
   7   5   2    6.00   10.10
   5  -6  -2   40.40    6.40
   5  -6  -2   55.59    7.30
   5  -6  -2   50.19   10.60
  -5   6   2   60.09   10.40
  -5   6   2   61.69   10.60
  -5   6   2   49.40   15.30
   4  -6  -2  103.99    8.80
   4  -6  -2  106.99   15.80
   4  -6  -2  107.89    9.00
  -4   6   2   96.59   13.90
  -4   6   2  128.89   13.50
  -4   6   2   94.39   16.80
   3  -6  -2  397.76   21.40
   3  -6  -2  430.16   27.70
   3  -6  -2  354.36   21.00
  -3   6   2  390.76   23.60
  -3   6   2  402.46   29.90
  -3   6   2  353.86   27.00
  -3   6   2  441.96   26.20
   2  -6  -2  118.79   13.10
   2  -6  -2   95.89    8.70
  -2   6   2  119.69   12.00
  -2   6   2  106.09    7.70
  -2   6   2  116.79   14.50
  -2   6   2  110.29   11.50
  -2   6   2  121.29   11.50
   1  -6  -2 1857.41   91.49
   1  -6  -2 2037.00   94.19
  -1   6   2 2000.00   91.09
  -1   6   2 1897.81   89.99
  -1   6   2 1914.11   95.09
  -1   6   2 1966.20   93.59
  -1   6   2 1950.40   94.49
   0  -6  -2 1124.29   58.49
   0  -6  -2 1256.47   59.59
   0  -6  -2 1230.58   56.19
   0   6   2 1175.78   58.09
   0   6   2 1154.28   58.99
   0   6   2 1237.78   56.19
   0   6   2 1131.19   58.99
   0   6   2 1267.97   60.09
  -1  -6  -2   38.40    5.80
  -1  -6  -2   34.60    5.10
  -1  -6  -2   40.50    4.40
  -1  -6  -2   33.30    5.90
   1   6   2   38.90    4.80
   1   6   2   43.10    6.60
   1   6   2   33.90    5.60
   1   6   2   38.70    6.80
  -2  -6  -2    4.60    1.70
  -2  -6  -2    4.90    3.20
  -2  -6  -2    5.10    2.40
  -2  -6  -2   -0.60    3.70
   2   6   2    5.80    1.50
   2   6   2   -1.20    3.60
   2   6   2    8.20    3.20
   2   6   2    9.50    3.30
   2   6   2    2.70    4.50
  -3  -6  -2 1101.29   57.19
  -3  -6  -2 1120.49   51.79
   3   6   2 1156.68   54.89
   3   6   2 1058.89   56.19
   3   6   2  986.80   55.59
   3   6   2 1081.99   55.99
   3   6   2 1037.50   52.69
  -4  -6  -2  936.01   40.00
  -4  -6  -2  868.01   42.40
  -4  -6  -2  799.02   48.00
  -4  -6  -2  841.02   40.10
   4   6   2  792.42   46.30
   4   6   2  798.82   43.10
   4   6   2  859.71   46.80
   4   6   2  868.41   45.30
   4   6   2  803.72   47.00
  -5  -6  -2 2343.37  109.29
  -5  -6  -2 2331.27  107.99
  -5  -6  -2 2418.96  116.19
  -5  -6  -2 2252.17  107.39
   5   6   2 2280.07  112.39
   5   6   2 2273.37  113.69
   5   6   2 2336.77  114.79
   5   6   2 2224.08  110.19
  -6  -6  -2   94.49   11.00
  -6  -6  -2   78.79   13.30
  -6  -6  -2   78.09   11.30
   6   6   2   59.29   10.90
   6   6   2  101.89   15.30
   6   6   2   94.69   15.30
  -7  -6  -2  102.89   15.90
  -7  -6  -2   75.39   13.50
  -7  -6  -2   78.49   14.50
   7   6   2  104.29   16.50
   7   6   2   88.29   14.80
   5  -7  -2   70.99   13.20
  -5   7   2   68.29   12.10
  -5   7   2   86.29   18.20
  -5   7   2   93.39   13.70
   4  -7  -2  525.85   28.30
   4  -7  -2  543.45   28.40
   4  -7  -2  595.94   37.00
  -4   7   2  600.64   34.80
  -4   7   2  621.74   42.30
  -4   7   2  582.94   33.80
   3  -7  -2  433.06   28.30
   3  -7  -2  350.46   20.50
   3  -7  -2  363.26   20.80
  -3   7   2  412.06   31.70
  -3   7   2  395.56   26.00
  -3   7   2  407.76   24.50
  -3   7   2  365.46   27.00
   2  -7  -2  749.13   38.10
   2  -7  -2  763.82   42.30
  -2   7   2  743.93   37.30
  -2   7   2  738.93   44.60
  -2   7   2  800.12   39.30
  -2   7   2  760.62   37.40
  -2   7   2  754.12   43.30
  -2   7   2  760.32   41.40
   1  -7  -2   55.69    8.10
   1  -7  -2   53.29    7.30
  -1   7   2   38.80    9.00
  -1   7   2   53.39    5.50
  -1   7   2   38.10    7.10
   0  -7  -2   11.80    4.00
   0  -7  -2   12.70    4.20
   0   7   2   17.30    3.90
   0   7   2   19.50    5.50
   0   7   2   16.60    4.00
   0   7   2   26.50    6.30
  -1  -7  -2  121.79    9.90
  -1  -7  -2  134.89    8.80
  -1  -7  -2  137.39   12.40
  -1  -7  -2  144.19   12.00
   1   7   2  145.89   11.80
   1   7   2  155.88   13.30
   1   7   2  150.48    9.30
   1   7   2  126.29    9.40
   1   7   2  123.99   11.70
  -2  -7  -2   -0.20    2.30
  -2  -7  -2   -3.40    3.40
  -2  -7  -2    1.20    1.50
  -2  -7  -2   -3.40    4.10
   2   7   2    0.90    3.70
   2   7   2    1.00    2.50
   2   7   2   -1.50    3.00
   2   7   2   -5.90    3.60
   2   7   2   -0.70    1.40
  -3  -7  -2   20.30    3.90
  -3  -7  -2   11.50    6.40
   3   7   2   25.50    5.90
   3   7   2   26.80    5.50
   3   7   2    9.80    6.90
   3   7   2   26.50    6.40
  -4  -7  -2   17.80    6.80
  -4  -7  -2   22.20    5.00
   4   7   2   23.30    7.20
   4   7   2   25.10    6.80
   4   7   2   28.80    9.00
   4   7   2   26.60    6.70
  -5  -7  -2  366.66   22.70
  -5  -7  -2  343.27   27.00
   5   7   2  358.86   23.90
   5   7   2  379.76   25.60
   5   7   2  375.56   27.50
   5   7   2  370.26   27.00
  -6  -7  -2   43.30   11.70
  -6  -7  -2   43.70    6.80
   6   7   2   65.49   11.10
   6   7   2   57.99   11.40
   6   7   2   55.79   11.70
   5  -8  -2    2.50    8.00
  -5   8   2    5.10   10.10
  -5   8   2   -2.70    7.80
  -5   8   2   -0.70   12.60
   4  -8  -2   -3.10    6.60
  -4   8   2   -8.70   10.70
  -4   8   2   -4.40    6.60
  -4   8   2    1.80    6.80
   3  -8  -2  318.57   24.00
   3  -8  -2  318.07   17.60
   3  -8  -2  286.47   17.70
  -3   8   2  333.57   22.10
  -3   8   2  290.27   26.40
  -3   8   2  367.26   24.70
  -3   8   2  341.37   19.10
   2  -8  -2    4.10    5.60
   2  -8  -2   10.50    3.80
  -2   8   2    2.30    7.00
  -2   8   2   15.70    3.20
  -2   8   2    2.20    6.10
  -2   8   2   23.80    7.70
  -2   8   2   12.10    3.50
   1  -8  -2  482.85   28.60
   1  -8  -2  436.66   25.20
  -1   8   2  446.06   24.30
  -1   8   2  428.56   29.30
  -1   8   2  460.35   28.60
  -1   8   2  478.95   29.00
  -1   8   2  419.06   23.10
   0  -8  -2  133.19   13.00
   0  -8  -2  160.98   14.10
   0   8   2  143.99   13.20
   0   8   2  135.89   13.30
   0   8   2  119.49   11.60
   0   8   2  154.08   14.40
   0   8   2  163.28    9.90
  -1  -8  -2   18.20    3.30
  -1  -8  -2   16.90    5.00
  -1  -8  -2   14.30    5.00
  -1  -8  -2    5.80    4.80
   1   8   2   24.10    6.30
   1   8   2   17.60    5.00
   1   8   2   19.70    4.60
   1   8   2   27.30    4.20
   1   8   2   18.10    4.60
  -2  -8  -2    6.20    4.80
  -2  -8  -2   17.40    3.50
   2   8   2   11.30    4.00
   2   8   2    7.00    5.40
   2   8   2   20.80    6.60
   2   8   2   17.70    3.00
   2   8   2   23.40    4.70
  -3  -8  -2   38.10    8.80
   3   8   2   37.10    9.00
   3   8   2   43.80    7.30
   3   8   2   39.40    8.20
   3   8   2   55.99    9.30
  -4  -8  -2  732.03   44.70
  -4  -8  -2  721.03   37.10
   4   8   2  768.42   41.70
   4   8   2  775.72   43.90
   4   8   2  681.73   42.80
   4   8   2  703.63   38.70
  -5  -8  -2  396.56   30.20
  -5  -8  -2  392.86   23.30
   5   8   2  388.46   25.70
   5   8   2  388.96   29.00
   5   8   2  370.96   28.20
  -6  -8  -2   36.80   11.60
  -6  -8  -2   30.60    8.40
   6   8   2   53.59   12.00
   6   8   2   29.50    9.20
   6   8   2   38.70    9.50
   4  -9  -2   43.10   10.70
  -4   9   2   37.80    6.80
  -4   9   2   41.20   10.70
  -4   9   2   37.30   15.30
  -4   9   2   55.99   11.80
   3  -9  -2   40.30    9.70
   3  -9  -2   36.40    4.30
   3  -9  -2   29.50    4.40
  -3   9   2   51.49   11.10
  -3   9   2   51.29    8.00
  -3   9   2   49.90    9.20
  -3   9   2   25.10   11.90
   2  -9  -2   14.90    6.80
   2  -9  -2    5.90    3.80
  -2   9   2    4.90    7.60
  -2   9   2   31.60    8.00
  -2   9   2   16.30    3.60
  -2   9   2   24.70   11.20
  -2   9   2   12.60    3.50
   1  -9  -2  173.78   17.00
   1  -9  -2  187.58   14.30
  -1   9   2  187.58   12.10
  -1   9   2  171.08   17.90
  -1   9   2  200.08   18.40
  -1   9   2  166.38   16.00
  -1   9   2  213.58   13.60
   0  -9  -2    0.90    4.20
   0  -9  -2   14.00    5.10
   0   9   2    1.00    3.30
   0   9   2    3.10    4.70
   0   9   2    4.30    6.80
   0   9   2    2.50    5.30
  -1  -9  -2 1436.76   74.49
  -1  -9  -2 1464.15   69.49
  -1  -9  -2 1449.55   74.59
   1   9   2 1450.75   71.09
   1   9   2 1493.85   69.79
   1   9   2 1448.26   75.29
   1   9   2 1519.05   74.09
   1   9   2 1537.05   74.39
  -2  -9  -2   14.00    3.50
  -2  -9  -2    2.90    5.30
  -2  -9  -2    7.80    4.10
   2   9   2   21.50    5.10
   2   9   2    9.20    6.70
   2   9   2    5.50    5.20
   2   9   2   14.00    5.50
  -3  -9  -2   -0.20    3.30
   3   9   2   -1.10    4.60
   3   9   2   -7.90    6.10
  -4  -9  -2   75.99    9.40
  -4  -9  -2   81.09   12.60
   4   9   2   73.89   12.00
   4   9   2   71.09   13.30
   4   9   2   59.59    9.80
   4   9   2   72.79   11.90
  -5  -9  -2   57.49   12.40
   5   9   2   49.99    9.10
   5   9   2   45.50   10.20
  -6  -9  -2  157.48   23.10
  -6  -9  -2  163.88   17.20
   6   9   2  156.18   20.10
   6   9   2  193.28   20.50
   6   9   2  170.68   23.00
   4 -10  -2   13.70    9.40
  -4  10   2   18.00    6.00
  -4  10   2   28.40   12.90
  -4  10   2   13.40   10.00
   3 -10  -2    2.00    2.70
   3 -10  -2    9.20    7.40
  -3  10   2    4.10    3.90
  -3  10   2    5.00    8.00
  -3  10   2   -8.70    6.30
   2 -10  -2   -2.00    3.40
   2 -10  -2   13.60    7.50
  -2  10   2    3.70    8.90
  -2  10   2    2.50    2.70
  -2  10   2    7.60    8.10
  -2  10   2   -0.30    6.90
  -2  10   2    0.30    3.10
   1 -10  -2   44.80    7.30
   1 -10  -2   73.99   11.30
  -1  10   2   62.39    7.50
  -1  10   2   56.79   11.30
  -1  10   2   78.19   12.30
  -1  10   2   61.59    8.10
   0 -10  -2  405.76   27.10
   0 -10  -2  462.55   29.50
   0  10   2  465.45   23.70
   0  10   2  404.56   27.70
   0  10   2  423.96   27.80
   0  10   2  427.96   26.50
   0  10   2  471.85   30.70
  -1 -10  -2   39.50    8.60
  -1 -10  -2   40.00    8.60
   1  10   2   37.70    7.00
   1  10   2   50.19    8.20
  -2 -10  -2  152.68   16.40
  -2 -10  -2  121.09   13.70
   2  10   2  139.59   15.50
   2  10   2  130.59   14.40
   2  10   2  138.09   15.40
   2  10   2  128.79    8.50
   2  10   2  128.49   12.20
  -3 -10  -2   96.79    9.20
  -3 -10  -2   90.39   13.30
   3  10   2  118.09   15.40
   3  10   2   67.39   11.30
   3  10   2   86.69   14.20
  -4 -10  -2  318.77   18.60
  -4 -10  -2  269.47   25.20
   4  10   2  270.37   24.80
   4  10   2  285.17   24.00
  -5 -10  -2  304.57   19.30
  -5 -10  -2  274.57   26.60
   5  10   2  250.67   22.00
   5  10   2  248.18   25.10
   5  10   2  243.08   24.20
   3 -11  -2   -0.80    2.30
   3 -11  -2   -6.90    7.30
  -3  11   2   -0.90    4.40
  -3  11   2    3.50    9.10
  -3  11   2  -12.00    9.10
  -3  11   2    4.70    8.20
   2 -11  -2   19.80    5.10
   2 -11  -2   16.80    7.60
  -2  11   2   28.20    5.20
  -2  11   2   20.50    4.10
  -2  11   2   26.80   11.20
  -2  11   2   26.40   10.40
  -2  11   2   28.40    8.90
   1 -11  -2  649.54   37.80
   1 -11  -2  544.95   32.80
  -1  11   2  560.84   37.90
  -1  11   2  591.44   37.30
  -1  11   2  541.25   31.10
  -1  11   2  560.54   29.80
   0 -11  -2   59.29    8.80
   0 -11  -2   61.39   10.80
   0  11   2   59.89    7.90
   0  11   2   61.29   10.90
   0  11   2   51.69    8.30
   0  11   2   67.79   12.60
  -1 -11  -2  252.27   20.30
  -1 -11  -2  236.08   20.40
   1  11   2  259.07   17.60
   1  11   2  288.17   24.00
   1  11   2  236.48   19.60
   1  11   2  233.88   15.90
  -2 -11  -2    9.80    6.40
  -2 -11  -2   12.80    6.50
   2  11   2   14.00    5.10
   2  11   2    4.00    2.90
   2  11   2    5.30    6.60
   2  11   2    9.90    7.50
   2  11   2    7.80    2.80
  -3 -11  -2  271.27   23.60
   3  11   2  279.37   23.90
   3  11   2  328.07   23.50
  -4 -11  -2  110.49   12.50
  -4 -11  -2  116.19   15.60
   4  11   2   71.99   13.60
   4  11   2   95.99   16.30
  -5 -11  -2   25.30   10.50
   5  11   2   30.60   11.60
   5  11   2   23.20    8.90
   5  11   2   38.80   11.90
   3 -12  -2   12.30    7.50
  -3  12   2    8.40   10.20
  -3  12   2    0.40   11.20
  -3  12   2    8.80    5.20
   2 -12  -2   -1.50    7.10
   2 -12  -2   -8.20    4.10
  -2  12   2   -1.70   11.40
  -2  12   2    9.10    9.40
  -2  12   2    3.00    8.60
  -2  12   2   -4.80    2.90
  -2  12   2   -1.30    4.00
   1 -12  -2   -6.70    4.50
   1 -12  -2   -2.40    5.20
  -1  12   2    8.80    9.20
  -1  12   2   -3.30    8.80
  -1  12   2    2.60    4.10
  -1  12   2    2.00    7.40
  -1  12   2   -1.40    4.30
   0 -12  -2   30.50    8.60
   0 -12  -2   18.30    7.20
   0  12   2   25.30    8.30
   0  12   2   30.00    9.30
   0  12   2   15.40    6.40
   0  12   2   45.30    9.90
  -1 -12  -2   27.30    7.90
  -1 -12  -2   40.30    8.90
   1  12   2   35.90    6.50
   1  12   2   41.90    7.30
   1  12   2   25.50    7.80
   1  12   2   30.00   10.70
  -2 -12  -2  476.05   32.60
  -2 -12  -2  475.85   25.40
  -2 -12  -2  464.95   32.90
   2  12   2  466.95   27.20
   2  12   2  440.66   23.50
   2  12   2  482.15   33.60
  -3 -12  -2   93.19   10.90
  -3 -12  -2   62.59   11.20
   3  12   2   88.69   16.10
   3  12   2   96.39   13.60
  -4 -12  -2  164.48   22.40
   4  12   2  158.58   21.80
   4  12   2  182.68   22.40
   2 -13  -2  103.99   12.50
  -2  13   2   86.49    9.80
  -2  13   2  120.09   12.40
   1 -13  -2   41.40    8.40
   1 -13  -2   56.89   11.40
  -1  13   2   35.40    6.90
  -1  13   2   34.60    6.20
  -1  13   2   58.19   13.80
   0 -13  -2    2.60    7.00
   0 -13  -2   -8.20    5.40
   0  13   2   -5.40    9.30
   0  13   2   -5.30    4.30
   0  13   2    4.50    7.20
  -1 -13  -2  449.95   32.20
  -1 -13  -2  428.46   31.00
   1  13   2  400.66   24.90
   1  13   2  424.16   25.70
   1  13   2  438.96   32.40
  -2 -13  -2  190.18   19.30
  -2 -13  -2  187.18   13.70
  -2 -13  -2  172.38   20.20
   2  13   2  184.58   17.50
  -3 -13  -2  270.37   18.60
  -3 -13  -2  271.77   26.90
   3  13   2  349.37   29.60
  -4 -13  -2  118.49   14.10
   4  13   2  105.49   19.40
   4  13   2   85.29   16.10
   0 -14  -2    9.30    7.10
   0 -14  -2   15.30    7.50
   0  14   2   23.30    6.40
   0  14   2   20.20   11.90
   0  14   2    9.00    8.80
  -1 -14  -2    3.90    8.10
  -1 -14  -2   -4.50    5.90
   1  14   2    0.60    6.00
   1  14   2   -2.50    5.40
   1  14   2   11.00   10.40
  -2 -14  -2   15.20    9.30
  -2 -14  -2    3.20    4.80
  -2 -14  -2   -7.90    7.60
   2  14   2   15.50   12.20
   2  14   2    4.00    8.50
   3  13  -3   14.40   11.20
   3  13  -3   34.40   11.70
  -3 -13   3   11.90    9.80
   2  13  -3  306.17   26.00
   2  13  -3  259.07   29.10
  -2 -13   3  241.48   24.10
   1  13  -3   -2.20    5.80
   1  13  -3    6.10    9.40
  -1 -13   3   -0.70    6.10
  -1 -13   3    5.30    7.70
   0  13  -3  165.18   17.70
   0  13  -3  200.98   22.30
   0 -13   3  145.49   18.00
   0 -13   3  166.48   17.00
  -1  13  -3  172.68   19.20
  -1  13  -3  159.78   19.60
   1 -13   3  139.39   14.00
   1 -13   3  132.69   19.10
   4  12  -3    1.00    7.50
   4  12  -3   15.50   10.20
   4  12  -3   14.10    7.30
  -4 -12   3   -4.80    9.40
   3  12  -3   26.70   11.40
  -3 -12   3   53.89   11.70
   2  12  -3  178.68   10.60
   1  12  -3  169.48   20.30
   1  12  -3  185.38   15.00
  -1 -12   3  147.49   16.90
  -1 -12   3  182.38   19.80
   0  12  -3   54.89    9.50
   0  12  -3   63.29   12.60
   0  12  -3   89.49   13.50
   0 -12   3   67.49   12.00
   0 -12   3   86.09   12.60
  -1  12  -3   86.19   15.60
  -1  12  -3  103.79   15.40
   1 -12   3   76.99   12.90
   1 -12   3   74.69   10.30
  -2  12  -3  128.79    8.40
  -2  12  -3  133.99    8.50
   2 -12   3  147.29   18.90
  -3  12  -3    8.40    4.50
  -3  12  -3    4.20   10.50
  -3  12  -3    0.40   11.50
   3 -12   3  -10.30    7.10
   4  11  -3  171.08   19.90
   4  11  -3  173.18   16.40
   4  11  -3  202.48   24.80
  -4 -11   3  184.08   23.50
   3  11  -3   -0.60    6.50
   3  11  -3   11.80    6.70
  -3 -11   3    0.20    7.20
   2  11  -3  276.97   22.70
   2  11  -3  280.97   25.80
   2  11  -3  239.58   14.40
  -2 -11   3  254.07   22.70
   1  11  -3   28.90    8.90
   1  11  -3   16.30    6.70
   1  11  -3   15.70    6.10
  -1 -11   3   18.10    7.50
  -1 -11   3    3.20    6.90
   0  11  -3  330.37   24.70
   0  11  -3  305.27   22.80
   0  11  -3  363.46   27.30
   0 -11   3  325.87   24.80
   0 -11   3  357.36   23.20
  -1  11  -3   18.90    8.80
  -1  11  -3   17.40    7.90
  -1  11  -3    6.40    4.20
   1 -11   3   13.20    5.40
   1 -11   3   12.80    4.80
  -2  11  -3   48.20   11.90
  -2  11  -3   27.30    3.40
  -2  11  -3   40.40   11.40
  -2  11  -3   31.20    4.20
  -2  11  -3   30.80    6.30
   2 -11   3   27.90    9.00
  -3  11  -3   55.09   16.00
  -3  11  -3   36.10    5.50
  -3  11  -3   49.99   13.10
   3 -11   3   33.60    8.90
   5  10  -3   -5.80    8.40
   5  10  -3   -6.90    6.90
   5  10  -3    1.80    7.20
  -5 -10   3   -9.50    5.80
   4  10  -3   34.00    9.00
   4  10  -3   17.10    7.00
   4  10  -3   21.90    8.40
  -4 -10   3   14.70    9.70
   3  10  -3    8.80    7.00
   3  10  -3    4.90    8.00
  -3 -10   3    6.50    6.60
   2  10  -3  148.99   16.90
   2  10  -3  116.29   15.10
   2  10  -3  146.99   15.50
   2  10  -3  101.79    8.40
   2  10  -3  114.79    8.70
   2  10  -3  104.49   10.00
  -2 -10   3  130.09   15.40
   1  10  -3  559.74   32.80
   1  10  -3  508.05   31.60
   1  10  -3  477.65   29.10
  -1 -10   3  471.35   32.50
  -1 -10   3  526.55   31.90
   0  10  -3   18.30    7.80
   0  10  -3   16.10    9.10
   0  10  -3   13.20    5.50
   0 -10   3   13.80    7.40
   0 -10   3    9.40    6.00
  -1  10  -3  725.03   38.10
  -1  10  -3  811.62   45.00
  -1  10  -3  690.53   44.20
   1 -10   3  679.53   42.30
   1 -10   3  747.43   38.20
  -2  10  -3   22.30   10.70
  -2  10  -3   -0.10    8.00
  -2  10  -3   12.00    3.20
  -2  10  -3   11.20    2.40
  -2  10  -3    9.70    2.20
   2 -10   3   20.10    7.60
  -3  10  -3    3.00    3.50
  -3  10  -3    4.10    9.50
  -3  10  -3    4.70    5.90
  -3  10  -3    6.00   10.40
   3 -10   3    0.80    5.80
  -4  10  -3   36.50    6.20
  -4  10  -3   51.39   17.80
   4 -10   3   46.60   10.10
   5   9  -3  122.49   14.10
   5   9  -3  116.79   15.60
  -5  -9   3  133.89   13.40
  -5  -9   3  145.39   21.30
   4   9  -3  295.07   21.90
   4   9  -3  282.37   19.80
   4   9  -3  303.57   27.10
  -4  -9   3  266.07   25.10
  -4  -9   3  305.77   17.50
   3   9  -3  360.16   25.70
   3   9  -3  405.26   30.20
  -3  -9   3  403.26   28.80
   2   9  -3  694.63   39.30
   2   9  -3  711.33   40.60
   2   9  -3  620.04   33.90
   2   9  -3  771.82   43.80
   2   9  -3  687.43   39.80
   2   9  -3  652.03   33.70
  -2  -9   3  708.93   40.80
   1   9  -3 1116.89   59.89
   1   9  -3 1233.68   60.99
   1   9  -3 1119.69   57.79
   1   9  -3 1215.98   60.59
  -1  -9   3 1066.79   60.59
  -1  -9   3 1165.88   60.29
   0   9  -3  621.44   37.40
   0   9  -3  644.24   36.30
   0   9  -3  695.73   38.20
   0   9  -3  710.93   39.60
   0  -9   3  631.14   36.40
   0  -9   3  651.33   38.50
  -1   9  -3  397.26   29.80
  -1   9  -3  441.06   24.60
  -1   9  -3  412.96   27.60
  -1   9  -3  489.95   30.50
   1  -9   3  444.96   28.90
   1  -9   3  424.16   24.40
  -2   9  -3   52.99    4.70
  -2   9  -3   49.90   12.50
  -2   9  -3   46.00    8.20
  -2   9  -3   60.59    4.70
  -2   9  -3   50.39    6.90
  -2   9  -3   53.89    6.40
   2  -9   3   48.10    8.90
  -3   9  -3   60.39   15.00
  -3   9  -3   78.49   11.40
   3  -9   3   54.49    9.50
  -4   9  -3  -12.40    9.90
   4  -9   3    4.70    6.40
   4  -9   3    0.70    7.50
  -5   9  -3   -6.90   12.90
   5  -9   3   -7.00    7.40
   5   8  -3   -2.60    6.10
   5   8  -3   10.00    6.60
   5   8  -3   15.40    8.70
  -5  -8   3   11.70    9.30
  -5  -8   3    1.10    5.90
   4   8  -3   50.99    9.70
   4   8  -3   35.90    9.80
   4   8  -3   46.60    7.50
  -4  -8   3   55.59    6.90
  -4  -8   3   40.60   10.60
   3   8  -3   20.90    6.80
   3   8  -3   14.80    6.40
   3   8  -3   17.70    6.70
   3   8  -3   18.40    8.30
  -3  -8   3   21.10    8.00
   2   8  -3   12.00    3.50
   2   8  -3    7.10    6.00
   2   8  -3   11.30    7.30
   2   8  -3   16.50    6.70
   2   8  -3   16.20    3.60
   2   8  -3   10.60    6.10
  -2  -8   3   17.40    6.40
   1   8  -3  475.75   27.70
   1   8  -3  476.75   27.80
   1   8  -3  423.86   27.00
   1   8  -3  405.46   25.10
  -1  -8   3  400.06   27.50
  -1  -8   3  471.55   27.80
   0   8  -3  509.05   31.50
   0   8  -3  577.94   32.50
   0   8  -3  498.15   29.90
   0   8  -3  572.54   31.60
   0  -8   3  529.25   31.40
   0  -8   3  535.35   30.30
  -1   8  -3  350.56   25.70
  -1   8  -3  365.86   20.60
  -1   8  -3  353.66   23.00
   1  -8   3  365.96   20.40
   1  -8   3  346.87   24.00
  -2   8  -3  247.28   19.30
  -2   8  -3  250.47   12.90
  -2   8  -3  246.58   12.70
  -2   8  -3  247.98   15.80
  -2   8  -3  249.08   14.10
   2  -8   3  277.27   20.00
  -3   8  -3   87.49   16.10
  -3   8  -3   43.70    9.20
  -3   8  -3   61.59    8.60
   3  -8   3   81.49   11.90
   3  -8   3   55.09   12.30
  -4   8  -3   37.90    7.90
  -4   8  -3   39.20   15.20
   4  -8   3   41.40    8.60
   4  -8   3   34.00   10.10
   4  -8   3   20.60    8.60
  -5   8  -3   -8.70   12.30
   5  -8   3   -0.80    6.00
   5  -8   3    7.20    9.70
   6   7  -3  182.18   20.10
   6   7  -3  186.58   24.60
  -6  -7   3  192.98   23.80
  -6  -7   3  220.08   23.10
  -6  -7   3  168.68   13.70
   5   7  -3  158.08   13.50
   5   7  -3  156.28   20.50
   5   7  -3  171.68   16.20
  -5  -7   3  154.68   20.60
  -5  -7   3  155.18   15.80
  -5  -7   3  151.58   10.90
   4   7  -3  861.11   52.59
   4   7  -3  902.31   45.80
  -4  -7   3  911.01   45.10
  -4  -7   3  868.01   43.00
  -4  -7   3 1002.10   53.69
   3   7  -3    6.00    5.60
   3   7  -3    1.90    4.30
   3   7  -3   -7.80    4.60
   3   7  -3   -4.40    4.20
   3   7  -3   -0.60    2.30
   3   7  -3   -0.50    5.10
  -3  -7   3   -9.30    4.80
  -3  -7   3   -6.90    3.00
  -3  -7   3   -1.10    2.10
   2   7  -3  534.15   31.30
   2   7  -3  486.75   30.60
   2   7  -3  558.94   29.90
   2   7  -3  518.45   33.00
   2   7  -3  494.55   26.10
  -2  -7   3  511.05   30.90
   1   7  -3   19.50    4.60
   1   7  -3   21.40    6.00
   1   7  -3   24.50    5.00
   1   7  -3   21.50    5.60
   1   7  -3   12.60    4.10
  -1  -7   3   14.40    5.50
  -1  -7   3   17.60    5.30
   0   7  -3 1860.61   95.89
   0   7  -3 2070.19   96.49
   0   7  -3 1932.61   94.59
   0   7  -3 2108.19   95.89
   0  -7   3 1904.41   95.79
   0  -7   3 2018.40   94.79
  -1   7  -3 3807.22  198.28
  -1   7  -3 4092.19  193.68
  -1   7  -3 4261.37  196.68
   1  -7   3 4712.13  198.88
   1  -7   3 4138.79  196.58
   1  -7   3 4288.47  193.58
  -2   7  -3  226.38   17.30
  -2   7  -3  213.28   13.80
  -2   7  -3  196.58   20.20
  -2   7  -3  219.98   10.90
  -2   7  -3  210.48   11.00
   2  -7   3  232.08   17.30
   2  -7   3  245.98   19.20
  -3   7  -3  521.35   33.40
  -3   7  -3  534.85   38.60
  -3   7  -3  517.55   29.40
   3  -7   3  594.24   33.00
   3  -7   3  572.24   34.70
  -4   7  -3    9.70    6.40
  -4   7  -3   -0.60   10.20
   4  -7   3   11.20    9.30
   4  -7   3   33.50   12.20
   4  -7   3    8.70    6.20
   4  -7   3   36.80   11.90
  -5   7  -3  148.89   24.50
  -5   7  -3  112.39   16.80
   5  -7   3  126.69   18.00
   5  -7   3  118.79   15.50
   6   6  -3    4.40    6.80
   6   6  -3    7.30    7.60
   6   6  -3    1.70    4.80
  -6  -6   3   -1.50    6.50
  -6  -6   3  -12.90    8.70
   5   6  -3    7.40    5.80
   5   6  -3   -4.70    4.20
  -5  -6   3   -9.80    4.70
  -5  -6   3   -2.30    6.90
  -5  -6   3   -6.30    7.50
   4   6  -3  130.29   18.10
   4   6  -3  151.48   13.50
   4   6  -3  154.98   13.30
  -4  -6   3  164.28   14.20
  -4  -6   3  155.38   11.20
  -4  -6   3  183.18   18.60
   3   6  -3  307.27   23.10
   3   6  -3  361.36   21.20
   3   6  -3  346.07   19.60
   3   6  -3  318.17   18.70
   3   6  -3  329.77   24.70
   3   6  -3  356.46   24.50
  -3  -6   3  386.96   24.80
  -3  -6   3  360.96   19.50
  -3  -6   3  350.56   18.80
   2   6  -3  842.92   47.30
   2   6  -3  939.21   45.60
   2   6  -3  968.60   49.40
   2   6  -3  887.01   43.20
   2   6  -3  901.31   47.40
  -2  -6   3  831.82   43.10
  -2  -6   3  888.41   47.90
   1   6  -3    7.00    4.00
   1   6  -3   16.80    4.00
   1   6  -3   13.80    4.80
   1   6  -3   18.80    4.90
  -1  -6   3   13.30    5.00
   0   6  -3  108.59    9.20
   0   6  -3   85.49   10.30
   0   6  -3  104.59    9.60
   0  -6   3   94.19   10.10
   0  -6   3  107.29    9.80
  -1   6  -3  292.47   22.40
  -1   6  -3  334.17   18.50
  -1   6  -3  332.67   20.50
   1  -6   3  341.77   20.80
   1  -6   3  357.56   22.20
   1  -6   3  360.76   18.50
  -2   6  -3  172.88    8.10
  -2   6  -3  160.18   13.60
  -2   6  -3  137.99   16.20
  -2   6  -3  145.39   10.80
  -2   6  -3  158.28    8.10
   2  -6   3  180.28   13.70
   2  -6   3  198.18   15.00
  -3   6  -3   73.19    9.50
  -3   6  -3   80.09   11.20
  -3   6  -3  100.19   16.90
   3  -6   3   94.39   13.90
   3  -6   3   80.99   10.40
  -4   6  -3   62.49   15.50
  -4   6  -3   50.89    7.90
  -4   6  -3   45.80    8.50
   4  -6   3   50.59   11.80
   4  -6   3   27.20   11.10
  -5   6  -3   -0.10    6.90
  -5   6  -3   -1.10   12.00
   5  -6   3   19.20   13.10
   5  -6   3   -1.00    5.70
   5  -6   3    0.40    8.60
  -6   6  -3    9.50   13.20
   6  -6   3   -0.50   10.00
   6  -6   3   18.00    7.80
   6   5  -3   62.49   12.40
   6   5  -3   36.20    5.40
   6   5  -3   44.10    9.50
  -6  -5   3   63.09   10.60
  -6  -5   3   45.30   11.00
  -6  -5   3   62.29   10.90
   5   5  -3  184.98   13.30
   5   5  -3  211.28   17.00
   5   5  -3  199.58   20.20
  -5  -5   3  222.78   21.70
  -5  -5   3  224.68   16.40
   4   5  -3 1262.87   63.59
   4   5  -3 1230.18   63.29
   4   5  -3 1274.87   70.29
   4   5  -3 1223.48   68.39
  -4  -5   3 1432.26   69.79
  -4  -5   3 1435.16   64.29
   3   5  -3  476.55   27.30
   3   5  -3  489.65   31.20
   3   5  -3  546.75   28.10
   3   5  -3  514.55   27.20
   3   5  -3  536.35   31.30
   3   5  -3  531.65   32.80
  -3  -5   3  555.44   27.50
  -3  -5   3  530.85   31.80
   2   5  -3 1106.49   55.59
   2   5  -3 1069.49   55.69
   2   5  -3 1018.00   51.59
   2   5  -3 1050.49   52.69
   2   5  -3 1090.69   56.79
  -2  -5   3 1126.19   51.99
  -2  -5   3 1103.29   55.89
   1   5  -3 1352.66   65.59
   1   5  -3 1395.46   66.89
   1   5  -3 1384.86   64.69
   1   5  -3 1512.85   68.99
   1   5  -3 1289.77   66.79
  -1  -5   3 1206.28   64.69
  -1  -5   3 1409.06   67.19
   0   5  -3 2914.21  140.09
   0   5  -3 3142.39  139.29
   0   5  -3 2785.02  138.49
   0  -5   3 2750.42  138.99
   0  -5   3 3124.39  138.89
   0  -5   3 3197.68  139.99
  -1   5  -3  118.19    9.80
  -1   5  -3  117.89    8.20
  -1   5  -3  107.99   12.20
   1  -5   3  117.99   10.00
   1  -5   3  131.19   11.60
  -2   5  -3   53.09    7.50
  -2   5  -3   58.19    6.20
  -2   5  -3   45.20   10.00
   2  -5   3   54.99    8.20
   2  -5   3   65.59    7.80
  -3   5  -3 1103.09   57.29
  -3   5  -3 1097.89   61.69
  -3   5  -3 1068.39   54.09
   3  -5   3 1171.48   58.69
   3  -5   3 1176.98   56.69
   3  -5   3 1079.89   54.09
  -4   5  -3   41.80    7.20
  -4   5  -3   40.00   13.10
  -4   5  -3   51.09    8.40
   4  -5   3   37.30   10.80
  -5   5  -3   54.09    8.90
  -5   5  -3   74.59   16.00
  -5   5  -3   64.09   11.50
   5  -5   3   86.69   13.50
  -6   5  -3   38.10   11.30
  -6   5  -3   29.60   14.40
   6  -5   3   31.50    8.70
   6  -5   3   46.00   15.40
   6  -5   3   24.10   10.50
   6   4  -3   56.59   12.80
   6   4  -3   55.69    5.80
   6   4  -3   75.59   11.20
  -6  -4   3   71.39   12.90
   5   4  -3  162.68   14.80
   5   4  -3  138.29   10.30
   5   4  -3  156.78   19.60
  -5  -4   3  189.78   19.00
  -5  -4   3  188.38   16.30
   4   4  -3   16.20    7.40
   4   4  -3   20.50    6.00
   4   4  -3   33.40    8.80
  -4  -4   3   16.20    6.20
  -4  -4   3   24.20    6.80
   3   4  -3  157.38   10.70
   3   4  -3  153.48   11.30
   3   4  -3  164.68   16.40
   3   4  -3  155.38   14.70
  -3  -4   3  173.68   14.70
  -3  -4   3  171.08   15.50
  -3  -4   3  194.28   12.40
   2   4  -3  933.41   50.59
   2   4  -3  908.21   47.80
   2   4  -3  953.00   47.70
   2   4  -3 1071.69   48.00
   2   4  -3  983.90   51.89
  -2  -4   3 1016.50   51.29
  -2  -4   3 1067.59   48.20
   1   4  -3 5531.55  238.28
   1   4  -3 5012.20  239.78
   1   4  -3 5105.99  238.38
   1   4  -3 5623.24  241.48
   1   4  -3 5115.69  240.08
   1   4  -3 5228.28  238.68
  -1  -4   3 4765.62  238.18
  -1  -4   3 5350.06  240.28
   0   4  -3 1075.19   53.59
   0   4  -3 1155.58   53.59
   0   4  -3 1065.69   53.19
   0  -4   3 1193.78   54.19
   0  -4   3 1169.18   53.49
   0  -4   3  995.80   53.59
   0  -4   3 1055.39   53.49
  -1   4  -3  185.48   11.60
  -1   4  -3  169.18   14.20
  -1   4  -3  159.28   10.20
  -1   4  -3  163.08    9.70
   1  -4   3  199.68   13.60
   1  -4   3  171.18   11.70
  -2   4  -3   45.20    2.70
  -2   4  -3   39.90    6.10
  -2   4  -3   36.70    5.40
  -2   4  -3   41.10    2.70
  -2   4  -3   47.40    9.50
   2  -4   3   41.80    6.60
   2  -4   3   46.00    7.90
   2  -4   3   45.60    6.80
  -3   4  -3   -0.60    6.70
  -3   4  -3   -2.70    2.80
  -3   4  -3   -2.20    3.20
   3  -4   3    1.00    3.50
   3  -4   3   -1.20    3.70
   3  -4   3    4.00    5.60
  -4   4  -3  323.57   23.60
  -4   4  -3  345.37   22.20
  -4   4  -3  373.76   30.00
   4  -4   3  395.66   23.10
   4  -4   3  405.96   24.10
   4  -4   3  379.66   26.30
  -5   4  -3  193.68   19.50
  -5   4  -3  191.58   17.40
  -5   4  -3  192.58   24.60
   5  -4   3  234.18   19.50
   5  -4   3  233.58   21.00
   5  -4   3  248.08   18.90
  -6   4  -3   30.90   15.10
  -6   4  -3   44.30    9.90
   6  -4   3   52.39   11.80
   6  -4   3   54.89   11.70
   6  -4   3   39.00    9.20
   6   3  -3   35.70   11.10
   6   3  -3   46.00   10.50
  -6  -3   3   34.50    8.80
  -6  -3   3   31.30    8.70
  -6  -3   3   34.40   10.90
   5   3  -3   -8.60    5.90
   5   3  -3   -4.00    6.10
   5   3  -3    1.60    5.70
  -5  -3   3    2.00    4.90
  -5  -3   3    4.80    5.20
  -5  -3   3    7.00    7.60
   4   3  -3 3455.05  165.28
   4   3  -3 3353.06  166.78
   4   3  -3 3653.63  160.68
   4   3  -3 3290.57  158.38
  -4  -3   3 3728.43  165.68
  -4  -3   3 3564.34  166.98
  -4  -3   3 3215.68  160.38
   3   3  -3   24.00    3.90
   3   3  -3   28.70    4.40
   3   3  -3   27.00    6.40
   3   3  -3   33.40    6.10
  -3  -3   3   26.40    6.30
  -3  -3   3   19.90    5.30
  -3  -3   3   30.40    4.60
  -3  -3   3   28.20    5.50
   2   3  -3 9999.00  434.16
   2   3  -3 9267.67  437.66
  -2  -3   3 9628.74  438.66
  -2  -3   3 9426.36  437.66
   1   3  -3 2469.65  122.09
   1   3  -3 2682.33  123.39
   1   3  -3 2664.03  120.79
   1   3  -3 2641.74  122.59
   1   3  -3 2581.04  120.39
   1   3  -3 2795.22  121.19
  -1  -3   3 2745.43  122.69
  -1  -3   3 2453.25  118.89
  -1  -3   3 2537.15  120.99
  -1   3  -3   99.19    6.50
  -1   3  -3   93.69    9.30
  -1   3  -3   83.29    5.80
  -1   3  -3   95.89    7.10
   1  -3   3   88.99    7.10
   1  -3   3   93.09    8.20
  -2   3  -3  279.17   20.50
  -2   3  -3  271.67   15.50
  -2   3  -3  284.27   16.90
  -2   3  -3  286.37   14.20
   2  -3   3  300.37   15.70
   2  -3   3  312.97   19.20
   2  -3   3  303.47   16.70
  -3   3  -3   90.29    4.90
  -3   3  -3   66.09    7.60
  -3   3  -3   70.39    8.00
  -3   3  -3   67.99   11.90
   3  -3   3   84.29    8.30
   3  -3   3   78.99   10.40
   3  -3   3   85.49    4.40
   3  -3   3   74.69    8.30
  -4   3  -3  737.03   44.60
  -4   3  -3  746.63   33.90
  -4   3  -3  668.43   36.90
  -4   3  -3  679.33   38.70
   4  -3   3  726.03   37.10
   4  -3   3  755.12   38.90
   4  -3   3  672.93   40.60
   4  -3   3  712.03   33.50
  -5   3  -3 1293.07   70.89
  -5   3  -3 1303.47   68.29
  -5   3  -3 1333.27   77.09
   5  -3   3 1432.36   72.69
   5  -3   3 1388.46   64.29
   5  -3   3 1474.45   71.09
   5  -3   3 1431.56   68.49
  -6   3  -3  108.09   16.00
  -6   3  -3   91.89   17.70
   6  -3   3   86.59    7.40
   6  -3   3  107.99   16.90
   6  -3   3   91.89    7.40
   6  -3   3   94.59   13.80
   6  -3   3  130.99   18.40
   6   2  -3   19.90   10.60
   6   2  -3   14.40    7.20
  -6  -2   3    3.40    6.70
  -6  -2   3   14.20   10.30
  -6  -2   3    2.80    6.40
   5   2  -3  402.56   29.30
   5   2  -3  369.36   19.60
   5   2  -3  423.66   25.20
   5   2  -3  386.76   27.30
  -5  -2   3  358.46   24.10
  -5  -2   3  461.05   28.80
  -5  -2   3  381.66   19.30
  -5  -2   3  450.65   28.30
   4   2  -3  152.28   16.40
   4   2  -3  166.88    9.90
   4   2  -3  202.38   14.10
   4   2  -3  180.88   16.20
  -4  -2   3  188.58    9.50
  -4  -2   3  153.98   17.80
  -4  -2   3  174.38   13.50
  -4  -2   3  218.38   17.10
  -4  -2   3  191.98   16.70
   3   2  -3  365.06   19.50
   3   2  -3  333.97   23.80
   3   2  -3  335.57   22.20
  -3  -2   3  356.46   23.60
  -3  -2   3  354.26   22.60
  -3  -2   3  365.56   22.00
   2   2  -3   -1.70    2.80
   2   2  -3   -0.30    2.70
   2   2  -3    0.10    3.30
   2   2  -3    0.00    1.30
   2   2  -3    0.50    2.30
   2   2  -3    1.60    1.40
  -2  -2   3    2.80    3.40
  -2  -2   3   -2.10    2.40
  -2  -2   3   -4.90    2.90
  -2  -2   3   -0.20    2.00
   1   2  -3 2053.29   92.69
   1   2  -3 1946.71   93.49
   1   2  -3 1944.11   94.09
   1   2  -3 1825.32   91.19
  -1  -2   3 2077.09   93.69
  -1  -2   3 2002.70   92.59
  -1  -2   3 2056.69   94.19
   0   2  -3 4156.28  179.78
   0   2  -3 3992.90  179.98
   0   2  -3 4227.38  180.18
   0   2  -3 3764.82  179.48
   0   2  -3 3785.82  179.08
   0   2  -3 3748.43  179.18
   0  -2   3 3914.61  179.58
   0  -2   3 3797.22  180.08
  -1   2  -3  360.96   21.20
  -1   2  -3  386.46   18.70
  -1   2  -3  419.06   19.30
  -1   2  -3  356.56   21.80
   1  -2   3  389.46   19.10
   1  -2   3  370.46   18.60
   1  -2   3  397.96   21.30
   1  -2   3  327.77   21.20
  -2   2  -3  911.91   48.20
  -2   2  -3  838.72   43.20
  -2   2  -3  918.51   44.30
  -2   2  -3  925.11   42.90
   2  -2   3  980.00   42.60
   2  -2   3  917.91   46.40
   2  -2   3  928.21   43.40
   2  -2   3  892.21   43.90
  -3   2  -3   71.69   11.10
  -3   2  -3   77.49    8.20
  -3   2  -3   78.29    6.20
   3  -2   3   83.69    7.90
   3  -2   3   75.39    7.80
   3  -2   3   86.79    5.90
   3  -2   3   79.99    9.90
  -4   2  -3  224.18   16.50
  -4   2  -3  245.88   17.30
  -4   2  -3  269.47   15.10
  -4   2  -3  261.17   22.80
   4  -2   3  229.28   17.10
   4  -2   3  260.77   14.60
   4  -2   3  266.67   20.30
  -5   2  -3    4.00   10.20
  -5   2  -3    6.70    6.00
  -5   2  -3    7.80    5.40
  -5   2  -3    2.10    3.80
   5  -2   3    3.90    6.50
   5  -2   3   10.40    6.50
   5  -2   3    7.70    8.00
   5  -2   3    6.20    3.40
  -6   2  -3   46.90   14.90
  -6   2  -3   23.50    7.80
  -6   2  -3   31.70    5.80
   6  -2   3   29.20    8.40
   6  -2   3   19.80    5.00
   6  -2   3   29.80    9.20
   6  -2   3   30.50    7.10
  -7   2  -3    0.80   13.40
  -7   2  -3   12.50   10.50
   7  -2   3    3.10    9.70
   7  -2   3    3.40   11.30
   6   1  -3    3.30   10.80
   6   1  -3    2.80    8.20
  -6  -1   3   14.40    9.80
  -6  -1   3    4.40    6.90
   5   1  -3  384.26   27.40
   5   1  -3  430.06   31.10
   5   1  -3  435.26   20.90
  -5  -1   3  463.95   28.30
  -5  -1   3  389.66   20.50
  -5  -1   3  479.75   30.20
  -5  -1   3  369.46   25.20
   4   1  -3  553.34   26.00
   4   1  -3  502.35   33.70
   4   1  -3  588.54   30.10
   4   1  -3  514.75   31.70
  -4  -1   3  571.64   33.20
  -4  -1   3  609.84   32.80
  -4  -1   3  526.15   29.40
  -4  -1   3  537.55   25.70
  -4  -1   3  481.75   34.00
   3   1  -3  646.74   37.20
   3   1  -3  638.34   35.60
   3   1  -3  698.43   33.10
  -3  -1   3  636.14   33.00
  -3  -1   3  640.94   37.20
  -3  -1   3  630.34   35.70
  -3  -1   3  683.13   35.80
   2   1  -3   -2.10    2.70
   2   1  -3    4.80    4.20
   2   1  -3    4.30    2.70
  -2  -1   3    1.00    2.30
  -2  -1   3    5.50    3.80
  -2  -1   3    1.50    3.30
   1   1  -3 1147.29   53.99
   1   1  -3 1121.99   54.49
   1   1  -3 1028.30   51.19
   1   1  -3 1132.09   53.59
  -1  -1   3 1194.38   53.79
  -1  -1   3 1036.70   51.49
  -1  -1   3 1142.69   51.19
  -1  -1   3 1130.09   54.49
   0   1  -3 3005.40  135.99
   0   1  -3 3126.99  136.49
   0   1  -3 3034.60  135.79
   0   1  -3 2768.62  135.69
   0  -1   3 3067.19  135.99
   0  -1   3 3090.19  136.69
   0  -1   3 2862.91  135.79
   0  -1   3 2749.12  135.59
  -1   1  -3 1499.05   76.19
  -1   1  -3 1750.02   74.19
  -1   1  -3 1719.43   74.89
  -1   1  -3 1589.74   76.59
   1  -1   3 1607.34   74.09
   1  -1   3 1560.54   76.49
   1  -1   3 1609.84   74.09
   1  -1   3 1654.23   74.69
   1  -1   3 1569.24   76.79
  -2   1  -3  596.84   32.80
  -2   1  -3  579.44   29.10
  -2   1  -3  582.44   28.90
   2  -1   3  608.84   28.60
   2  -1   3  587.94   28.80
   2  -1   3  602.44   29.00
   2  -1   3  575.14   31.50
  -3   1  -3  157.78   11.40
  -3   1  -3  169.48   10.90
  -3   1  -3  151.58   13.90
  -3   1  -3  152.78   10.80
   3  -1   3  159.38   13.70
   3  -1   3  182.08   11.80
   3  -1   3  155.08   11.20
   3  -1   3  177.48   10.40
  -4   1  -3   79.39   11.80
  -4   1  -3   80.79    8.20
  -4   1  -3   79.09    9.20
   4  -1   3   93.99    9.90
   4  -1   3   57.69   10.20
   4  -1   3   84.59    7.90
   4  -1   3   65.49   10.20
  -5   1  -3  110.39   13.20
  -5   1  -3   98.99   17.30
  -5   1  -3  105.09   11.10
   5  -1   3   87.79   13.00
   5  -1   3  119.79   12.70
   5  -1   3   88.69    9.80
   5  -1   3  101.59   14.90
  -6   1  -3  101.59   14.90
  -6   1  -3  105.89   11.60
  -6   1  -3  102.09   18.00
   6  -1   3   84.99   10.90
   6  -1   3  101.49   15.30
   6  -1   3  104.79   14.70
   6  -1   3   88.99   13.50
  -7   1  -3   33.40    7.70
  -7   1  -3   44.80   15.80
   7  -1   3   31.90    9.90
   7  -1   3   47.80   11.80
   7  -1   3   45.80   11.30
   7  -1   3   19.40    7.50
   6   0  -3   30.90    7.80
   6   0  -3   48.20   13.20
   6   0  -3   23.50   10.10
  -6   0   3   31.60    8.80
  -6   0   3   42.20   12.90
   5   0  -3  711.63   42.40
   5   0  -3  648.44   36.60
   5   0  -3  601.74   37.40
  -5   0   3  612.04   31.80
  -5   0   3  638.94   35.90
  -5   0   3  709.83   41.70
   4   0  -3  464.55   31.10
   4   0  -3  469.65   27.90
  -4   0   3  414.36   29.50
  -4   0   3  491.85   30.60
  -4   0   3  451.05   22.70
  -4   0   3  465.85   26.00
   3   0  -3  134.59   13.20
   3   0  -3  113.19   11.10
  -3   0   3  131.29    6.90
  -3   0   3  125.39   10.00
  -3   0   3  125.19   12.50
  -3   0   3  118.79   12.90
   2   0  -3   24.90    4.20
   2   0  -3   29.80    4.70
   2   0  -3   34.20    5.80
  -2   0   3   35.40    5.10
  -2   0   3   34.50    5.60
  -2   0   3   27.30    5.60
   1   0  -3 1993.20   92.89
   1   0  -3 2193.58   93.69
   1   0  -3 1995.40   94.09
   1   0  -3 1987.40   90.79
   1   0  -3 1928.31   93.69
  -1   0   3 1885.11   90.79
  -1   0   3 2036.00   93.79
  -1   0   3 1986.10   94.19
  -1   0  -3 3868.91  185.48
  -1   0  -3 4298.97  185.78
   1   0   3 3982.40  185.68
   1   0   3 4028.20  185.78
  -2   0  -3   88.39    7.80
  -2   0  -3  105.99    6.90
  -2   0  -3  101.49    7.80
   2   0   3  107.39    6.70
   2   0   3  101.69    7.40
   2   0   3  106.99    7.60
   2   0   3  101.99    8.90
  -3   0  -3   34.60    5.40
  -3   0  -3   25.50    4.20
  -3   0  -3   30.60    7.30
  -3   0  -3   18.60    4.20
   3   0   3   24.40    4.30
   3   0   3   32.50    4.60
   3   0   3   23.70    6.10
  -4   0  -3   -0.60    3.70
  -4   0  -3   -4.80    2.50
  -4   0  -3   -2.70    5.20
   4   0   3   -4.20    5.20
   4   0   3   -4.50    3.30
   4   0   3   -6.80    3.80
   4   0   3   -0.90    2.70
  -5   0  -3   74.59   11.20
  -5   0  -3   81.69   12.10
  -5   0  -3   99.69   15.60
  -5   0  -3   91.49   10.90
   5   0   3   93.89   10.20
   5   0   3   66.19   12.30
   5   0   3  106.39   11.60
   5   0   3   80.59   12.20
  -6   0  -3   -9.40    5.80
  -6   0  -3   -5.10    4.90
  -6   0  -3    1.80    8.00
   6   0   3   11.70    7.70
   6   0   3    5.30    7.10
   6   0   3    0.50    5.10
   6   0   3   -3.40    5.70
  -7   0  -3  -10.00    6.30
  -7   0  -3   16.40   11.70
  -7   0  -3    7.90    9.20
   7   0   3    2.50    9.30
   7   0   3   22.70    9.80
   7   0   3   -7.60    7.60
   7   0   3    3.10    6.90
   6  -1  -3   -3.60    5.50
   6  -1  -3    1.30    6.60
   6  -1  -3   12.50   15.40
   6  -1  -3    4.00    6.30
  -6   1   3    1.00    7.30
  -6   1   3    7.90   10.60
   5  -1  -3   61.19    9.80
   5  -1  -3  100.19   15.80
   5  -1  -3   86.99   10.70
  -5   1   3   55.69    8.40
  -5   1   3  102.79   16.90
  -5   1   3   86.69   12.30
   4  -1  -3  317.37   24.80
   4  -1  -3  355.56   22.10
   4  -1  -3  357.26   20.60
  -4   1   3  296.87   17.70
  -4   1   3  319.17   23.90
  -4   1   3  315.97   23.80
  -4   1   3  339.07   20.60
   3  -1  -3  146.99   11.20
   3  -1  -3  149.19   11.70
   3  -1  -3  152.08   14.30
  -3   1   3  139.09    8.80
  -3   1   3  141.49   13.00
  -3   1   3  151.58   11.10
  -3   1   3  154.98    8.70
  -3   1   3  131.19   13.70
   2  -1  -3   70.99    9.00
   2  -1  -3   54.69    6.70
   2  -1  -3   64.09    9.20
   2  -1  -3   59.79    6.60
  -2   1   3   57.19    8.20
  -2   1   3   54.19    6.40
  -2   1   3   60.49    8.40
  -2   1   3   62.59    4.30
  -2   1   3   60.49    4.30
   1  -1  -3 3009.00  147.29
   1  -1  -3 3225.08  144.49
   1  -1  -3 3282.17  145.99
   1  -1  -3 3168.78  147.29
  -1   1   3 3145.49  145.89
  -1   1   3 3287.47  147.59
  -1   1   3 3183.08  147.39
  -1   1   3 3120.59  144.69
   0  -1  -3  429.16   21.00
   0  -1  -3  447.66   21.50
   0  -1  -3  383.26   19.40
   0  -1  -3  397.16   20.60
   0  -1  -3  403.06   20.60
   0   1   3  401.46   20.80
   0   1   3  447.06   21.70
   0   1   3  386.16   20.60
   0   1   3  379.16   20.70
   0   1   3  417.26   19.40
  -2  -1  -3 1246.58   59.99
  -2  -1  -3 1308.57   57.99
  -2  -1  -3 1206.58   58.09
  -2  -1  -3 1279.67   59.59
   2   1   3 1268.67   59.29
   2   1   3 1254.87   58.39
   2   1   3 1167.68   59.99
   2   1   3 1219.88   60.79
   2   1   3 1226.48   57.89
  -3  -1  -3  986.30   49.00
  -3  -1  -3 1021.40   49.60
  -3  -1  -3  980.20   52.09
  -3  -1  -3 1037.00   50.49
   3   1   3 1036.50   50.09
   3   1   3 1001.50   49.30
   3   1   3 1039.70   49.70
   3   1   3 1024.30   51.99
  -4  -1  -3   65.59    8.50
  -4  -1  -3   58.39   10.30
  -4  -1  -3   59.09    8.40
   4   1   3   50.59    8.20
   4   1   3   49.00    7.30
   4   1   3   46.60    8.80
   4   1   3   62.79    8.30
  -5  -1  -3  205.28   20.90
  -5  -1  -3  225.98   17.40
  -5  -1  -3  211.48   17.00
   5   1   3  221.98   17.00
   5   1   3  204.58   16.60
   5   1   3  178.38   18.30
   5   1   3  231.18   16.40
  -6  -1  -3   86.99   15.20
  -6  -1  -3   75.29   10.40
  -6  -1  -3   68.39   10.20
   6   1   3   69.09   10.50
   6   1   3   56.49    9.90
   6   1   3   95.09   13.80
   6   1   3   65.29    9.50
  -7  -1  -3   18.20    8.50
  -7  -1  -3   20.50   11.50
  -7  -1  -3   34.30   10.50
   7   1   3    9.00    7.80
   7   1   3   14.90    7.70
   7   1   3   24.10   10.50
   7   1   3   34.30   10.30
   6  -2  -3   24.00    7.00
   6  -2  -3   31.20   11.60
   6  -2  -3   28.90    8.00
  -6   2   3   39.60   14.40
  -6   2   3   38.90    9.50
  -6   2   3   30.00    6.00
   5  -2  -3  129.89   13.30
   5  -2  -3  139.99   13.50
   5  -2  -3  126.09   16.00
  -5   2   3  138.69   10.90
  -5   2   3  132.39   14.50
  -5   2   3  157.48   20.60
   4  -2  -3    6.80    4.30
   4  -2  -3    0.70    4.70
   4  -2  -3    5.60    3.60
  -4   2   3    2.60    6.30
  -4   2   3    1.60    3.90
  -4   2   3    2.00    3.50
  -4   2   3    6.10    5.30
   3  -2  -3  139.89   13.90
   3  -2  -3  142.99   10.40
   3  -2  -3  136.89   10.80
   3  -2  -3  150.48   14.50
  -3   2   3  119.99   13.00
  -3   2   3  132.69   10.90
  -3   2   3  132.99   13.70
  -3   2   3  129.49    9.20
   2  -2  -3  278.77   18.80
   2  -2  -3  274.77   15.90
   2  -2  -3  281.87   16.70
  -2   2   3  282.37   18.40
  -2   2   3  267.17   15.80
  -2   2   3  274.97   14.90
  -2   2   3  292.47   15.00
  -2   2   3  270.27   18.90
   1  -2  -3  381.36   19.30
   1  -2  -3  412.56   21.90
   1  -2  -3  382.96   20.20
  -1   2   3  377.16   19.60
  -1   2   3  373.76   21.70
  -1   2   3  392.16   20.10
  -1   2   3  369.56   22.00
  -2  -2  -3  662.33   32.10
  -2  -2  -3  660.53   32.70
  -2  -2  -3  610.44   30.60
   2   2   3  681.13   32.50
   2   2   3  625.64   30.40
   2   2   3  601.94   33.10
   2   2   3  630.74   30.90
   2   2   3  577.24   31.80
   2   2   3  638.54   31.10
  -3  -2  -3   11.40    3.30
  -3  -2  -3    9.80    4.10
  -3  -2  -3   14.50    4.80
  -3  -2  -3    7.80    4.80
   3   2   3    6.40    3.10
   3   2   3   16.60    4.80
   3   2   3   11.00    3.40
   3   2   3    9.60    3.70
  -4  -2  -3   -1.10    5.90
  -4  -2  -3   11.40    3.50
  -4  -2  -3    0.00    4.10
   4   2   3    7.70    4.50
   4   2   3    3.60    3.90
   4   2   3    5.00    5.50
   4   2   3    5.20    3.50
  -5  -2  -3   20.40    5.80
  -5  -2  -3   21.80    8.40
  -5  -2  -3   16.40    6.10
   5   2   3   23.50    5.70
   5   2   3   27.30    7.20
   5   2   3   30.60    6.40
   5   2   3   12.70    7.80
  -6  -2  -3    1.80    7.10
  -6  -2  -3   -4.30    7.20
  -6  -2  -3   -4.20    5.20
  -6  -2  -3    1.60    5.90
  -6  -2  -3   -6.50    5.00
   6   2   3   -5.20    6.50
   6   2   3   -1.80    6.60
   6   2   3   -8.00    4.10
   6   2   3   -5.50    4.50
  -7  -2  -3   -5.40    8.20
  -7  -2  -3   -3.20    7.10
   7   2   3   15.10    9.40
   7   2   3  -10.00    5.90
   7   2   3   -3.80    7.60
   6  -3  -3   17.40    9.90
   6  -3  -3   16.40    6.40
   6  -3  -3   17.90    7.00
  -6   3   3   33.40   14.00
  -6   3   3   33.10    7.00
   5  -3  -3   -7.50    4.50
   5  -3  -3    4.20    7.70
   5  -3  -3    8.30    4.40
  -5   3   3   -5.20    4.70
  -5   3   3    5.20    9.30
  -5   3   3    0.70    5.80
   4  -3  -3  606.54   37.00
   4  -3  -3  628.14   32.00
   4  -3  -3  551.64   32.40
  -4   3   3  560.44   32.70
  -4   3   3  638.34   31.60
  -4   3   3  562.64   37.30
  -4   3   3  602.04   39.20
   3  -3  -3  288.67   17.80
   3  -3  -3  301.67   17.10
   3  -3  -3  292.97   20.80
  -3   3   3  267.37   20.80
  -3   3   3  269.57   21.20
  -3   3   3  273.17   17.70
  -3   3   3  317.47   17.00
   2  -3  -3    6.10    2.80
   2  -3  -3   10.90    3.80
  -2   3   3   10.50    2.90
  -2   3   3    4.20    3.80
  -2   3   3   12.50    3.20
  -2   3   3    4.00    4.20
  -2   3   3    9.30    3.60
   0  -3  -3 3714.73  166.68
   0  -3  -3 3634.14  166.68
   0  -3  -3 3657.93  166.78
   0  -3  -3 3582.24  167.38
   0   3   3 3568.24  166.98
   0   3   3 3611.94  166.78
   0   3   3 3628.64  167.28
  -1  -3  -3 1794.52   83.19
  -1  -3  -3 1802.82   82.29
  -1  -3  -3 1926.21   83.79
  -1  -3  -3 1736.63   84.59
   1   3   3 1691.53   84.89
   1   3   3 1826.62   82.49
   1   3   3 1854.11   83.69
   1   3   3 1752.82   83.09
   1   3   3 1756.22   84.39
  -2  -3  -3   91.39    9.50
  -2  -3  -3  112.59    7.40
  -2  -3  -3  110.79    7.80
   2   3   3  113.89    9.60
   2   3   3   94.99    7.90
   2   3   3  104.29   10.10
   2   3   3  102.59    7.30
   2   3   3   91.39    8.90
   2   3   3  104.49    8.10
  -3  -3  -3 1563.14   74.19
  -3  -3  -3 1522.35   70.99
  -3  -3  -3 1455.15   71.69
  -3  -3  -3 1507.05   72.79
   3   3   3 1519.95   73.49
   3   3   3 1526.25   71.59
   3   3   3 1503.25   72.39
   3   3   3 1455.75   71.29
   3   3   3 1484.55   74.19
  -4  -3  -3    2.00    4.60
  -4  -3  -3    1.70    4.50
  -4  -3  -3   -2.30    2.90
  -4  -3  -3    5.60    4.80
   4   3   3   -3.60    3.80
   4   3   3   -1.40    3.50
   4   3   3    1.80    3.70
   4   3   3    4.00    5.70
  -5  -3  -3   59.29   11.00
  -5  -3  -3   72.99   10.50
  -5  -3  -3   45.90    7.80
   5   3   3   55.59    8.40
   5   3   3   60.29    9.10
   5   3   3   64.19    9.90
   5   3   3   38.30    9.60
  -6  -3  -3  394.06   27.10
  -6  -3  -3  383.56   26.60
  -6  -3  -3  361.16   25.90
   6   3   3  369.96   26.90
   6   3   3  359.36   25.40
   6   3   3  380.66   26.40
   6   3   3  337.67   26.70
  -7  -3  -3  172.38   19.50
  -7  -3  -3  186.38   19.30
  -7  -3  -3  208.28   24.70
   7   3   3  159.38   19.40
   7   3   3  162.78   20.20
   7   3   3  190.68   22.00
   6  -4  -3   54.69   23.40
   6  -4  -3   55.19   22.50
   6  -4  -3   11.20    9.60
   6  -4  -3    5.90    6.80
  -6   4   3   18.80    7.30
  -6   4   3   26.70   10.20
  -6   4   3   18.60   12.20
   5  -4  -3  241.18   16.30
   5  -4  -3  251.17   23.90
   5  -4  -3  223.18   16.70
  -5   4   3  252.07   26.50
  -5   4   3  231.78   16.80
  -5   4   3  240.08   19.80
   4  -4  -3   16.80    4.80
   4  -4  -3   16.50    4.50
   4  -4  -3    9.40    5.70
  -4   4   3   20.80   10.20
  -4   4   3   14.90    6.00
  -4   4   3   21.50    5.60
  -4   4   3    9.10    7.50
   3  -4  -3 2132.79   96.69
   3  -4  -3 2021.40   97.19
   3  -4  -3 2165.68  102.09
  -3   4   3 2143.89   97.49
  -3   4   3 1895.81  101.49
  -3   4   3 2005.30   97.09
  -3   4   3 2018.80  103.19
   2  -4  -3  173.58   13.90
   2  -4  -3  183.58   11.70
  -2   4   3  182.78   15.80
  -2   4   3  192.08   12.90
  -2   4   3  153.08   10.80
  -2   4   3  156.78   13.60
  -2   4   3  177.18   12.10
   1  -4  -3  906.91   45.40
   1  -4  -3  899.61   46.90
  -1   4   3  957.10   46.20
  -1   4   3  969.10   47.60
  -1   4   3  940.71   45.20
  -1   4   3  929.71   48.30
  -1   4   3  923.51   44.00
   0  -4  -3   27.10    5.70
   0  -4  -3   29.50    3.60
   0  -4  -3   27.40    4.50
   0   4   3   34.00    5.10
   0   4   3   23.90    4.60
   0   4   3   25.40    5.20
   0   4   3   33.30    3.80
  -1  -4  -3  604.84   32.60
  -1  -4  -3  651.63   30.10
  -1  -4  -3  640.44   31.40
  -1  -4  -3  661.63   31.70
   1   4   3  611.24   31.10
   1   4   3  606.44   31.30
   1   4   3  618.74   32.50
   1   4   3  591.84   32.90
   1   4   3  654.33   30.30
  -2  -4  -3 1011.00   45.70
  -2  -4  -3  959.70   49.10
  -2  -4  -3 1063.09   46.30
  -2  -4  -3  856.51   46.50
   2   4   3  930.11   46.10
   2   4   3  913.61   46.20
   2   4   3  944.11   49.20
   2   4   3  981.90   46.70
   2   4   3 1011.10   48.70
  -3  -4  -3  234.18   15.30
  -3  -4  -3  255.37   15.00
  -3  -4  -3  252.47   18.20
  -3  -4  -3  267.97   14.90
   3   4   3  253.67   17.40
   3   4   3  253.57   15.40
   3   4   3  236.48   17.70
   3   4   3  251.77   16.40
  -4  -4  -3 1462.65   70.99
  -4  -4  -3 1416.86   73.39
  -4  -4  -3 1472.85   69.39
   4   4   3 1395.26   73.09
   4   4   3 1406.06   69.89
   4   4   3 1450.65   72.59
   4   4   3 1462.45   70.79
   4   4   3 1483.05   72.09
  -5  -4  -3    8.50    6.40
  -5  -4  -3    8.30    6.20
  -5  -4  -3    5.60    6.20
   5   4   3   -0.20    5.40
   5   4   3   16.00    5.40
   5   4   3   -0.30    6.60
   5   4   3   11.00    5.80
  -6  -4  -3  313.37   23.30
  -6  -4  -3  311.57   23.30
  -6  -4  -3  304.47   24.10
   6   4   3  270.07   22.60
   6   4   3  328.77   24.50
   6   4   3  286.57   23.30
  -7  -4  -3   -8.70    6.60
  -7  -4  -3  -10.70    8.40
  -7  -4  -3   -5.00   10.50
   7   4   3    4.20    9.90
   7   4   3  -12.90    5.90
   7   4   3   -2.70    8.00
   6  -5  -3   -0.10   10.10
   6  -5  -3    8.70    6.80
   6  -5  -3   10.30   23.30
  -6   5   3   -6.40    6.90
  -6   5   3   -7.90   10.70
  -6   5   3   -1.00   10.80
   5  -5  -3   59.99    9.00
   5  -5  -3   43.20    9.50
  -5   5   3   47.60   15.50
  -5   5   3   56.29   10.20
  -5   5   3   46.60    8.20
   4  -5  -3  979.50   53.09
   4  -5  -3 1058.49   59.29
   4  -5  -3 1136.49   53.09
  -4   5   3 1179.48   55.29
  -4   5   3 1127.49   63.29
  -4   5   3  967.00   54.39
   3  -5  -3   80.69    8.60
   3  -5  -3   73.19    8.50
   3  -5  -3   62.89   10.30
  -3   5   3   92.79   10.00
  -3   5   3   71.49   10.90
  -3   5   3   65.99   13.30
   2  -5  -3  609.94   31.60
   2  -5  -3  650.13   35.50
  -2   5   3  583.44   31.00
  -2   5   3  627.34   32.30
  -2   5   3  641.44   33.40
  -2   5   3  574.14   35.10
  -2   5   3  626.64   37.00
   1  -5  -3  128.09   10.50
   1  -5  -3  143.59   12.10
  -1   5   3  137.59    9.60
  -1   5   3  136.19   12.20
  -1   5   3  136.19    8.60
  -1   5   3  134.09   11.20
  -1   5   3  120.69   12.80
   0  -5  -3  600.24   32.70
   0  -5  -3  686.83   33.40
   0  -5  -3  666.23   30.60
   0   5   3  612.14   32.90
   0   5   3  639.44   30.50
   0   5   3  627.64   32.30
   0   5   3  590.84   33.00
   0   5   3  603.44   33.10
  -1  -5  -3  630.24   32.40
  -1  -5  -3  600.54   33.90
  -1  -5  -3  647.24   33.10
  -1  -5  -3  673.73   31.00
   1   5   3  671.63   31.20
   1   5   3  621.74   34.10
   1   5   3  634.64   33.70
   1   5   3  634.24   32.10
   1   5   3  643.64   32.90
  -2  -5  -3  732.03   39.90
  -2  -5  -3  873.71   38.50
  -2  -5  -3  835.72   38.60
  -2  -5  -3  804.62   42.40
   2   5   3  814.72   40.10
   2   5   3  791.02   39.00
   2   5   3  763.92   41.90
   2   5   3  781.72   41.80
   2   5   3  785.32   38.60
  -3  -5  -3  236.88   13.00
  -3  -5  -3  215.68   13.40
  -3  -5  -3  232.58   13.60
  -3  -5  -3  223.98   16.80
   3   5   3  216.28   16.00
   3   5   3  222.88   14.80
   3   5   3  202.28   16.80
   3   5   3  216.98   15.30
   3   5   3  242.38   16.20
  -4  -5  -3  145.89   11.00
  -4  -5  -3  158.48   12.40
  -4  -5  -3  130.89   15.30
  -4  -5  -3  145.79   11.50
   4   5   3  163.68   13.90
   4   5   3  138.99   12.30
   4   5   3  127.29   14.70
   4   5   3  158.98   12.50
   4   5   3  133.69   13.30
  -5  -5  -3  725.03   38.40
  -5  -5  -3  733.63   43.30
  -5  -5  -3  706.43   38.90
   5   5   3  768.42   41.90
   5   5   3  708.93   42.10
   5   5   3  712.03   39.10
   5   5   3  720.23   39.70
   5   5   3  684.93   42.00
  -6  -5  -3  266.97   20.60
  -6  -5  -3  285.77   24.10
  -6  -5  -3  292.07   21.70
   6   5   3  317.87   24.00
   6   5   3  272.47   21.80
   6   5   3  249.97   22.10
  -7  -5  -3   45.70   11.80
  -7  -5  -3   62.39   11.80
  -7  -5  -3   49.10   12.20
   7   5   3   42.80   11.60
   7   5   3   34.40    9.80
   5  -6  -3  231.58   23.90
   5  -6  -3  202.08   15.40
   5  -6  -3  237.88   15.30
  -5   6   3  235.18   27.50
  -5   6   3  235.68   22.10
  -5   6   3  220.78   18.60
   4  -6  -3   -5.10    3.20
   4  -6  -3   -2.30    6.70
   4  -6  -3    0.10    3.60
  -4   6   3   24.10   13.30
  -4   6   3    2.70    6.10
   3  -6  -3  297.77   18.30
   3  -6  -3  324.17   18.60
   3  -6  -3  345.87   24.40
  -3   6   3  320.47   26.60
  -3   6   3  304.17   21.00
  -3   6   3  267.47   22.40
  -3   6   3  293.07   20.90
   2  -6  -3  102.49   11.20
   2  -6  -3   90.39    8.70
  -2   6   3   97.69   11.90
  -2   6   3   89.29    7.80
  -2   6   3   94.79   11.10
  -2   6   3   94.49    8.00
  -2   6   3   92.29   11.10
  -2   6   3   90.99   14.00
   1  -6  -3  423.66   24.30
   1  -6  -3  407.56   22.20
  -1   6   3  391.06   21.20
  -1   6   3  370.06   23.30
  -1   6   3  381.06   24.90
  -1   6   3  347.07   19.80
  -1   6   3  388.86   24.20
   0  -6  -3   28.50    4.00
   0  -6  -3   23.80    4.70
   0  -6  -3   20.50    4.90
   0   6   3   20.80    4.20
   0   6   3   18.50    4.70
   0   6   3   23.80    5.50
   0   6   3   20.80    4.70
   0   6   3   29.60    4.40
  -1  -6  -3   15.40    2.80
  -1  -6  -3   11.60    3.80
  -1  -6  -3   11.20    3.90
  -1  -6  -3   13.20    4.00
   1   6   3    6.80    3.70
   1   6   3   20.80    4.40
   1   6   3   19.30    5.10
   1   6   3   18.00    3.90
   1   6   3   18.50    3.30
  -2  -6  -3  121.19   10.60
  -2  -6  -3  133.29    8.70
  -2  -6  -3  137.19    8.70
  -2  -6  -3  107.99   12.00
   2   6   3  126.79    9.70
   2   6   3  121.99   12.50
   2   6   3  129.69   11.20
   2   6   3  135.89    8.50
   2   6   3  120.29   10.20
  -3  -6  -3  242.58   14.50
  -3  -6  -3  228.88   13.50
  -3  -6  -3  246.28   18.50
  -3  -6  -3  258.37   13.30
   3   6   3  243.88   17.80
   3   6   3  229.98   18.80
   3   6   3  262.47   16.60
   3   6   3  239.98   18.60
  -4  -6  -3  107.59   10.20
  -4  -6  -3   85.59    8.10
  -4  -6  -3   81.69   12.40
  -4  -6  -3  103.29    8.00
   4   6   3  119.89   12.60
   4   6   3   71.69   11.10
   4   6   3  110.09   11.50
   4   6   3  109.19   14.00
  -5  -6  -3   16.50    6.40
  -5  -6  -3    6.90    5.00
  -5  -6  -3   12.20    7.50
   5   6   3   11.30    5.30
   5   6   3   10.70    6.30
   5   6   3    7.10    7.30
   5   6   3    1.90    5.60
  -6  -6  -3  182.08   20.40
  -6  -6  -3  203.78   18.10
   6   6   3  195.28   18.60
   6   6   3  154.18   18.10
   6   6   3  182.88   20.60
  -7  -6  -3   28.40   11.70
  -7  -6  -3   22.70   10.00
   7   6   3   30.20   11.30
   7   6   3   17.70    8.20
   5  -7  -3    1.20    3.50
   5  -7  -3  -11.60    8.30
   5  -7  -3   -0.90    3.70
  -5   7   3   10.00   12.50
  -5   7   3    8.20    9.50
  -5   7   3  -10.70    7.10
   4  -7  -3   11.70    6.60
   4  -7  -3    2.80    3.60
   4  -7  -3   10.90    4.00
  -4   7   3   17.80    8.30
  -4   7   3   13.80   10.70
  -4   7   3   10.80    7.20
   3  -7  -3  250.77   15.70
   3  -7  -3  228.08   15.40
   3  -7  -3  284.07   22.20
  -3   7   3  236.08   19.30
  -3   7   3  248.28   19.40
  -3   7   3  223.48   24.50
   2  -7  -3  870.61   47.60
   2  -7  -3  866.21   43.50
  -2   7   3  855.81   46.30
  -2   7   3  827.32   42.40
  -2   7   3  913.41   44.20
  -2   7   3  853.21   42.10
  -2   7   3  844.12   49.40
  -2   7   3  834.02   48.10
   1  -7  -3   36.30    6.90
   1  -7  -3   30.60    5.20
  -1   7   3   22.70    7.10
  -1   7   3   32.40    4.40
  -1   7   3   28.70    5.80
  -1   7   3   35.30    5.10
  -1   7   3   15.50    7.80
   0  -7  -3 1512.15   68.89
   0  -7  -3 1420.26   71.79
   0  -7  -3 1486.05   72.49
   0   7   3 1523.35   68.89
   0   7   3 1471.55   71.19
   0   7   3 1470.95   72.79
   0   7   3 1434.26   72.29
   0   7   3 1407.46   72.99
  -1  -7  -3  250.17   13.80
  -1  -7  -3  244.28   17.00
  -1  -7  -3  221.28   17.20
   1   7   3  243.28   17.50
   1   7   3  245.98   15.20
   1   7   3  264.07   14.30
   1   7   3  245.88   16.70
   1   7   3  248.08   17.10
  -2  -7  -3   34.80    5.40
  -2  -7  -3   43.70    5.50
  -2  -7  -3   34.30    5.70
  -2  -7  -3   29.20    6.00
   2   7   3   36.70    7.60
   2   7   3   41.60    6.60
   2   7   3   43.70    7.10
   2   7   3   41.70    4.60
  -3  -7  -3  147.59   16.10
  -3  -7  -3  179.38   11.40
  -3  -7  -3  151.98    8.60
   3   7   3  183.18   13.70
   3   7   3  157.48   15.20
   3   7   3  177.98   15.30
   3   7   3  146.69   15.90
  -4  -7  -3  305.47   18.10
  -4  -7  -3  271.47   23.60
   4   7   3  269.87   22.40
   4   7   3  284.47   23.10
   4   7   3  276.67   19.40
   4   7   3  331.57   21.00
   4   7   3  321.47   22.50
  -5  -7  -3   74.99    6.60
  -5  -7  -3   82.59   11.10
  -5  -7  -3   61.79   11.60
  -5  -7  -3   65.69    6.30
   5   7   3   54.79   10.20
   5   7   3   53.69    9.20
   5   7   3   85.49   14.00
   5   7   3   82.29   10.80
  -6  -7  -3  223.28   14.70
  -6  -7  -3  238.28   23.40
  -6  -7  -3  223.58   19.60
   6   7   3  212.48   21.20
   6   7   3  239.98   21.70
   6   7   3  218.28   20.70
   5  -8  -3   86.79    7.30
   5  -8  -3   78.19   13.10
  -5   8   3  116.99   17.10
  -5   8   3  111.79   21.70
   4  -8  -3    0.30    3.30
   4  -8  -3   -7.00    2.90
   4  -8  -3   -1.60    7.10
  -4   8   3   -0.40    7.80
  -4   8   3   16.10   10.60
  -4   8   3   12.70    8.20
   3  -8  -3  325.87   20.60
   3  -8  -3  403.66   27.90
  -3   8   3  333.27   20.60
  -3   8   3  389.86   25.70
  -3   8   3  354.96   30.50
  -3   8   3  349.17   24.00
   2  -8  -3  377.06   25.10
   2  -8  -3  349.47   21.50
  -2   8   3  321.97   25.70
  -2   8   3  379.06   23.40
  -2   8   3  340.87   20.00
  -2   8   3  362.26   25.10
  -2   8   3  331.07   26.20
  -2   8   3  362.46   19.80
   1  -8  -3  391.56   25.70
   1  -8  -3  373.86   23.30
  -1   8   3  358.46   20.70
  -1   8   3  436.26   24.70
  -1   8   3  405.66   26.20
  -1   8   3  382.96   22.20
  -1   8   3  397.66   27.10
  -1   8   3  381.36   26.00
   0  -8  -3  479.75   29.00
   0  -8  -3  495.45   29.60
   0   8   3  534.75   25.60
   0   8   3  490.15   27.70
   0   8   3  446.86   28.90
   0   8   3  532.05   31.00
   0   8   3  474.95   29.40
  -1  -8  -3   28.60    6.60
  -1  -8  -3   50.79    5.70
  -1  -8  -3   42.40    7.40
   1   8   3   49.80    6.80
   1   8   3   48.40    6.20
   1   8   3   31.40    6.20
   1   8   3   44.10    8.90
   1   8   3   36.20    6.70
  -2  -8  -3  389.46   21.90
  -2  -8  -3  366.26   25.20
  -2  -8  -3  430.66   21.90
  -2  -8  -3  389.26   26.70
   2   8   3  433.26   22.90
   2   8   3  416.36   26.50
   2   8   3  437.16   25.60
   2   8   3  464.55   22.00
   2   8   3  390.16   26.50
  -3  -8  -3  120.89   15.30
  -3  -8  -3  125.09    9.70
   3   8   3  108.89   14.00
   3   8   3  118.99   11.90
   3   8   3  103.19   14.50
  -4  -8  -3   22.60    5.30
  -4  -8  -3   21.50    7.90
   4   8   3    9.80    6.40
   4   8   3   25.60    7.80
   4   8   3   24.30    9.60
  -5  -8  -3   66.59   11.00
  -5  -8  -3   64.29    8.60
   5   8   3   52.19    9.10
   5   8   3   69.69   12.50
   5   8   3   58.39   10.50
   5   8   3   68.29   10.20
  -6  -8  -3    2.70    6.60
  -6  -8  -3  -14.00    7.60
   6   8   3    0.30    7.50
   6   8   3    4.00    8.10
   6   8   3   -7.20    5.70
   4  -9  -3   20.90    9.80
   4  -9  -3   18.10    3.50
   4  -9  -3   23.20    4.10
  -4   9   3   31.40    6.60
  -4   9   3   40.60   15.00
  -4   9   3   33.30   10.40
  -4   9   3   42.40   11.60
   3  -9  -3    7.00    5.60
   3  -9  -3   -7.00    3.20
  -3   9   3    6.80    7.40
  -3   9   3   -2.20    6.70
  -3   9   3   -6.30    7.40
  -3   9   3   -3.30    3.30
   2  -9  -3   47.00    9.60
   2  -9  -3   67.19    9.60
  -2   9   3   61.59   13.40
  -2   9   3   56.69    7.40
  -2   9   3   62.69   11.80
  -2   9   3   67.49    7.70
   1  -9  -3   21.70    5.60
   1  -9  -3   32.20    7.60
  -1   9   3   27.10    4.50
  -1   9   3   29.50    5.30
  -1   9   3   38.00   10.30
  -1   9   3   23.80    9.10
  -1   9   3   29.70    6.50
   0  -9  -3  238.18   19.00
   0  -9  -3  267.67   20.70
   0   9   3  249.58   20.20
   0   9   3  280.27   18.20
   0   9   3  292.77   20.60
   0   9   3  302.97   16.40
   0   9   3  282.47   21.80
  -1  -9  -3  487.95   31.40
  -1  -9  -3  527.35   32.50
  -1  -9  -3  541.65   27.60
   1   9   3  552.34   29.60
   1   9   3  563.34   33.60
   1   9   3  542.15   31.70
   1   9   3  547.05   32.10
   1   9   3  541.45   28.00
  -2  -9  -3  136.29   11.00
  -2  -9  -3  171.18   11.20
  -2  -9  -3  167.68   15.40
  -2  -9  -3  142.89   15.90
   2   9   3  163.08   10.50
   2   9   3  166.98   15.70
   2   9   3  167.68   13.90
   2   9   3  176.38   12.80
   2   9   3  150.38   15.60
  -3  -9  -3  587.64   38.60
  -3  -9  -3  644.84   31.90
   3   9   3  590.34   34.40
   3   9   3  675.53   36.40
   3   9   3  616.34   37.20
   3   9   3  591.04   38.60
  -4  -9  -3   18.10    5.00
  -4  -9  -3   13.90    8.00
   4   9   3   14.10    6.60
   4   9   3   16.00    6.50
   4   9   3   13.90    8.60
  -5  -9  -3  813.12   40.00
  -5  -9  -3  794.92   48.80
   5   9   3  760.02   46.30
   5   9   3  696.13   41.60
   5   9   3  721.23   46.20
  -6  -9  -3   26.10   11.60
   6   9   3   28.90    9.50
   6   9   3   26.60    9.90
   6   9   3   57.19   12.80
   4 -10  -3    9.30    8.80
  -4  10   3    7.80   10.00
  -4  10   3   -5.00   11.50
  -4  10   3   13.40   11.40
   3 -10  -3  163.98   19.40
   3 -10  -3  143.49   11.80
  -3  10   3  166.38   18.50
  -3  10   3  132.09   12.60
  -3  10   3  156.98   23.00
  -3  10   3  169.58   19.50
   2 -10  -3   13.30    5.20
   2 -10  -3   15.60    7.80
  -2  10   3    8.20    9.00
  -2  10   3   15.80    4.10
  -2  10   3   25.10    9.50
  -2  10   3   14.00    4.20
   1 -10  -3   48.40    9.60
   1 -10  -3   50.09    7.40
  -1  10   3   29.30   10.20
  -1  10   3   38.90    5.60
  -1  10   3   50.79   11.40
  -1  10   3   34.00    6.10
   0 -10  -3  613.44   37.10
   0 -10  -3  666.83   38.70
   0  10   3  604.34   37.50
   0  10   3  689.73   40.20
   0  10   3  651.13   37.20
   0  10   3  603.14   35.50
   0  10   3  652.63   32.80
  -1 -10  -3    5.00    5.60
  -1 -10  -3    7.80    6.50
  -1 -10  -3   13.80    3.80
   1  10   3   21.00    8.00
   1  10   3   13.30    5.10
   1  10   3   16.70    5.90
   1  10   3   23.00    5.00
   1  10   3    8.80    5.50
  -2 -10  -3  740.73   38.40
  -2 -10  -3  760.42   44.30
  -2 -10  -3  695.83   38.50
  -2 -10  -3  773.22   45.40
   2  10   3  782.12   44.00
   2  10   3  850.11   40.00
   2  10   3  847.32   44.30
   2  10   3  771.62   46.40
   2  10   3  756.72   38.20
  -3 -10  -3  202.18   20.10
  -3 -10  -3  201.78   13.60
   3  10   3  194.38   18.60
   3  10   3  176.18   20.20
   3  10   3  180.98   17.20
  -4 -10  -3   96.69   14.30
  -4 -10  -3   96.49   10.60
   4  10   3   82.39   14.90
   4  10   3   75.19   12.70
  -5 -10  -3    6.00    9.10
  -5 -10  -3    7.10    6.10
   5  10   3   16.80    8.50
   5  10   3   10.90    8.30
  -6 -10  -3   14.20   10.50
   3 -11  -3    5.70    8.70
   3 -11  -3   -2.60    3.40
  -3  11   3   -1.20    4.40
  -3  11   3    0.20    8.60
  -3  11   3    2.50   10.20
  -3  11   3   -2.20   10.40
   2 -11  -3   -9.10    6.50
   2 -11  -3   -8.20    3.90
  -2  11   3   -6.40    3.30
  -2  11   3   -1.00    9.20
  -2  11   3   -2.70    3.20
  -2  11   3   -9.70    8.30
  -2  11   3   -8.90    7.60
   1 -11  -3   -0.80    5.00
   1 -11  -3    6.60    6.50
  -1  11   3    2.10    9.30
  -1  11   3    1.20    4.00
  -1  11   3    1.10    7.80
  -1  11   3   -0.60    3.40
   0 -11  -3   10.40    5.40
   0 -11  -3    8.40    5.00
   0  11   3    5.50    3.90
   0  11   3    8.60    4.90
   0  11   3    4.20    6.30
   0  11   3    7.20    7.10
  -1 -11  -3   12.20    4.00
  -1 -11  -3   13.40    6.40
  -1 -11  -3    3.90    6.10
   1  11   3   12.90    4.60
   1  11   3   11.50    6.20
   1  11   3   12.50    7.60
   1  11   3   16.60    5.90
  -2 -11  -3   70.19   11.80
  -2 -11  -3   77.09   11.70
  -2 -11  -3   73.89    8.80
   2  11   3   86.19   14.80
   2  11   3   79.39   10.80
   2  11   3   82.69    7.60
  -3 -11  -3  153.88   19.00
  -3 -11  -3  139.09   16.90
  -3 -11  -3  156.48   12.50
   3  11   3  129.69   18.90
   3  11   3  142.69   18.30
  -4 -11  -3   14.60    8.80
  -4 -11  -3   17.60    5.80
   4  11   3   22.20    9.20
   4  11   3   32.70   11.70
  -5 -11  -3   49.20   12.00
  -5 -11  -3   51.19    8.60
   5  11   3   43.50   12.90
   5  11   3   28.80   10.90
   2 -12  -3   -3.90    5.30
  -2  12   3   -1.50    8.90
  -2  12   3    3.00    4.20
  -2  12   3    3.80    9.20
  -2  12   3   -7.00   11.50
   1 -12  -3    5.00    7.00
   1 -12  -3    2.60    5.40
  -1  12   3    9.00    8.90
  -1  12   3    7.50    4.70
  -1  12   3    9.50    9.00
  -1  12   3   -4.00    4.60
   0 -12  -3  330.67   26.70
   0 -12  -3  382.36   25.70
   0  12   3  327.17   23.30
   0  12   3  381.86   26.20
   0  12   3  398.46   30.10
   0  12   3  334.77   20.90
  -1 -12  -3   45.80    9.70
  -1 -12  -3   59.89   10.30
   1  12   3   54.29   13.20
   1  12   3   60.69   10.00
   1  12   3   72.39    8.60
  -2 -12  -3 1641.04   86.19
  -2 -12  -3 1644.14   77.99
  -2 -12  -3 1535.25   84.79
   2  12   3 1812.82   88.89
   2  12   3 1536.75   78.89
   2  12   3 1649.23   77.29
  -3 -12  -3    2.30    4.70
  -3 -12  -3    1.20    7.80
  -3 -12  -3    2.50    6.40
   3  12   3   -2.70    9.30
   3  12   3    3.30    7.70
  -4 -12  -3  695.23   48.40
  -4 -12  -3  766.02   39.60
   4  12   3  741.03   49.00
   4  12   3  790.12   49.50
   2 -13  -3    4.00    8.80
  -2  13   3   -7.00    9.50
  -2  13   3    9.40    8.90
   1 -13  -3  -14.40    7.00
   1 -13  -3  -11.30    6.00
  -1  13   3  -14.30    9.40
  -1  13   3   -8.50    4.40
  -1  13   3   -1.30    4.50
  -1  13   3    5.60    9.70
   0 -13  -3   70.69   11.20
   0 -13  -3   73.29   12.90
   0  13   3   81.49   10.90
   0  13   3   90.59   16.80
   0  13   3  108.99   14.70
  -1 -13  -3   24.80    9.10
  -1 -13  -3   18.10    7.60
   1  13   3   47.40   13.30
   1  13   3   26.90    7.30
   1  13   3   33.40    7.10
  -2 -13  -3   10.90    7.90
  -2 -13  -3    5.90    6.10
   2  13   3   -6.90    3.70
   2  13   3    0.50    6.30
  -3 -13  -3   15.40    8.00
  -3 -13  -3   13.70    9.70
   3  13   3   14.40   10.70
   3  13   3   19.70   11.70
  -4 -13  -3   44.00    8.10
  -4 -13  -3   36.30   11.40
   4  13   3   30.60   10.40
   4  13   3   31.20   13.50
   0 -14  -3   15.40    7.70
   0 -14  -3   12.70    9.70
   0  14   3   15.80    9.10
   0  14   3   17.20   11.20
   0  14   3   18.90    6.40
  -1 -14  -3   16.70    9.30
  -1 -14  -3   16.00    9.20
   1  14   3   42.40   12.20
   1  14   3   28.90    7.50
   1  14   3   27.40    7.30
  -2 -14  -3   42.00   10.80
  -2 -14  -3   25.30   10.50
   2  14   3   32.00    5.80
   2  14   3   36.60    9.40
   2  13  -4  126.29   18.20
   2  13  -4  127.19   19.50
  -2 -13   4   84.29   14.90
   1  13  -4    6.70    6.90
   1  13  -4    5.50    9.30
  -1 -13   4   -2.50    6.90
   0  13  -4  182.38   22.70
   0  13  -4  159.98   18.50
   0 -13   4  186.08   20.60
   0 -13   4  132.69   16.30
  -1  13  -4   23.70    9.90
  -1  13  -4    8.70    5.80
  -1  13  -4   38.40   12.10
   1 -13   4   13.00    9.40
   3  12  -4  433.36   35.70
   3  12  -4  483.75   32.90
  -3 -12   4  464.25   34.90
   2  12  -4   53.09   12.20
   2  12  -4   43.70   11.20
   2  12  -4   33.20    5.50
  -2 -12   4   22.30    9.10
   1  12  -4  390.26   25.60
  -1 -12   4  413.76   28.50
   0  12  -4    2.30    7.20
   0  12  -4   -9.40    5.90
   0 -12   4   13.70    8.10
   0 -12   4   -2.70    4.90
  -1  12  -4  167.38   20.60
  -1  12  -4  178.68   21.90
  -1  12  -4  120.29   13.10
   1 -12   4  153.08   18.80
  -2  12  -4    8.20    2.40
  -2  12  -4   12.60   10.40
   2 -12   4   -1.10    6.90
   4  11  -4    0.90    7.00
   4  11  -4    7.70    6.20
   4  11  -4  -11.10    8.80
  -4 -11   4  -14.80    7.70
   3  11  -4    7.20    8.30
   3  11  -4    8.60    8.90
  -3 -11   4   -6.10    7.80
   2  11  -4  171.58   13.00
   2  11  -4  203.58   23.30
   2  11  -4  222.88   19.60
  -2 -11   4  194.28   19.80
   1  11  -4   44.70   10.50
   1  11  -4   30.60    8.20
   1  11  -4   38.90    7.90
  -1 -11   4   38.40    8.90
  -1 -11   4   40.60    8.40
   0  11  -4  230.38   19.00
   0  11  -4  227.18   20.60
   0  11  -4  256.87   23.00
   0 -11   4  238.38   18.70
   0 -11   4  203.48   19.20
  -1  11  -4   20.50    9.10
  -1  11  -4   10.80    4.90
  -1  11  -4   27.40    9.40
   1 -11   4   16.20    6.50
  -2  11  -4  194.28   23.80
  -2  11  -4  235.98   21.50
  -2  11  -4  162.88   11.00
  -2  11  -4  189.78   10.90
   2 -11   4  201.28   19.60
  -3  11  -4   33.80   14.40
  -3  11  -4   37.70   10.70
  -3  11  -4   25.40    4.70
   3 -11   4    8.30    7.90
   4  10  -4   97.19   14.70
   4  10  -4  115.69   18.00
   4  10  -4  102.19   13.10
  -4 -10   4   76.79   13.90
   3  10  -4  145.99   20.00
   3  10  -4  160.88   16.90
  -3 -10   4  153.28   17.20
   2  10  -4    2.50    6.10
   2  10  -4    2.40    3.60
  -2 -10   4    1.70    5.80
   1  10  -4  749.03   42.40
   1  10  -4  719.53   43.90
   1  10  -4  825.42   45.70
  -1 -10   4  859.11   45.10
   0  10  -4  110.99   14.10
   0  10  -4   83.59   11.30
   0  10  -4  117.69   13.80
   0 -10   4   74.39   11.70
   0 -10   4  104.29   12.80
  -1  10  -4  149.69   17.90
  -1  10  -4  146.19   12.80
  -1  10  -4  162.28   19.00
   1 -10   4  154.18   16.80
  -2  10  -4   60.59    5.90
  -2  10  -4   60.69   14.40
  -2  10  -4   77.79    5.70
  -2  10  -4   69.79   13.70
   2 -10   4   48.60    9.80
  -3  10  -4    6.10    3.60
  -3  10  -4    9.00   10.60
   3 -10   4    0.70    6.30
  -4  10  -4   64.49   18.10
   4 -10   4   57.79   10.80
   5   9  -4   67.49   10.20
   5   9  -4   52.49    9.90
   5   9  -4   44.00   12.50
  -5  -9   4   83.29   11.90
  -5  -9   4   69.09   14.50
   4   9  -4   62.49   13.10
   4   9  -4   85.79   11.80
   4   9  -4   88.59   12.70
  -4  -9   4   91.19   14.10
  -4  -9   4   73.59    9.40
   3   9  -4   75.19    5.80
   3   9  -4   67.79   11.90
   3   9  -4   77.29   12.00
  -3  -9   4   71.59   11.30
   2   9  -4   44.70    7.50
   2   9  -4   54.79    9.00
   2   9  -4   31.40    6.50
   2   9  -4   35.10    8.30
   2   9  -4   50.09   10.20
  -2  -9   4   42.20    8.60
   1   9  -4   -9.00    4.60
   1   9  -4   -0.60    5.80
   1   9  -4   -4.50    5.10
   1   9  -4   -2.50    4.80
  -1  -9   4   -2.50    4.40
   0   9  -4  217.28   19.50
   0   9  -4  204.58   18.50
   0   9  -4  212.58   17.30
   0   9  -4  219.38   16.40
   0  -9   4  214.18   17.40
   0  -9   4  218.88   19.10
  -1   9  -4  134.79   13.80
  -1   9  -4  112.29   11.00
  -1   9  -4  137.99   18.00
  -1   9  -4  132.49   16.20
   1  -9   4  155.68   15.60
  -2   9  -4  102.89   17.70
  -2   9  -4  117.09   14.00
  -2   9  -4  124.89    8.20
  -2   9  -4  126.59    7.90
   2  -9   4  128.19   14.90
  -3   9  -4   50.49    7.80
  -3   9  -4   32.80   13.20
   3  -9   4   43.50   12.60
   3  -9   4   33.50    7.60
  -4   9  -4    8.30   12.30
   4  -9   4    7.90   10.20
   4  -9   4   18.40    7.00
   5   8  -4  261.07   21.10
   5   8  -4  292.77   28.30
  -5  -8   4  258.37   19.20
  -5  -8   4  306.17   27.80
   4   8  -4   75.09   13.10
   4   8  -4   57.29    6.20
   4   8  -4   77.89   11.30
   4   8  -4   87.69   11.30
  -4  -8   4   83.79    9.50
   3   8  -4  129.49   12.50
   3   8  -4  114.49    8.90
  -3  -8   4  143.89   17.00
   2   8  -4   56.79    8.80
   2   8  -4   51.39   10.00
   2   8  -4   47.60    8.30
   2   8  -4   56.69    7.90
   2   8  -4   43.20    8.70
   2   8  -4   51.59    6.90
   1   8  -4  169.28   15.50
   1   8  -4  207.18   15.90
   1   8  -4  161.18   14.10
   1   8  -4  177.58   14.80
  -1  -8   4  176.38   15.80
   0   8  -4 2828.92  129.89
   0   8  -4 2610.94  130.49
   0   8  -4 2840.62  130.79
   0   8  -4 2553.34  128.39
   0  -8   4 2878.61  128.99
   0  -8   4 2563.04  129.99
  -1   8  -4 1071.29   54.59
  -1   8  -4 1046.90   51.69
  -1   8  -4  946.81   56.59
   1  -8   4 1081.59   54.99
  -2   8  -4  619.54   32.40
  -2   8  -4  699.83   38.80
  -2   8  -4  651.73   32.00
  -2   8  -4  608.54   42.40
   2  -8   4  724.13   38.80
   2  -8   4  746.13   41.80
  -3   8  -4 1183.08   70.39
  -3   8  -4 1132.29   64.59
  -3   8  -4 1147.39   59.99
   3  -8   4 1357.86   64.69
   3  -8   4 1333.87   67.59
  -4   8  -4  213.58   27.00
  -4   8  -4  199.38   18.10
   4  -8   4  253.77   19.90
   4  -8   4  207.18   22.80
  -5   8  -4   28.50   15.20
   5  -8   4   20.90    9.10
   5  -8   4   22.10   11.80
   5   7  -4   49.90    7.70
   5   7  -4   46.20   12.10
  -5  -7   4   55.89    8.90
  -5  -7   4   58.29   12.00
   4   7  -4   24.90    8.20
   4   7  -4   27.50    6.90
   4   7  -4   29.50    6.40
  -4  -7   4   22.60    5.10
  -4  -7   4   26.70    8.90
  -4  -7   4   35.90    6.50
   3   7  -4    8.50    5.50
   3   7  -4   -4.20    5.70
   3   7  -4    4.40    7.20
   3   7  -4    0.80    5.80
   3   7  -4    6.50    3.80
  -3  -7   4    6.00    3.60
  -3  -7   4    4.00    6.40
   2   7  -4    1.60    6.30
   2   7  -4   -5.00    3.60
   2   7  -4   -2.90    5.10
   2   7  -4    6.00    3.90
   2   7  -4    2.30    3.80
  -2  -7   4   -1.80    5.00
   1   7  -4    6.90    4.20
   1   7  -4    0.10    3.90
   1   7  -4    2.80    4.80
  -1  -7   4    6.70    4.70
   0   7  -4    8.90    3.90
   0   7  -4    6.70    3.50
   0   7  -4    1.90    5.10
   0  -7   4    9.10    4.20
   0  -7   4    0.00    4.40
  -1   7  -4   65.39    9.00
  -1   7  -4   51.19    6.70
  -1   7  -4   39.20    9.70
   1  -7   4   75.29   10.50
  -2   7  -4  149.79   18.80
  -2   7  -4  195.88   15.60
  -2   7  -4  187.08   10.00
  -2   7  -4  172.18   10.40
   2  -7   4  179.58   15.00
   2  -7   4  184.48   16.40
  -3   7  -4   -1.90    4.40
  -3   7  -4  -17.70    9.10
  -3   7  -4    0.70    4.80
   3  -7   4   -1.50    4.00
   3  -7   4    3.70    8.90
   3  -7   4    7.10    6.00
  -4   7  -4  110.49   15.40
  -4   7  -4  131.49   14.30
  -4   7  -4  151.48   20.30
   4  -7   4  129.39   18.50
   4  -7   4  161.08   16.20
  -5   7  -4   -2.40   11.50
   5  -7   4   -3.90    6.10
   5  -7   4   -1.30    9.10
   6   6  -4   60.39   11.10
   6   6  -4   43.20   12.80
  -6  -6   4   38.00   11.80
  -6  -6   4   35.80    8.80
   5   6  -4  250.67   26.00
   5   6  -4  241.38   15.80
   5   6  -4  260.27   19.70
  -5  -6   4  254.47   21.40
  -5  -6   4  266.47   24.80
  -5  -6   4  276.87   18.40
   4   6  -4  364.26   28.80
   4   6  -4  349.17   21.40
   4   6  -4  345.17   21.60
  -4  -6   4  384.76   21.90
  -4  -6   4  385.06   22.80
  -4  -6   4  385.26   27.20
   3   6  -4 3094.19  151.98
   3   6  -4 3035.60  145.49
   3   6  -4 3120.39  150.08
   3   6  -4 2956.40  149.99
  -3  -6   4 3283.67  150.78
  -3  -6   4 3130.19  144.89
  -3  -6   4 3209.18  143.49
   2   6  -4   60.99    9.80
   2   6  -4   42.10    8.10
   2   6  -4   51.99    7.80
   2   6  -4   64.19    8.80
   2   6  -4   44.40    7.00
  -2  -6   4   53.19    7.20
  -2  -6   4   66.79    9.20
   1   6  -4 2914.31  130.39
   1   6  -4 2794.52  126.99
   1   6  -4 2498.75  127.79
   1   6  -4 2721.83  128.09
  -1  -6   4 2446.56  126.09
  -1  -6   4 2810.32  128.39
   0   6  -4  607.94   31.90
   0   6  -4  542.45   31.10
   0   6  -4  593.64   33.70
   0  -6   4  618.24   32.90
   0  -6   4  533.45   31.90
   0  -6   4  612.54   31.70
  -1   6  -4  653.73   34.40
  -1   6  -4  607.04   32.60
  -1   6  -4  617.54   37.60
   1  -6   4  641.44   34.70
   1  -6   4  692.03   36.60
  -2   6  -4  488.35   23.30
  -2   6  -4  468.45   23.60
  -2   6  -4  438.26   31.60
  -2   6  -4  473.35   27.80
   2  -6   4  480.75   27.60
   2  -6   4  534.85   30.70
  -3   6  -4   67.09   14.40
  -3   6  -4   63.19    9.00
  -3   6  -4   74.59   10.20
   3  -6   4   69.29   12.20
   3  -6   4   70.39    9.70
  -4   6  -4  317.17   28.10
  -4   6  -4  295.37   23.50
  -4   6  -4  317.67   20.80
   4  -6   4  318.97   24.50
   4  -6   4  324.07   23.00
  -5   6  -4    3.80    7.20
  -5   6  -4   -0.30   11.60
   5  -6   4    0.70    9.00
   5  -6   4    4.50    6.40
  -6   6  -4   59.49   18.30
   6  -6   4   71.49   15.60
   6   5  -4    1.90    9.20
   6   5  -4   21.80    9.40
  -6  -5   4   13.90    8.40
  -6  -5   4    4.40    9.20
   5   5  -4  198.08   16.30
   5   5  -4  153.98   10.20
   5   5  -4  178.78   21.60
  -5  -5   4  194.18   16.00
  -5  -5   4  170.38   15.90
  -5  -5   4  186.28   18.50
   4   5  -4  130.69   12.10
   4   5  -4  109.79    9.20
   4   5  -4  131.39   17.00
   4   5  -4   94.99    8.90
  -4  -5   4  105.59   11.50
  -4  -5   4  130.29   16.40
   3   5  -4  330.47   23.70
   3   5  -4  318.37   19.40
   3   5  -4  355.96   20.10
   3   5  -4  374.26   26.90
   3   5  -4  369.36   20.70
  -3  -5   4  376.96   21.00
  -3  -5   4  348.47   24.20
   2   5  -4   54.39    6.70
   2   5  -4   40.30    7.90
   2   5  -4   54.09    8.30
   2   5  -4   39.10    7.00
   2   5  -4   40.10    6.80
  -2  -5   4   32.90    6.70
  -2  -5   4   58.89    6.90
   1   5  -4   70.79    8.40
   1   5  -4   60.79    7.50
   1   5  -4   62.79    8.60
   1   5  -4   79.59    9.20
  -1  -5   4   62.59    8.80
  -1  -5   4   54.89    7.10
   0   5  -4  363.36   21.30
   0   5  -4  378.36   21.40
   0  -5   4  396.16   22.30
   0  -5   4  403.36   21.90
   0  -5   4  347.57   21.60
   0  -5   4  330.47   22.10
  -1   5  -4  109.09   12.80
  -1   5  -4  137.09   10.10
  -1   5  -4  115.39    8.40
  -1   5  -4  132.89    9.40
   1  -5   4  144.39   12.30
   1  -5   4  117.79   10.40
  -2   5  -4   10.00    7.10
  -2   5  -4   12.90    3.50
  -2   5  -4   18.20    2.80
  -2   5  -4   14.80    4.30
  -2   5  -4   16.40    2.50
   2  -5   4   17.30    4.30
   2  -5   4   15.70    6.40
  -3   5  -4    5.90    3.60
  -3   5  -4    5.10    3.60
  -3   5  -4   -9.80    7.20
   3  -5   4   11.60    4.80
   3  -5   4    5.50    6.80
   3  -5   4    4.00    3.70
  -4   5  -4   -0.90    4.30
  -4   5  -4    5.10    5.00
  -4   5  -4   -4.80   10.80
   4  -5   4    6.70    6.60
   4  -5   4   10.90    8.90
   4  -5   4   -3.50    4.40
  -5   5  -4   18.20    7.00
  -5   5  -4   35.90   13.10
  -5   5  -4   21.30    7.10
   5  -5   4   21.00    9.50
   5  -5   4   13.60    5.90
  -6   5  -4   10.30   10.40
   6  -5   4    9.00    6.00
   6  -5   4   23.90   10.50
   6   4  -4   13.50    8.60
   6   4  -4   36.70   12.00
  -6  -4   4   20.60    8.70
  -6  -4   4    4.70    9.50
   5   4  -4  340.37   23.30
   5   4  -4  330.07   29.10
  -5  -4   4  388.96   25.00
  -5  -4   4  340.57   27.20
   4   4  -4    4.10    5.90
   4   4  -4   -5.20    2.40
   4   4  -4    2.40    5.30
   4   4  -4   -1.90    4.50
  -4  -4   4    6.20    5.70
  -4  -4   4    3.80    4.90
  -4  -4   4   -3.90    6.10
  -4  -4   4   -1.40    4.80
   3   4  -4 2898.01  132.39
   3   4  -4 2899.21  140.09
   3   4  -4 2693.73  137.89
   3   4  -4 2858.71  132.99
   3   4  -4 2724.93  132.49
  -3  -4   4 3199.28  135.49
  -3  -4   4 2989.40  139.99
  -3  -4   4 2709.83  132.99
  -3  -4   4 2965.60  138.49
   2   4  -4 4203.88  196.88
   2   4  -4 4136.49  196.68
   2   4  -4 4205.58  201.78
   2   4  -4 4086.19  200.58
  -2  -4   4 4638.84  201.28
  -2  -4   4 4527.55  198.28
   1   4  -4 8047.99  388.06
   1   4  -4 9074.79  388.46
   1   4  -4 8193.68  387.86
   1   4  -4 8628.64  389.36
  -1  -4   4 8210.98  386.96
  -1  -4   4 8786.02  388.46
   0   4  -4 1103.99   54.09
   0   4  -4 1182.78   54.19
   0  -4   4 1013.00   53.89
   0  -4   4 1162.78   54.59
   0  -4   4 1062.89   54.89
  -1   4  -4  516.65   26.20
  -1   4  -4  493.55   25.50
  -1   4  -4  487.85   24.90
   1  -4   4  493.05   28.00
   1  -4   4  492.75   26.40
  -2   4  -4  299.87   17.60
  -2   4  -4  317.57   19.60
  -2   4  -4  335.37   17.00
  -2   4  -4  343.97   24.40
  -2   4  -4  337.07   17.20
   2  -4   4  343.97   21.70
   2  -4   4  365.76   19.70
   2  -4   4  371.36   18.00
  -3   4  -4   90.89    9.30
  -3   4  -4   76.29    8.40
  -3   4  -4   79.09   13.50
   3  -4   4  110.39    9.60
   3  -4   4   90.99   12.30
   3  -4   4   91.59    9.30
  -4   4  -4 1410.26   80.29
  -4   4  -4 1343.57   71.29
  -4   4  -4 1438.36   73.99
   4  -4   4 1538.85   71.59
   4  -4   4 1599.64   73.69
   4  -4   4 1551.84   77.19
  -5   4  -4  670.73   38.30
  -5   4  -4  671.23   47.30
  -5   4  -4  603.74   40.10
   5  -4   4  765.62   43.90
   5  -4   4  709.63   40.10
   5  -4   4  788.82   39.30
  -6   4  -4  104.39   21.10
   6  -4   4  150.58   20.00
   6  -4   4  109.79   15.70
   6  -4   4  149.09   19.80
   6   3  -4   65.89   13.00
   6   3  -4   52.19   12.00
  -6  -3   4   68.89   11.20
  -6  -3   4   62.39   13.70
   5   3  -4  103.79   14.60
  -5  -3   4   99.79   14.70
  -5  -3   4  129.39   16.00
   4   3  -4 2713.23  125.49
   4   3  -4 2621.24  132.69
   4   3  -4 2551.64  130.29
  -4  -3   4 2730.23  130.69
  -4  -3   4 2888.71  128.89
  -4  -3   4 2583.24  131.89
   3   3  -4  444.16   29.10
   3   3  -4  422.96   21.60
   3   3  -4  433.86   27.70
   3   3  -4  418.86   21.40
   3   3  -4  455.65   23.90
  -3  -3   4  510.85   29.00
  -3  -3   4  505.05   26.70
  -3  -3   4  466.25   29.50
  -3  -3   4  423.76   23.70
   2   3  -4  456.65   23.70
   2   3  -4  476.15   27.80
   2   3  -4  452.25   23.60
   2   3  -4  485.25   29.20
  -2  -3   4  508.65   28.10
  -2  -3   4  512.05   29.00
  -2  -3   4  448.96   23.80
  -2  -3   4  530.25   26.70
   1   3  -4  284.07   18.30
   1   3  -4  261.47   17.30
   1   3  -4  256.27   15.10
   1   3  -4  273.67   16.20
  -1  -3   4  266.77   14.90
  -1  -3   4  258.57   16.40
  -1  -3   4  267.77   17.50
   0   3  -4    3.40    2.90
   0   3  -4    0.60    2.40
   0   3  -4    1.40    2.10
   0   3  -4    1.00    2.00
   0  -3   4   -2.50    3.10
   0  -3   4   -1.60    2.90
  -1   3  -4  414.76   20.80
  -1   3  -4  375.76   20.00
  -1   3  -4  415.36   20.80
   1  -3   4  379.36   20.70
   1  -3   4  399.86   22.60
   1  -3   4  374.76   23.40
  -2   3  -4  425.86   26.80
  -2   3  -4  411.96   21.00
  -2   3  -4  417.66   21.30
  -2   3  -4  398.96   22.50
   2  -3   4  428.46   21.40
   2  -3   4  452.05   22.40
   2  -3   4  421.46   25.00
  -3   3  -4   98.99    8.70
  -3   3  -4   93.09    6.40
  -3   3  -4   85.89   13.20
  -3   3  -4   85.19    8.20
   3  -3   4  113.79    8.90
   3  -3   4   87.39   11.70
   3  -3   4  103.19    6.00
   3  -3   4  100.29    8.90
  -4   3  -4   96.29    7.10
  -4   3  -4   93.39   11.00
  -4   3  -4   97.79   16.30
  -4   3  -4  102.19   10.80
   4  -3   4  103.19   14.60
   4  -3   4  120.39   10.70
   4  -3   4   98.59    6.50
   4  -3   4   99.19   11.30
  -5   3  -4   -1.40    2.50
  -5   3  -4    0.30    4.60
  -5   3  -4    1.70    5.30
  -5   3  -4    8.40   10.40
   5  -3   4   13.00    9.30
   5  -3   4   -0.50    6.00
   5  -3   4    6.20    5.60
   5  -3   4   -2.40    1.90
  -6   3  -4    6.80    7.10
  -6   3  -4    4.80    7.60
  -6   3  -4   20.80   13.70
   6  -3   4   32.30    9.20
   6  -3   4   17.60    2.80
   6  -3   4   33.30   10.70
   6  -3   4   20.20    6.60
   6   2  -4   38.60   11.90
   6   2  -4   57.69   13.60
  -6  -2   4   46.60   11.80
  -6  -2   4   47.70   10.10
   5   2  -4   -4.80    6.80
   5   2  -4   -0.20    7.30
  -5  -2   4    1.10    5.20
  -5  -2   4    2.50    7.00
   4   2  -4  352.76   28.40
   4   2  -4  433.66   24.40
   4   2  -4  357.66   26.10
  -4  -2   4  349.77   22.60
  -4  -2   4  447.26   26.70
  -4  -2   4  390.06   27.70
  -4  -2   4  413.66   27.10
   3   2  -4  870.61   48.00
   3   2  -4  883.81   49.60
   3   2  -4  994.00   44.70
  -3  -2   4  936.31   48.40
  -3  -2   4  903.51   49.40
  -3  -2   4  920.01   47.30
  -3  -2   4  834.82   44.50
   2   2  -4  210.38   10.80
   2   2  -4  232.78   13.10
   2   2  -4  212.88   10.80
   2   2  -4  225.08   16.50
   2   2  -4  220.78   15.90
  -2  -2   4  246.98   15.80
  -2  -2   4  216.48   12.60
  -2  -2   4  227.18   14.90
  -2  -2   4  202.08   16.40
   1   2  -4 2504.45  116.99
   1   2  -4 2512.55  116.49
   1   2  -4 2663.43  117.39
   1   2  -4 2206.98  113.69
  -1  -2   4 2509.15  115.79
  -1  -2   4 2432.76  116.69
  -1  -2   4 2524.85  113.69
   0   2  -4 1067.79   54.79
   0   2  -4 1123.99   54.69
   0   2  -4 1201.38   55.49
   0   2  -4 1070.29   54.39
   0   2  -4 1264.97   57.39
   0   2  -4 1215.98   55.49
   0  -2   4 1098.99   54.89
   0  -2   4 1141.19   55.99
  -1   2  -4  178.18    9.80
  -1   2  -4  182.68   10.00
   1  -2   4  161.88    9.70
   1  -2   4  160.08    9.80
   1  -2   4  165.48   12.20
   1  -2   4  150.08   12.50
  -2   2  -4  327.77   22.40
  -2   2  -4  332.77   17.80
  -2   2  -4  323.87   17.40
  -2   2  -4  310.77   17.30
   2  -2   4  346.37   17.10
   2  -2   4  356.66   17.60
   2  -2   4  331.17   17.40
   2  -2   4  328.67   20.90
  -3   2  -4  210.08   13.70
  -3   2  -4  200.18   18.00
  -3   2  -4  210.38   12.40
   3  -2   4  231.78   16.60
   3  -2   4  221.38   13.50
   3  -2   4  215.88   12.00
   3  -2   4  219.88   13.50
  -4   2  -4  913.81   44.60
  -4   2  -4  892.11   47.00
  -4   2  -4  858.81   52.49
   4  -2   4  899.41   50.19
   4  -2   4  921.51   46.00
   4  -2   4  963.60   46.80
   4  -2   4  933.21   44.00
  -5   2  -4    3.50    3.90
  -5   2  -4   -3.10    5.30
  -5   2  -4    5.30    4.90
  -5   2  -4    9.50   10.70
   5  -2   4    7.40    3.30
   5  -2   4   11.80    5.10
   5  -2   4   -4.00    6.20
  -6   2  -4  129.99   21.80
  -6   2  -4  160.28   12.90
  -6   2  -4  123.09   16.20
  -6   2  -4  147.39   17.00
   6  -2   4  170.08   18.00
   6  -2   4  156.68   15.60
   6  -2   4  165.68   19.90
   6  -2   4  145.59   11.60
  -7   2  -4   42.70   15.60
   7  -2   4   29.20   11.50
   7  -2   4   21.90   10.80
   7  -2   4   21.40    7.60
   6   1  -4   86.29   17.10
   6   1  -4   42.20    8.70
   6   1  -4   40.20   11.70
  -6  -1   4   50.89   14.30
  -6  -1   4   57.19   10.50
   5   1  -4  189.28   16.90
   5   1  -4  218.28   20.50
   5   1  -4  177.08   17.90
  -5  -1   4  212.98   19.50
  -5  -1   4  172.18   16.10
   4   1  -4  122.09   13.50
   4   1  -4  106.09   16.50
  -4  -1   4  158.88   15.80
  -4  -1   4  138.69   12.00
  -4  -1   4  102.09   16.30
   3   1  -4  145.29   12.90
   3   1  -4  172.68   12.30
   3   1  -4  141.39   15.10
  -3  -1   4  130.19   14.20
  -3  -1   4  131.49   10.90
  -3  -1   4  162.48   13.90
   2   1  -4   37.80    5.90
   2   1  -4   48.30    7.40
   2   1  -4   45.60    5.90
   2   1  -4   32.00    6.50
  -2  -1   4   36.10    6.50
  -2  -1   4   31.70    6.30
   1   1  -4  195.08   12.70
   1   1  -4  179.98   10.30
   1   1  -4  200.88   13.20
   1   1  -4  175.68   13.50
  -1  -1   4  186.88   10.40
  -1  -1   4  199.48   13.00
  -1  -1   4  187.28   13.20
  -1  -1   4  195.48   10.10
   0   1  -4 7282.37  307.37
   0   1  -4 6523.05  306.17
   0  -1   4 6382.76  306.07
  -1   1  -4  644.94   28.80
  -1   1  -4  625.74   30.00
   1  -1   4  593.24   29.80
   1  -1   4  594.04   32.10
   1  -1   4  584.34   31.70
  -2   1  -4 1614.04   76.59
  -2   1  -4 1594.54   75.69
  -2   1  -4 1648.44   75.99
   2  -1   4 1669.73   79.69
   2  -1   4 1655.03   76.19
   2  -1   4 1737.03   75.49
   2  -1   4 1467.55   79.29
   2  -1   4 1715.83   76.39
  -3   1  -4   44.00    8.70
  -3   1  -4   43.50    5.60
  -3   1  -4   38.60    5.60
   3  -1   4   47.00    5.70
   3  -1   4   42.40    8.20
   3  -1   4   42.60    5.70
   3  -1   4   55.99    5.40
  -4   1  -4    5.70    4.80
  -4   1  -4    4.50    4.00
  -4   1  -4    1.80    3.10
  -4   1  -4    9.30    8.10
   4  -1   4    7.50    3.80
   4  -1   4    6.00    2.80
   4  -1   4    1.40    4.80
   4  -1   4    6.40    7.40
  -5   1  -4  406.46   24.50
  -5   1  -4  393.26   30.90
  -5   1  -4  364.46   24.60
  -5   1  -4  409.36   23.50
   5  -1   4  400.76   25.00
   5  -1   4  375.86   24.60
   5  -1   4  366.16   22.10
   5  -1   4  377.26   28.40
  -6   1  -4  105.99   18.70
  -6   1  -4   93.29   11.70
  -6   1  -4   64.89   10.40
   6  -1   4   99.09   15.30
   6  -1   4   88.89   12.40
   6  -1   4  126.89   16.40
   6  -1   4   87.49   10.60
  -7   1  -4   -0.40   10.30
  -7   1  -4   12.00    6.70
   7  -1   4   15.30    7.10
   7  -1   4   24.60   12.40
   7  -1   4   26.00   10.50
   7  -1   4    8.70    7.10
   6   0  -4   34.70    8.40
   6   0  -4   33.10   11.50
  -6   0   4   30.40    9.00
  -6   0   4   26.70   11.10
   5   0  -4   58.79   13.60
   5   0  -4   19.50    9.00
   5   0  -4   29.80    7.20
   5   0  -4   22.60    6.90
  -5   0   4   39.00    7.60
  -5   0   4   33.60   10.70
   4   0  -4   -2.30    4.00
   4   0  -4    0.50    8.50
   4   0  -4   -8.70    5.80
   4   0  -4   -5.20    4.10
  -4   0   4    9.90    8.20
  -4   0   4  -11.80    5.50
  -4   0   4    3.60    4.40
   3   0  -4    0.90    4.70
   3   0  -4    4.00    3.70
   3   0  -4    4.10    5.90
   3   0  -4    4.90    3.80
  -3   0   4    8.10    3.70
  -3   0   4    1.00    4.90
  -3   0   4    0.70    4.30
   2   0  -4   18.10    4.10
   2   0  -4   16.00    5.60
   2   0  -4   24.00    4.70
  -2   0   4   25.80    5.80
   1   0  -4 1405.96   69.39
   1   0  -4 1512.55   68.49
   1   0  -4 1403.46   66.09
  -1   0   4 1330.67   66.09
  -1   0   4 1353.96   69.19
  -1   0   4 1553.84   69.59
  -1   0   4 1506.15   66.49
   0   0  -4 2695.03  130.29
   0   0  -4 3005.40  130.59
   0   0  -4 3035.80  131.59
   0   0  -4 2721.23  130.19
   0   0   4 3042.00  131.69
   0   0   4 2749.23  130.19
   0   0   4 2816.92  130.39
   0   0   4 2582.94  130.19
  -1   0  -4  612.04   28.80
  -1   0  -4  582.04   29.00
  -1   0  -4  661.33   29.50
  -1   0  -4  649.93   31.30
  -1   0  -4  560.04   32.00
  -1   0  -4  683.73   34.00
   1   0   4  666.83   32.70
   1   0   4  655.53   31.10
   1   0   4  598.64   32.20
   1   0   4  620.24   29.70
  -2   0  -4   68.49    4.70
  -2   0  -4   73.99    7.00
  -2   0  -4   80.69    7.00
   2   0   4   78.19    6.80
   2   0   4   78.49    4.60
   2   0   4   69.69    8.80
  -3   0  -4  880.81   50.09
  -3   0  -4  897.51   45.80
  -3   0  -4  969.10   47.00
  -3   0  -4  944.81   45.90
   3   0   4  995.10   46.50
   3   0   4 1006.90   45.80
   3   0   4  930.91   49.40
   3   0   4  947.71   46.20
  -4   0  -4 1010.80   52.79
  -4   0  -4 1008.70   57.49
  -4   0  -4 1105.19   53.39
   4   0   4 1035.40   52.79
   4   0   4 1063.19   56.59
   4   0   4 1141.09   53.19
   4   0   4 1082.29   52.69
  -5   0  -4  541.75   36.30
  -5   0  -4  508.85   31.20
  -5   0  -4  589.24   31.00
   5   0   4  528.85   30.90
   5   0   4  535.75   29.80
   5   0   4  549.85   31.30
   5   0   4  480.25   34.20
  -6   0  -4   29.10   11.20
  -6   0  -4   17.70    7.00
  -6   0  -4    8.80    6.00
   6   0   4   10.00    5.60
   6   0   4   15.50    6.70
   6   0   4   19.60    8.10
   6   0   4   23.50    9.30
  -7   0  -4   28.90   10.50
  -7   0  -4   13.50   12.90
  -7   0  -4    2.80    6.70
   7   0   4   18.30    9.90
   7   0   4   26.10   10.10
   6  -1  -4   23.50    8.90
   6  -1  -4   25.00    7.20
  -6   1   4   28.30    8.60
  -6   1   4   34.80   13.40
   5  -1  -4  209.28   17.80
   5  -1  -4  221.78   17.10
   5  -1  -4  207.38   20.60
  -5   1   4  226.28   22.70
  -5   1   4  183.98   17.20
   4  -1  -4  831.32   42.80
   4  -1  -4  839.72   47.90
   4  -1  -4  790.22   43.70
  -4   1   4  869.71   47.90
  -4   1   4  742.53   41.70
  -4   1   4  798.02   38.60
  -4   1   4  768.52   46.80
  -4   1   4  834.82   37.60
   3  -1  -4   64.29    9.60
   3  -1  -4   59.49    8.10
   3  -1  -4   56.39    8.20
  -3   1   4   60.79    3.90
  -3   1   4   68.79    8.20
  -3   1   4   59.99    9.30
  -3   1   4   48.00    8.00
  -3   1   4   55.79    3.90
   2  -1  -4   79.09    8.30
   2  -1  -4   69.89    7.50
   2  -1  -4   69.39    8.80
  -2   1   4   69.99    7.30
  -2   1   4   75.29    4.60
  -2   1   4   67.99    9.40
  -2   1   4   82.89    4.80
  -2   1   4   65.39    8.50
   1  -1  -4  104.79    8.40
   1  -1  -4  102.69    6.40
   1  -1  -4   97.99    9.60
  -1   1   4  111.59    9.80
  -1   1   4   92.29    8.50
  -1   1   4   99.39    6.80
  -1   1   4  115.49    8.40
  -1   1   4  113.69    8.20
  -1   1   4  103.99    8.20
   0  -1  -4  844.32   41.90
   0  -1  -4  936.31   43.40
   0  -1  -4  894.21   42.30
   0  -1  -4  830.42   41.80
   0  -1  -4  866.81   40.40
   0   1   4  833.22   40.30
   0   1   4  820.52   42.10
   0   1   4  818.12   41.90
   0   1   4  976.20   43.50
   0   1   4  881.91   42.20
  -1  -1  -4 3742.33  183.08
  -1  -1  -4 4218.78  183.18
  -1  -1  -4 4118.69  180.58
   1   1   4 4175.18  183.48
   1   1   4 3753.22  183.28
   1   1   4 4165.08  182.38
   1   1   4 3884.91  180.58
   1   1   4 3764.72  180.08
  -2  -1  -4  791.72   37.50
  -2  -1  -4  811.32   39.40
   2   1   4  783.52   38.90
   2   1   4  798.62   36.40
   2   1   4  713.03   39.90
   2   1   4  795.92   36.20
   2   1   4  788.42   40.80
  -3  -1  -4   -1.30    3.70
  -3  -1  -4   -3.40    1.80
  -3  -1  -4   -4.70    3.20
   3   1   4    2.20    2.10
   3   1   4   -3.90    2.30
   3   1   4    1.00    2.90
   3   1   4   -6.20    4.20
  -4  -1  -4   95.59   12.70
  -4  -1  -4   92.59    9.30
  -4  -1  -4  108.49   11.30
   4   1   4   92.99   10.60
   4   1   4  120.09   10.60
   4   1   4  100.89    9.80
   4   1   4  101.89   13.40
  -5  -1  -4   19.80    5.90
  -5  -1  -4   33.30    9.90
  -5  -1  -4   36.30    7.80
  -5  -1  -4   22.70    6.10
   5   1   4   14.10    9.00
   5   1   4   24.40    5.90
   5   1   4   21.70    6.90
   5   1   4   23.10    5.70
  -6  -1  -4   31.30    8.00
  -6  -1  -4   26.60    7.00
  -6  -1  -4   23.30   10.70
  -6  -1  -4   37.00    9.20
  -6  -1  -4   21.10    6.70
   6   1   4   28.00    6.90
   6   1   4   41.90    9.30
   6   1   4   50.09   11.40
   6   1   4   20.10    6.70
  -7  -1  -4    1.40    6.30
  -7  -1  -4    5.70    9.90
   7   1   4   17.50    9.60
   7   1   4  -11.50    6.80
   7   1   4   12.80    9.70
   6  -2  -4  -11.50    8.70
  -6   2   4    3.00    7.90
  -6   2   4   -8.80   10.10
   5  -2  -4  187.78   15.20
   5  -2  -4  153.48   16.50
   5  -2  -4  185.38   21.30
  -5   2   4  180.98   22.10
  -5   2   4  146.89   11.80
  -5   2   4  174.28   16.60
  -5   2   4  192.58   11.20
   4  -2  -4   80.39   12.20
   4  -2  -4   77.99   10.50
   4  -2  -4   91.79   10.70
  -4   2   4   71.89    7.30
  -4   2   4   87.59    7.10
  -4   2   4   81.09   11.50
  -4   2   4   93.79   14.20
   3  -2  -4  788.32   38.70
   3  -2  -4  715.93   42.00
   3  -2  -4  752.22   39.20
  -3   2   4  750.92   42.80
  -3   2   4  731.43   37.60
  -3   2   4  724.33   42.20
  -3   2   4  772.22   35.80
  -3   2   4  676.23   35.70
   2  -2  -4   95.29   10.00
   2  -2  -4   84.79    8.80
   2  -2  -4  100.39    8.80
  -2   2   4  104.89    7.00
  -2   2   4   87.09    9.70
  -2   2   4  114.59    9.00
  -2   2   4   90.39   10.90
  -2   2   4   99.29    6.70
   1  -2  -4  214.68   12.10
   1  -2  -4  211.68   13.40
   1  -2  -4  208.18   14.80
  -1   2   4  208.58   12.50
  -1   2   4  210.88   14.70
  -1   2   4  242.88   15.70
  -1   2   4  234.78   13.50
  -1   2   4  214.88   11.60
   0  -2  -4 1911.01   89.39
   0  -2  -4 1957.30   90.99
   0  -2  -4 1955.60   90.89
   0  -2  -4 1963.70   91.29
   0   2   4 2086.59   92.29
   0   2   4 1920.51   89.29
   0   2   4 1905.91   91.29
   0   2   4 1861.61   90.99
   0   2   4 1995.00   91.19
  -1  -2  -4 7001.80  298.77
   1   2   4 6082.69  299.17
  -2  -2  -4 1754.52   81.29
  -2  -2  -4 1783.12   83.79
   2   2   4 1773.92   84.99
   2   2   4 1784.92   83.39
   2   2   4 1752.52   81.09
   2   2   4 1834.52   80.69
   2   2   4 1621.54   83.39
  -3  -2  -4   14.10    4.10
  -3  -2  -4   15.80    4.80
  -3  -2  -4   17.60    5.70
   3   2   4   16.10    5.60
   3   2   4   13.60    4.00
   3   2   4   11.60    2.90
  -4  -2  -4 4005.20  184.18
  -4  -2  -4 3890.41  181.28
  -4  -2  -4 3787.92  185.28
  -4  -2  -4 4194.08  182.48
   4   2   4 3997.10  182.38
   4   2   4 4027.80  183.48
   4   2   4 3810.52  181.78
   4   2   4 3724.53  185.38
  -5  -2  -4  135.09   16.20
  -5  -2  -4  151.18   14.60
  -5  -2  -4  144.49   12.90
   5   2   4  127.89   16.70
   5   2   4  132.89   13.20
   5   2   4  147.99   13.60
   5   2   4  143.19   14.30
  -6  -2  -4  101.99   15.40
  -6  -2  -4   69.99   10.60
  -6  -2  -4   60.69   10.00
   6   2   4   73.39   10.70
   6   2   4   68.29   10.30
   6   2   4   98.99   15.00
   6   2   4   93.59   12.40
  -7  -2  -4  139.19   18.00
  -7  -2  -4  119.09   15.60
  -7  -2  -4  119.69   18.60
   7   2   4  164.48   20.60
   7   2   4  135.49   17.50
   7   2   4   92.99   13.10
   6  -3  -4   51.29    9.30
   6  -3  -4   51.19   12.80
  -6   3   4   81.69   18.50
  -6   3   4   62.29    8.50
  -6   3   4   56.69   11.50
   5  -3  -4  375.76   23.40
   5  -3  -4  329.47   23.70
   5  -3  -4  402.46   30.20
  -5   3   4  375.06   31.60
  -5   3   4  367.36   20.60
  -5   3   4  324.57   24.10
   3  -3  -4  347.37   19.70
   3  -3  -4  319.47   20.10
   3  -3  -4  334.67   24.00
  -3   3   4  288.67   22.30
  -3   3   4  292.17   18.60
  -3   3   4  309.77   19.80
  -3   3   4  350.26   18.40
  -3   3   4  348.67   24.90
   2  -3  -4 1596.34   79.69
   2  -3  -4 1610.04   76.89
  -2   3   4 1647.04   76.09
  -2   3   4 1724.43   76.39
  -2   3   4 1580.34   75.79
  -2   3   4 1528.45   79.89
  -2   3   4 1609.64   80.69
   1  -3  -4 1520.25   70.99
   1  -3  -4 1540.05   72.59
   1  -3  -4 1443.86   70.09
  -1   3   4 1425.06   72.49
  -1   3   4 1555.44   70.89
  -1   3   4 1559.14   73.49
  -1   3   4 1409.56   70.49
  -1   3   4 1475.85   69.09
   0  -3  -4   17.30    3.40
   0  -3  -4   19.70    2.80
   0  -3  -4   21.70    4.10
   0  -3  -4   18.00    3.70
   0   3   4   23.10    3.80
   0   3   4   11.70    4.50
   0   3   4   16.10    4.20
   0   3   4   26.40    3.70
  -1  -3  -4 3474.05  161.28
  -1  -3  -4 3367.36  163.08
  -1  -3  -4 3544.55  160.58
  -1  -3  -4 3708.73  162.78
   1   3   4 3715.43  162.98
   1   3   4 3662.53  163.08
   1   3   4 3340.77  161.28
   1   3   4 3698.93  160.88
   1   3   4 3221.38  163.48
  -2  -3  -4  507.45   25.20
  -2  -3  -4  487.15   23.50
  -2  -3  -4  460.15   26.10
   2   3   4  470.85   23.40
   2   3   4  456.95   25.30
   2   3   4  450.25   24.20
   2   3   4  474.25   25.70
   2   3   4  445.46   27.00
  -3  -3  -4 2612.14  121.99
  -3  -3  -4 2569.24  118.59
   3   3   4 2502.45  119.29
   3   3   4 2445.36  122.49
   3   3   4 2617.94  121.39
   3   3   4 2623.64  118.69
  -4  -3  -4   93.89   11.80
  -4  -3  -4  112.69   11.20
  -4  -3  -4   97.29   11.40
   4   3   4  118.29   11.30
   4   3   4   83.39    8.50
   4   3   4   92.09   10.70
   4   3   4   88.49   10.10
   4   3   4   85.09   13.00
  -5  -3  -4  194.98   18.70
  -5  -3  -4  183.88   16.90
  -5  -3  -4  192.68   17.70
   5   3   4  208.98   16.00
   5   3   4  204.38   16.80
   5   3   4  169.18   19.00
   5   3   4  194.08   16.40
  -6  -3  -4   16.00    6.90
  -6  -3  -4   27.50    8.20
  -6  -3  -4   37.40   10.40
  -6  -3  -4   31.80    7.90
   6   3   4   30.40    9.80
   6   3   4   19.20    6.20
   6   3   4   33.00    8.30
   6   3   4   21.90    8.20
  -7  -3  -4   46.70   12.10
  -7  -3  -4   84.89   14.40
  -7  -3  -4   45.50   11.30
   7   3   4   56.39   11.80
   7   3   4   61.69   13.90
   6  -4  -4  -21.80   21.60
   6  -4  -4   -6.90    6.10
  -6   4   4    7.40   10.00
  -6   4   4  -13.10   11.50
  -6   4   4    3.40    5.70
   5  -4  -4   27.10    8.70
   5  -4  -4   24.00    5.80
   5  -4  -4   11.90    6.20
  -5   4   4   25.60    7.90
  -5   4   4   31.30    6.70
  -5   4   4   26.00   13.90
   4  -4  -4  179.18   20.20
   4  -4  -4  213.08   15.20
   4  -4  -4  175.88   15.20
  -4   4   4  222.78   23.40
  -4   4   4  212.88   14.70
  -4   4   4  194.38   16.70
   3  -4  -4  802.62   45.80
   3  -4  -4  843.12   41.20
   3  -4  -4  790.12   41.70
  -3   4   4  845.42   41.10
  -3   4   4  765.62   46.80
  -3   4   4  761.32   41.20
   2  -4  -4  200.58   13.30
   2  -4  -4  201.28   15.60
  -2   4   4  185.28   12.70
  -2   4   4  207.08   13.50
  -2   4   4  193.28   16.40
  -2   4   4  202.78   16.50
  -2   4   4  208.28   14.40
   1  -4  -4 4422.76  207.68
   1  -4  -4 4646.44  209.48
  -1   4   4 4561.14  207.48
  -1   4   4 4801.52  210.78
  -1   4   4 4263.87  209.48
  -1   4   4 4412.66  207.88
   0  -4  -4  799.32   36.80
   0  -4  -4  782.72   38.80
   0  -4  -4  755.62   38.80
   0   4   4  758.32   39.50
   0   4   4  745.93   38.90
   0   4   4  712.63   39.00
   0   4   4  782.42   36.70
   0   4   4  797.32   38.70
  -1  -4  -4 2100.49   98.09
  -1  -4  -4 2145.29   96.79
  -1  -4  -4 1991.60   99.59
  -1  -4  -4 2109.19   98.89
   1   4   4 1938.51   99.89
   1   4   4 2171.18   98.89
   1   4   4 2212.08   99.59
   1   4   4 2035.90   98.09
   1   4   4 2235.18   97.09
  -2  -4  -4 1075.29   56.99
  -2  -4  -4 1168.58   59.89
  -2  -4  -4 1245.78   56.49
  -2  -4  -4 1334.67   57.99
   2   4   4 1242.68   59.69
   2   4   4 1165.58   56.89
   2   4   4 1230.48   57.19
   2   4   4 1181.78   57.99
   2   4   4 1161.28   60.39
  -3  -4  -4  106.29   10.90
  -3  -4  -4  117.09    9.20
   3   4   4  113.99   10.10
   3   4   4  127.79    9.30
   3   4   4  120.99   12.80
   3   4   4  125.79   11.50
   3   4   4   97.99   11.50
  -4  -4  -4 2040.00   92.29
  -4  -4  -4 1969.40   96.59
  -4  -4  -4 1933.71   94.59
   4   4   4 1895.81   92.79
   4   4   4 2001.70   92.99
   4   4   4 1943.11   94.09
   4   4   4 1832.12   96.59
   4   4   4 1993.40   95.79
  -5  -4  -4  140.49   14.20
  -5  -4  -4  152.48   13.90
  -5  -4  -4  130.79   16.00
   5   4   4  108.39   13.90
   5   4   4  134.29   12.50
   5   4   4  100.49   16.20
   5   4   4  117.59   13.60
   5   4   4  138.99   14.00
  -6  -4  -4  180.08   18.10
  -6  -4  -4  196.88   18.40
  -6  -4  -4  193.58   18.70
   6   4   4  158.08   18.00
   6   4   4  203.98   21.10
   6   4   4  172.18   17.60
  -7  -4  -4   48.20   11.40
  -7  -4  -4   36.70   11.20
  -7  -4  -4   29.70   11.50
   7   4   4   10.30    8.40
   7   4   4   26.40   10.90
   7   4   4   24.30    9.70
   5  -5  -4    8.30    5.10
   5  -5  -4    2.40   10.50
   5  -5  -4   11.80    5.60
   5  -5  -4   14.70    9.40
  -5   5   4    6.60   12.30
  -5   5   4   27.50    9.10
  -5   5   4   18.00    6.50
   4  -5  -4  147.09   13.70
   4  -5  -4  186.88   19.60
   4  -5  -4  196.18   14.70
  -4   5   4  211.28   23.40
  -4   5   4  156.18   16.10
  -4   5   4  182.58   15.10
   3  -5  -4    0.10    3.80
   3  -5  -4    0.10    3.50
   3  -5  -4   -4.00    6.20
  -3   5   4   -5.10    8.10
  -3   5   4    6.40    4.90
  -3   5   4   -5.70    5.20
  -3   5   4   -4.00    4.50
   2  -5  -4   44.00    6.60
   2  -5  -4   45.80    8.10
  -2   5   4   43.50    6.40
  -2   5   4   47.90    7.60
  -2   5   4   46.60   10.50
  -2   5   4   50.49    7.90
  -2   5   4   52.69    8.30
   1  -5  -4  130.19   10.90
   1  -5  -4  109.39    9.50
  -1   5   4  110.59    7.80
  -1   5   4  105.39   10.00
  -1   5   4  111.09   12.20
  -1   5   4  106.89   10.90
  -1   5   4   98.79    9.00
   0  -5  -4   85.09    6.40
   0  -5  -4   73.29    8.60
   0  -5  -4   76.69    8.40
   0   5   4   74.39    9.00
   0   5   4   77.59    7.70
   0   5   4   81.19    6.40
   0   5   4   82.79    9.20
   0   5   4   66.29    7.50
  -1  -5  -4   14.10    2.80
  -1  -5  -4   16.20    4.50
  -1  -5  -4   14.30    3.70
   1   5   4   18.00    4.90
   1   5   4   15.20    4.00
   1   5   4   13.90    3.90
   1   5   4   12.50    3.20
  -2  -5  -4   17.20    3.10
  -2  -5  -4   24.00    4.20
  -2  -5  -4   14.20    3.70
  -2  -5  -4   15.40    5.10
   2   5   4   15.80    4.10
   2   5   4   14.60    3.50
   2   5   4   16.60    4.20
   2   5   4   18.50    4.10
   2   5   4   21.90    6.40
  -3  -5  -4 1199.78   53.59
  -3  -5  -4 1052.49   57.19
  -3  -5  -4 1162.78   52.99
   3   5   4 1103.99   56.59
   3   5   4 1126.99   55.29
   3   5   4 1151.28   54.19
   3   5   4  983.70   53.49
   3   5   4 1032.20   57.49
  -4  -5  -4   18.60    5.00
  -4  -5  -4   10.30    5.20
  -4  -5  -4    1.40    5.60
   4   5   4    8.50    4.00
   4   5   4    5.80    7.80
   4   5   4   10.30    5.60
   4   5   4    2.10    4.30
   4   5   4   11.20    4.20
  -5  -5  -4  185.98   15.50
  -5  -5  -4  205.18   15.80
  -5  -5  -4  162.48   18.50
   5   5   4  174.38   17.40
   5   5   4  147.79   18.60
   5   5   4  190.88   16.40
   5   5   4  208.88   15.40
   5   5   4  187.78   16.30
  -6  -5  -4   -6.70    6.40
  -6  -5  -4   -4.30    6.00
  -6  -5  -4    0.40    7.20
   6   5   4    2.20    5.60
   6   5   4   -2.90    6.60
   6   5   4    5.60    8.10
  -7  -5  -4    7.90    8.70
  -7  -5  -4    2.00    8.10
  -7  -5  -4   10.60   10.50
   7   5   4   13.20    9.90
   7   5   4    5.90    6.70
   7   5   4    1.10   10.10
   5  -6  -4   15.60    9.90
   5  -6  -4   -0.70    4.80
   5  -6  -4    6.20    5.30
  -5   6   4   11.60   12.90
  -5   6   4    2.30    7.20
  -5   6   4   14.20    8.70
   4  -6  -4   17.00    8.80
   4  -6  -4    8.00    4.80
   4  -6  -4   10.90    4.90
  -4   6   4   23.70   11.90
  -4   6   4   21.10    7.00
  -4   6   4   12.40    7.00
   3  -6  -4   10.30    4.40
   3  -6  -4   13.10    4.60
   3  -6  -4    3.40    7.00
  -3   6   4    7.60    5.70
  -3   6   4   21.30    9.30
  -3   6   4   -3.60    6.30
  -3   6   4   11.00    6.80
   2  -6  -4   37.90    7.40
   2  -6  -4   33.50    5.20
  -2   6   4   28.20    6.30
  -2   6   4   27.80    4.80
  -2   6   4   33.20   10.40
  -2   6   4   35.10    4.90
  -2   6   4   37.80    7.50
  -2   6   4   45.10    8.20
   1  -6  -4   52.69    7.80
  -1   6   4   61.09    9.10
  -1   6   4   69.69    9.80
  -1   6   4   58.09    6.00
  -1   6   4   61.49    7.00
  -1   6   4   59.19    8.00
   0  -6  -4  303.47   15.80
   0  -6  -4  265.67   18.30
   0  -6  -4  309.27   18.50
   0   6   4  280.37   19.30
   0   6   4  271.77   18.80
   0   6   4  295.07   15.70
   0   6   4  289.07   18.90
   0   6   4  271.87   17.50
  -1  -6  -4    9.00    4.00
  -1  -6  -4    7.50    3.50
   1   6   4   10.80    4.60
   1   6   4    5.60    3.00
   1   6   4   16.00    4.30
   1   6   4   11.60    3.50
  -2  -6  -4   -5.40    2.80
  -2  -6  -4    1.60    2.50
  -2  -6  -4   -3.00    3.40
  -2  -6  -4    2.00    2.90
   2   6   4   -0.30    2.70
   2   6   4   -0.60    2.80
   2   6   4   -6.50    3.30
   2   6   4    9.40    4.80
   2   6   4   -1.30    2.30
  -3  -6  -4  610.64   29.30
  -3  -6  -4  627.74   29.30
  -3  -6  -4  583.64   34.50
   3   6   4  532.55   33.50
   3   6   4  549.54   32.80
   3   6   4  608.24   31.20
   3   6   4  539.55   30.80
   3   6   4  504.35   29.00
   3   6   4  577.24   32.20
  -4  -6  -4  795.82   43.30
  -4  -6  -4  894.81   43.20
  -4  -6  -4  907.41   42.80
  -4  -6  -4  816.62   48.20
   4   6   4  855.51   44.30
   4   6   4  859.01   46.30
   4   6   4  854.41   48.90
   4   6   4  940.21   45.50
   4   6   4  821.92   47.70
  -5  -6  -4  281.17   24.20
  -5  -6  -4  265.67   18.70
  -5  -6  -4  269.27   19.00
   5   6   4  313.57   24.60
   5   6   4  293.57   21.40
   5   6   4  285.17   19.80
   5   6   4  271.67   20.40
  -6  -6  -4   19.50    7.40
  -6  -6  -4   21.40    8.30
  -6  -6  -4   27.60    8.00
   6   6   4    8.60    6.80
   6   6   4   29.80   10.20
   6   6   4   34.00    9.00
   6   6   4   12.20    6.50
  -7  -6  -4   16.30   10.20
  -7  -6  -4   -2.20    8.60
  -7  -6  -4   15.00   10.10
   7   6   4    9.00   10.20
   7   6   4   16.30   10.90
   5  -7  -4   -2.00    5.50
   5  -7  -4    7.60    7.10
  -5   7   4   -5.40   10.90
  -5   7   4    5.40   10.60
   4  -7  -4  100.79   11.20
   4  -7  -4  127.99   12.10
  -4   7   4  151.48   14.20
  -4   7   4  116.79   16.30
  -4   7   4  134.59   21.70
   3  -7  -4  751.72   39.10
   3  -7  -4  769.62   45.10
  -3   7   4  704.63   40.70
  -3   7   4  706.83   46.30
  -3   7   4  722.93   38.00
  -3   7   4  826.72   42.70
   2  -7  -4 1892.51   90.79
   2  -7  -4 1828.62   86.69
  -2   7   4 1733.23   84.59
  -2   7   4 1624.74   90.49
  -2   7   4 1891.11   89.19
  -2   7   4 1804.52   92.69
  -2   7   4 1880.41   86.89
  -2   7   4 1746.73   85.69
   1  -7  -4  365.26   23.20
   1  -7  -4  354.06   21.80
  -1   7   4  360.66   25.20
  -1   7   4  362.76   23.60
  -1   7   4  393.86   21.40
  -1   7   4  327.77   19.20
  -1   7   4  350.36   24.00
   0  -7  -4 4198.78  196.68
   0  -7  -4 4461.35  193.38
   0  -7  -4 4337.27  196.98
   0   7   4 3954.50  196.68
   0   7   4 4176.48  197.28
   0   7   4 4252.07  195.68
   0   7   4 4162.78  197.68
  -1  -7  -4  331.77   20.70
  -1  -7  -4  311.77   17.20
  -1  -7  -4  301.67   21.20
   1   7   4  328.97   20.70
   1   7   4  302.27   19.10
   1   7   4  307.57   17.60
   1   7   4  326.27   22.00
   1   7   4  350.96   20.50
  -2  -7  -4   17.00    5.00
  -2  -7  -4   16.60    5.70
  -2  -7  -4   24.20    3.90
  -2  -7  -4   25.10    5.20
   2   7   4   18.50    7.40
   2   7   4   30.90    5.20
   2   7   4   28.00    4.90
   2   7   4   13.80    4.20
  -3  -7  -4  104.19    7.80
  -3  -7  -4   91.19   13.40
  -3  -7  -4   96.29    8.70
   3   7   4   87.59   12.60
   3   7   4  101.89    9.90
   3   7   4   83.89    7.40
   3   7   4   82.69   11.30
   3   7   4  114.09   11.70
  -4  -7  -4   30.80    4.80
  -4  -7  -4   24.90    4.30
  -4  -7  -4   25.30    8.10
  -4  -7  -4   34.00    5.80
   4   7   4   24.50    6.30
   4   7   4   30.60    8.90
   4   7   4   43.00    7.10
   4   7   4   16.10    6.70
  -5  -7  -4  129.79   10.80
  -5  -7  -4  118.79   17.70
  -5  -7  -4  147.29   13.30
   5   7   4  125.39   14.70
   5   7   4  119.89   14.80
   5   7   4  147.99   18.20
   5   7   4  141.39   14.00
  -6  -7  -4  156.98   13.70
  -6  -7  -4  172.98   18.90
  -6  -7  -4  154.38   16.60
   6   7   4  180.08   18.30
   6   7   4  188.98   19.10
   6   7   4  182.28   20.60
   4  -8  -4   24.60    5.20
   4  -8  -4   22.30    5.60
   4  -8  -4   14.50    9.20
  -4   8   4   40.20   10.30
  -4   8   4   49.10   15.60
  -4   8   4   48.30   10.40
  -4   8   4   31.80    6.10
   3  -8  -4   26.70    8.20
  -3   8   4   16.10    7.80
  -3   8   4   15.60    7.40
  -3   8   4   14.20   11.10
   2  -8  -4    8.60    5.20
   2  -8  -4   12.80    4.60
  -2   8   4    6.70    7.20
  -2   8   4   17.70    8.80
  -2   8   4    0.50    3.00
  -2   8   4    2.10    9.30
  -2   8   4    2.00    3.20
   1  -8  -4  138.19   14.80
   1  -8  -4  137.59   12.50
  -1   8   4  122.39   13.20
  -1   8   4  137.09   11.60
  -1   8   4  145.29   15.00
  -1   8   4  131.89   10.00
  -1   8   4  152.38   16.50
   0  -8  -4  998.70   52.59
   0  -8  -4  981.40   52.29
   0   8   4  941.21   53.29
   0   8   4 1013.50   53.39
   0   8   4 1030.80   52.99
   0   8   4 1051.69   48.80
   0   8   4 1027.70   51.49
  -1  -8  -4   14.10    3.30
   1   8   4   14.60    4.40
   1   8   4   10.80    4.70
   1   8   4   15.50    4.00
   1   8   4   28.20    7.60
   1   8   4   20.40    5.60
  -2  -8  -4   27.10    6.60
  -2  -8  -4   21.80    5.60
  -2  -8  -4   32.90    5.70
  -2  -8  -4   37.60    5.10
   2   8   4   33.00    5.60
   2   8   4   25.20    5.80
   2   8   4   32.80    5.60
   2   8   4   42.70    8.60
  -3  -8  -4   66.39    6.50
  -3  -8  -4   49.50    8.90
  -3  -8  -4   79.99    8.30
   3   8   4   59.49   12.10
   3   8   4   49.30    9.30
   3   8   4   81.89    9.70
   3   8   4   75.09    6.00
  -4  -8  -4  978.30   54.99
  -4  -8  -4  963.20   47.60
   4   8   4  965.50   52.89
   4   8   4 1016.90   51.09
   4   8   4  863.81   53.89
  -5  -8  -4  174.98   14.30
  -5  -8  -4  166.98   19.60
   5   8   4  147.49   19.10
   5   8   4  146.09   16.90
   5   8   4  154.58   16.20
   5   8   4  170.88   16.10
  -6  -8  -4  344.77   28.10
  -6  -8  -4  336.67   22.90
   6   8   4  313.27   25.70
   6   8   4  350.36   28.80
   6   8   4  322.67   26.10
   4  -9  -4   48.90   10.50
   4  -9  -4   37.70    6.40
   4  -9  -4   38.50    6.10
  -4   9   4   53.09    8.00
  -4   9   4   70.39   17.90
   3  -9  -4   40.00    9.20
   3  -9  -4   22.30    6.00
  -3   9   4   36.60   12.90
  -3   9   4   41.30    9.90
  -3   9   4   27.00    5.30
  -3   9   4   31.00    9.20
   2  -9  -4   13.10    7.80
   2  -9  -4   12.90    5.20
  -2   9   4   12.30    4.20
  -2   9   4    8.60    3.80
  -2   9   4   15.10    9.60
  -2   9   4   18.00    9.80
  -2   9   4   26.20    8.80
   1  -9  -4  248.68   20.40
   1  -9  -4  227.28   18.30
  -1   9   4  272.67   20.40
  -1   9   4  235.18   21.50
  -1   9   4  241.48   21.10
  -1   9   4  202.18   19.80
  -1   9   4  233.28   14.70
  -1   9   4  234.78   16.10
   0  -9  -4   16.70    5.60
   0  -9  -4   21.50    6.80
   0   9   4   25.00    7.90
   0   9   4   12.30    4.80
   0   9   4   18.10    8.50
   0   9   4    8.50    5.40
  -1  -9  -4  402.06   25.80
  -1  -9  -4  370.66   25.10
  -1  -9  -4  372.46   20.90
   1   9   4  400.76   26.60
   1   9   4  379.86   25.20
   1   9   4  395.36   23.30
   1   9   4  396.46   21.50
   1   9   4  364.06   24.60
  -2  -9  -4  324.17   18.10
  -2  -9  -4  300.77   22.80
  -2  -9  -4  289.57   21.70
   2   9   4  317.87   18.60
   2   9   4  330.77   23.20
   2   9   4  326.97   19.20
   2   9   4  325.67   23.80
   2   9   4  293.27   21.10
  -3  -9  -4 1164.58   52.89
  -3  -9  -4 1118.69   59.89
  -3  -9  -4  994.60   50.59
  -3  -9  -4 1018.50   56.79
   3   9   4 1161.38   55.19
   3   9   4  977.30   50.69
   3   9   4 1183.78   57.09
   3   9   4 1116.69   59.19
   3   9   4 1037.40   59.99
  -4  -9  -4   36.20    6.20
  -4  -9  -4   35.80    9.10
   4   9   4   39.50    8.40
   4   9   4   35.80    8.20
   4   9   4   26.50   10.60
   4   9   4   46.70   10.80
  -5  -9  -4  270.17   25.60
  -5  -9  -4  256.27   17.80
   5   9   4  212.78   23.50
   5   9   4  234.28   21.70
  -6  -9  -4    4.40    7.30
  -6  -9  -4   13.30   10.30
   6   9   4    7.50    9.10
   6   9   4   -8.20    6.10
   6   9   4    7.00    9.20
   4 -10  -4   -2.90    7.00
   4 -10  -4    0.60    6.70
   4 -10  -4    1.60    4.60
  -4  10   4   21.60   12.60
   3 -10  -4   -1.60    7.70
   3 -10  -4    0.80    4.40
  -3  10   4   14.90   12.70
  -3  10   4   -2.10    9.20
  -3  10   4    0.50    4.10
  -3  10   4   -0.10    7.40
   2 -10  -4   11.00    4.90
   2 -10  -4   24.00    8.00
  -2  10   4   27.30   11.40
  -2  10   4   21.40    9.30
  -2  10   4   12.30    4.20
  -2  10   4    9.40    4.20
  -2  10   4   26.60    9.50
   1 -10  -4   -4.00    5.80
   1 -10  -4    6.80    5.50
  -1  10   4   -4.50    6.70
  -1  10   4    3.70    3.30
  -1  10   4   -0.30    7.80
  -1  10   4   14.80    8.50
  -1  10   4   24.40    9.30
  -1  10   4   -2.30    3.80
   0 -10  -4   77.79   12.30
   0 -10  -4   77.49   11.60
   0  10   4   68.29    8.70
   0  10   4   81.59   12.80
   0  10   4   61.19    8.70
   0  10   4   52.29   10.00
   0  10   4   77.19   11.80
  -1 -10  -4   33.30    8.80
  -1 -10  -4   27.40    4.70
  -1 -10  -4   27.00    8.10
   1  10   4   26.60    7.20
   1  10   4   47.90    9.70
   1  10   4   20.20    6.40
  -2 -10  -4   48.60   10.10
  -2 -10  -4   50.19    6.40
  -2 -10  -4   34.30    8.60
   2  10   4   45.60    6.70
   2  10   4   37.90    8.60
   2  10   4   53.59    7.60
   2  10   4   38.80   10.80
   2  10   4   32.00    7.20
  -3 -10  -4   -6.50    5.00
  -3 -10  -4    5.30    4.10
  -3 -10  -4    3.40    6.90
   3  10   4    4.40    7.40
   3  10   4   -7.30    8.40
   3  10   4    3.30    5.30
  -4 -10  -4  307.97   19.00
  -4 -10  -4  266.27   24.00
   4  10   4  293.27   24.60
   4  10   4  310.57   26.60
   4  10   4  271.77   23.80
  -5 -10  -4  153.58   14.60
  -5 -10  -4  138.49   21.10
   5  10   4  150.08   20.40
   5  10   4  139.69   17.90
   3 -11  -4   -0.40    5.00
   3 -11  -4   -3.10    7.70
  -3  11   4    0.80    4.90
  -3  11   4    4.30   12.10
  -3  11   4    4.10   11.40
  -3  11   4    7.60    9.20
   2 -11  -4  118.69   13.90
   2 -11  -4  113.79   17.60
  -2  11   4  129.99   11.90
  -2  11   4  130.29   19.40
  -2  11   4  147.59   18.80
  -2  11   4  162.68   21.00
   1 -11  -4  169.88   16.20
   1 -11  -4  183.48   17.70
  -1  11   4  160.58   13.00
  -1  11   4  167.78   18.40
  -1  11   4  198.98   19.90
  -1  11   4  174.78   14.60
   0 -11  -4   12.00    6.40
   0 -11  -4   11.90    7.00
   0  11   4   10.60    4.40
   0  11   4    7.40    6.70
   0  11   4   16.70    7.70
   0  11   4    4.90    4.70
  -1 -11  -4 1499.95   76.19
  -1 -11  -4 1481.45   76.29
  -1 -11  -4 1392.76   69.29
   1  11   4 1395.46   73.99
   1  11   4 1530.35   78.49
   1  11   4 1478.85   72.39
   1  11   4 1382.76   69.69
  -2 -11  -4    1.40    3.60
  -2 -11  -4    3.10    5.00
  -2 -11  -4   -2.90    5.90
   2  11   4   -0.40    4.50
   2  11   4   -2.70    3.80
   2  11   4    8.50    7.40
  -3 -11  -4  900.01   53.49
  -3 -11  -4  963.50   45.70
  -3 -11  -4  885.81   51.19
   3  11   4  900.71   48.50
   3  11   4  866.01   54.19
  -4 -11  -4   36.60   10.20
  -4 -11  -4   29.70    6.60
   4  11   4   22.80    8.40
   4  11   4   33.10   12.30
   4  11   4   20.40   10.80
  -5 -11  -4  287.67   27.90
  -5 -11  -4  281.67   19.80
   5  11   4  264.07   26.10
   5  11   4  221.28   22.90
   5  11   4  246.38   24.70
   2 -12  -4   10.10    7.20
   2 -12  -4   -3.90    5.60
  -2  12   4   13.80   11.40
  -2  12   4    7.70   11.50
  -2  12   4   19.30    5.70
  -2  12   4   10.40    9.90
   1 -12  -4   15.50    8.00
   1 -12  -4    4.40    6.20
  -1  12   4    5.50    5.40
  -1  12   4    8.90    8.40
  -1  12   4   14.70   10.90
  -1  12   4   18.70    5.40
   0 -12  -4   -1.00    5.60
   0 -12  -4    6.30    6.80
   0  12   4   -4.20    5.30
   0  12   4   23.60   10.70
   0  12   4   -0.80    4.20
   0  12   4    7.50    7.60
  -1 -12  -4    9.00    6.70
  -1 -12  -4   18.10    8.10
   1  12   4   20.70    6.60
   1  12   4   19.90    7.50
   1  12   4   16.30    5.70
  -2 -12  -4   14.30    4.90
  -2 -12  -4   28.70    8.60
  -2 -12  -4   10.00    7.10
   2  12   4   12.20    8.30
   2  12   4   11.90    6.20
   2  12   4   16.50    5.60
  -3 -12  -4    9.90    6.50
  -3 -12  -4    4.70    5.00
  -3 -12  -4    6.40    8.50
   3  12   4   26.40   12.10
   3  12   4    3.40    9.60
  -4 -12  -4  209.88   16.60
  -4 -12  -4  217.08   24.30
   4  12   4  173.58   22.40
   4  12   4  176.18   23.50
   4  12   4  170.88   22.90
   1 -13  -4   22.60    7.80
   1 -13  -4   15.80    9.40
  -1  13   4   20.70    6.00
  -1  13   4   30.20   11.40
  -1  13   4   16.90   11.90
   0 -13  -4  310.17   25.40
   0 -13  -4  214.98   22.30
   0  13   4  297.57   23.40
   0  13   4  244.28   18.20
   0  13   4  289.57   27.60
  -1 -13  -4  128.29   18.00
  -1 -13  -4  116.99   16.30
   1  13   4  111.59   13.50
   1  13   4  121.19   13.10
  -2 -13  -4  119.49   17.00
  -2 -13  -4  104.69   11.60
  -2 -13  -4  143.89   19.20
   2  13   4   88.09   11.90
   2  13   4  124.49   17.80
   2  13   4  109.99   11.00
  -3 -13  -4  317.97   21.30
  -3 -13  -4  328.47   27.20
  -3 -13  -4  372.56   30.70
   3  13   4  388.66   32.00
   3  13   4  296.87   27.90
  -4 -13  -4    0.70    9.40
  -4 -13  -4    6.70    7.20
   4  13   4   18.50   12.60
   4  13   4    5.90   12.30
   4  13   4   -1.50   10.20
   0 -14  -4   -5.20    7.40
   0 -14  -4   12.00    7.80
   0  14   4   -3.20    5.40
   0  14   4   -1.10    7.80
   0  14   4    1.20   10.10
  -1 -14  -4   -3.20    6.70
  -1 -14  -4    3.20    7.80
   1  14   4    2.50    6.20
   1  14   4   -3.20    6.30
   1  14   4    9.30   11.40
  -2 -14  -4  167.08   21.60
  -2 -14  -4  146.59   20.70
  -2 -14  -4  153.58   14.20
   2  14   4  114.59   13.90
   2  14   4  156.68   20.40
   2  14   4  109.49   11.60
   1  13  -5  217.68   24.00
   1  13  -5  199.78   18.40
   1  13  -5  240.48   24.10
  -1 -13   5  170.08   19.80
   0  13  -5  109.89   16.20
   0  13  -5  128.29   20.20
   0 -13   5  108.59   15.90
   3  12  -5    0.40    8.20
   3  12  -5   16.00   11.20
  -3 -12   5  -14.20    8.00
   2  12  -5   -5.00    4.50
   2  12  -5    8.90    7.80
   1  12  -5   81.99   12.60
   1  12  -5  105.69   17.10
  -1 -12   5   96.69   14.60
   0  12  -5   57.99   12.00
   0  12  -5   44.30   12.30
   0  12  -5   32.10    8.40
   0 -12   5   45.30    8.40
   0 -12   5   46.10   10.80
  -1  12  -5    3.90    4.10
  -1  12  -5    7.20    9.30
  -1  12  -5    8.70   10.20
  -1  12  -5   -8.40    5.20
   1 -12   5  -15.00    6.60
  -2  12  -5   -3.40   11.60
  -2  12  -5    6.90    2.80
  -2  12  -5   15.40    9.40
   2 -12   5    9.30    7.50
   3  11  -5   57.29   11.90
  -3 -11   5   59.59   11.80
   2  11  -5  196.68   21.00
   2  11  -5  179.98   18.00
   2  11  -5  177.98   14.00
  -2 -11   5  186.78   19.90
   1  11  -5    6.20    8.20
   1  11  -5    4.80    6.60
  -1 -11   5   -4.00    5.70
   0  11  -5  392.26   28.50
   0  11  -5  326.07   23.70
   0  11  -5  342.97   26.20
   0 -11   5  358.96   24.40
   0 -11   5  307.37   24.90
  -1  11  -5    7.40    8.50
  -1  11  -5   -3.10    4.30
  -1  11  -5   17.70    8.40
   1 -11   5   -3.50    6.10
  -2  11  -5   70.59   16.60
  -2  11  -5   41.90   13.10
  -2  11  -5   37.10    5.40
   2 -11   5   42.90    9.50
  -3  11  -5  141.09   18.20
  -3  11  -5  101.59   20.10
   3 -11   5  114.29   18.50
   4  10  -5   82.49   13.00
   4  10  -5   52.19   14.00
   4  10  -5   87.19   13.40
  -4 -10   5   64.49   13.80
   3  10  -5    8.20    6.70
   3  10  -5   -0.10    3.30
   3  10  -5    3.40    3.10
   3  10  -5   -9.40    8.10
  -3 -10   5   -2.30    7.90
   2  10  -5   50.99   10.80
   2  10  -5   52.09    7.80
   2  10  -5   43.90   10.20
  -2 -10   5   41.80    9.60
   1  10  -5   15.10    8.20
   1  10  -5   13.80    7.20
   1  10  -5   18.30    6.90
   1  10  -5   16.40    6.90
  -1 -10   5   12.10    6.70
   0  10  -5   18.80    6.00
   0  10  -5   26.70    8.30
   0  10  -5   22.30    8.80
   0 -10   5   31.10    8.60
   0 -10   5   32.50    7.40
  -1  10  -5  143.29   13.20
  -1  10  -5  160.08   19.00
  -1  10  -5  152.68   19.50
   1 -10   5  151.38   16.60
  -2  10  -5   80.19   16.10
  -2  10  -5   95.59   10.40
  -2  10  -5   86.09    6.80
  -2  10  -5   66.79    7.10
   2 -10   5   93.19   13.70
  -3  10  -5   31.90   14.80
   3 -10   5   29.30    8.30
  -4  10  -5   38.10   16.60
   4 -10   5   30.40   13.70
   5   9  -5  154.48   15.50
  -5  -9   5  212.58   22.70
  -5  -9   5  184.08   16.40
   4   9  -5   80.59   14.50
   4   9  -5   97.69   13.00
   4   9  -5  103.39   12.70
  -4  -9   5  107.59   16.00
   3   9  -5   72.99   11.70
   3   9  -5   56.59   12.30
   3   9  -5   45.10    8.20
  -3  -9   5   62.29   11.10
   2   9  -5  195.38   17.20
   2   9  -5  189.98   14.80
   2   9  -5  162.18   18.10
  -2  -9   5  198.28   18.80
   1   9  -5    4.00    5.80
   1   9  -5    3.00    6.40
   1   9  -5    1.20    4.90
   1   9  -5    0.80    5.60
   1   9  -5   -8.80    5.50
  -1  -9   5   -6.90    5.00
   0   9  -5  387.86   26.20
   0   9  -5  334.97   25.30
   0   9  -5  366.66   24.20
   0   9  -5  325.77   22.90
   0  -9   5  314.67   24.40
   0  -9   5  362.26   23.70
  -1   9  -5 1121.99   55.99
  -1   9  -5 1133.49   58.69
  -1   9  -5 1105.29   61.89
  -1   9  -5 1062.19   54.39
   1  -9   5 1121.29   59.19
  -2   9  -5  104.99    8.40
  -2   9  -5  127.69   20.00
  -2   9  -5  114.49    7.90
  -2   9  -5   87.39   12.90
   2  -9   5  105.09   16.80
   2  -9   5  114.59   14.00
  -3   9  -5   89.09   11.80
  -3   9  -5   67.19   16.80
   3  -9   5   89.79   16.10
   3  -9   5  111.49   14.20
  -4   9  -5   70.39   18.40
   4  -9   5   41.00    9.20
   5   8  -5    0.10    7.60
   5   8  -5   -3.30    8.80
   5   8  -5   -4.70    5.40
  -5  -8   5   -2.50    6.50
  -5  -8   5   -2.30    4.60
  -5  -8   5  -12.40    7.90
   4   8  -5   87.19   11.30
   4   8  -5   76.99   11.60
   4   8  -5  102.29   15.80
  -4  -8   5   81.89    8.70
  -4  -8   5   81.59   13.50
  -4  -8   5   95.19   10.20
   3   8  -5   29.90    9.50
  -3  -8   5   21.20    7.50
  -3  -8   5   23.90    5.40
   2   8  -5    9.10    6.40
   2   8  -5    7.80    4.60
   2   8  -5   18.70    5.80
   2   8  -5   16.20    6.60
  -2  -8   5    9.00    6.30
   1   8  -5    5.40    4.90
   1   8  -5    7.50    6.80
   1   8  -5   16.50    6.70
   1   8  -5    6.30    6.20
   1   8  -5   -1.30    4.40
  -1  -8   5   14.00    5.60
   0   8  -5  152.78   14.10
   0   8  -5  149.39   16.20
   0   8  -5  149.49   15.70
   0   8  -5  135.99   12.90
   0  -8   5  138.19   14.90
   0  -8   5  147.29   13.60
  -1   8  -5    3.80    4.00
  -1   8  -5   10.30    9.60
  -1   8  -5   11.60    3.60
  -1   8  -5   10.40    4.00
   1  -8   5   19.20    7.70
   1  -8   5    2.00    5.10
  -2   8  -5  174.88   21.60
  -2   8  -5  204.78   16.90
  -2   8  -5  197.18   11.60
  -2   8  -5  193.68   12.30
   2  -8   5  180.78   16.70
   2  -8   5  219.88   18.80
  -3   8  -5   -0.50    5.20
  -3   8  -5    5.80   10.70
  -3   8  -5   -0.70    4.70
   3  -8   5   -4.90    6.30
   3  -8   5    6.80    5.40
  -4   8  -5    7.40    6.60
  -4   8  -5    2.20   11.40
   4  -8   5    6.70   10.20
   4  -8   5    1.50    7.80
   4  -8   5    5.10    4.80
  -5   8  -5   23.10   13.10
   5  -8   5   15.90    7.30
   5   7  -5  262.07   21.40
   5   7  -5  287.07   28.20
  -5  -7   5  302.57   21.90
  -5  -7   5  242.58   18.50
  -5  -7   5  275.77   27.00
   4   7  -5  366.56   23.00
   4   7  -5  347.77   30.70
   4   7  -5  410.46   23.40
  -4  -7   5  427.66   23.50
  -4  -7   5  384.66   23.20
  -4  -7   5  441.66   31.00
   3   7  -5   17.50    6.00
   3   7  -5   23.60    4.70
   3   7  -5   19.70    7.20
  -3  -7   5   22.80    5.80
  -3  -7   5   25.20    7.50
   2   7  -5 1359.46   64.59
   2   7  -5 1232.48   67.39
   2   7  -5 1261.57   67.19
   2   7  -5 1278.87   69.39
  -2  -7   5 1389.46   68.19
  -2  -7   5 1234.38   63.69
   1   7  -5  102.79   13.50
   1   7  -5   94.79   11.80
   1   7  -5   93.99   10.50
   1   7  -5   90.49   11.40
  -1  -7   5   68.19    9.80
  -1  -7   5   91.19   11.80
   0   7  -5 2379.56  117.99
   0   7  -5 2355.76  115.59
   0   7  -5 2502.05  116.19
   0  -7   5 2210.48  115.99
   0  -7   5 2666.03  116.09
  -1   7  -5  562.54   29.40
  -1   7  -5  555.74   35.90
  -1   7  -5  609.14   32.40
  -1   7  -5  523.55   30.20
   1  -7   5  596.84   34.10
   1  -7   5  546.35   32.30
  -2   7  -5  955.90   49.99
  -2   7  -5  945.81   45.00
  -2   7  -5  869.51   54.69
  -2   7  -5  926.51   45.70
   2  -7   5 1017.10   53.09
   2  -7   5  957.60   49.70
  -3   7  -5  804.12   42.10
  -3   7  -5  843.92   52.79
  -3   7  -5  802.62   46.20
   3  -7   5  911.61   50.09
   3  -7   5  830.42   45.20
  -4   7  -5   17.00    7.40
  -4   7  -5   17.20    6.20
  -4   7  -5    8.40   11.90
   4  -7   5   15.90   11.20
   4  -7   5   18.20    6.40
  -5   7  -5  126.29   20.70
   5  -7   5  109.39   13.90
   5  -7   5  100.39   17.50
   5   6  -5    5.60    8.70
   5   6  -5    0.20    7.80
  -5  -6   5   -8.80    5.90
   4   6  -5  147.49   11.40
   4   6  -5  155.98   18.10
   4   6  -5  180.98   14.00
  -4  -6   5  167.48   15.40
  -4  -6   5  154.28   13.70
  -4  -6   5  163.98   19.10
   3   6  -5    6.30    6.30
   3   6  -5   20.10    4.80
   3   6  -5    4.80    6.40
   3   6  -5   20.40    5.40
   3   6  -5   16.60    6.80
  -3  -6   5   18.70    6.90
  -3  -6   5   19.80    6.10
   2   6  -5   97.19   12.00
   2   6  -5   84.99   12.00
   2   6  -5   79.49    9.10
  -2  -6   5   90.39    9.70
  -2  -6   5   93.29   11.00
   1   6  -5  234.68   16.10
   1   6  -5  240.08   17.90
   1   6  -5  257.77   19.70
   1   6  -5  241.48   17.10
  -1  -6   5  249.18   18.30
  -1  -6   5  233.38   16.60
   0   6  -5    3.40    3.20
   0   6  -5   -0.30    3.30
   0  -6   5    0.10    3.90
   0  -6   5    9.10    4.90
  -1   6  -5  495.15   27.50
  -1   6  -5  560.94   29.10
  -1   6  -5  480.85   32.40
  -1   6  -5  504.45   26.70
   1  -6   5  531.75   31.20
   1  -6   5  510.75   29.20
  -2   6  -5   29.30    9.40
  -2   6  -5   21.90    5.30
  -2   6  -5   22.20    3.60
   2  -6   5   25.10    5.60
   2  -6   5   37.10    8.00
  -3   6  -5  105.39   12.30
  -3   6  -5  132.69   19.70
  -3   6  -5  106.29   10.60
   3  -6   5  126.99   12.10
   3  -6   5  146.39   15.20
  -4   6  -5   54.39    7.90
  -4   6  -5   50.69    8.90
  -4   6  -5   56.49   16.10
   4  -6   5   60.39   11.90
  -5   6  -5    5.20    9.00
  -5   6  -5    3.50    6.80
  -5   6  -5   -7.80    5.50
   5  -6   5    6.60    9.90
   5  -6   5   -0.60    5.10
  -6   6  -5   25.00   14.20
   6  -6   5   14.10   11.70
   6  -6   5    3.40    6.10
   6   5  -5    7.20   14.00
   6   5  -5   -7.40    9.60
  -6  -5   5  -11.10    8.00
  -6  -5   5   -7.60    7.70
  -6  -5   5   -3.50    8.80
   5   5  -5  409.26   33.60
  -5  -5   5  448.46   31.80
  -5  -5   5  410.86   26.70
   4   5  -5  879.61   52.89
   4   5  -5  837.32   42.30
  -4  -5   5  981.00   52.49
   3   5  -5 1029.90   52.09
   3   5  -5 1014.70   59.59
   3   5  -5 1126.49   52.09
   3   5  -5 1004.30   57.89
  -3  -5   5 1101.49   54.49
  -3  -5   5 1193.88   59.39
   2   5  -5  674.73   40.00
   2   5  -5  674.73   40.30
   2   5  -5  736.33   42.40
   2   5  -5  773.32   37.20
  -2  -5   5  759.52   38.50
  -2  -5   5  759.52   41.00
   1   5  -5 2818.02  138.89
   1   5  -5 2919.21  138.69
   1   5  -5 2963.60  140.39
  -1  -5   5 3193.08  139.59
  -1  -5   5 2786.12  137.79
   0   5  -5  682.33   37.00
   0   5  -5  707.13   36.80
   0  -5   5  766.92   38.00
   0  -5   5  660.23   38.10
  -1   5  -5   -1.00    2.40
  -1   5  -5    2.10    2.40
  -1   5  -5    5.50    2.50
   1  -5   5    1.60    4.80
   1  -5   5    2.80    3.00
  -2   5  -5  156.58   11.90
  -2   5  -5  162.88   10.20
  -2   5  -5  160.88    9.70
  -2   5  -5  130.79   16.40
   2  -5   5  141.69   14.80
   2  -5   5  175.08   12.20
  -3   5  -5  143.39   13.20
  -3   5  -5  145.89   18.70
  -3   5  -5  139.09   11.30
   3  -5   5  170.98   12.50
   3  -5   5  177.28   17.00
   3  -5   5  168.58   12.50
  -4   5  -5  711.63   40.70
  -4   5  -5  687.93   48.00
  -4   5  -5  708.03   38.10
   4  -5   5  767.12   39.90
   4  -5   5  768.02   44.80
  -5   5  -5  610.34   38.70
  -5   5  -5  672.83   46.90
  -5   5  -5  666.73   37.30
   5  -5   5  720.43   38.60
   5  -5   5  686.83   42.40
  -6   5  -5   41.30   15.50
   6  -5   5   45.80   12.70
   6   4  -5   10.80   13.70
   6   4  -5  -12.80    8.00
   5   4  -5   -7.10    7.40
   5   4  -5   -1.80    8.20
  -5  -4   5    0.60    6.40
  -5  -4   5   -6.30    6.80
  -5  -4   5   -0.60    6.50
   4   4  -5   21.10    6.80
   4   4  -5   14.30    6.60
  -4  -4   5   16.50    6.40
  -4  -4   5   11.50    7.00
   3   4  -5 1203.08   65.79
   3   4  -5 1148.69   63.69
   3   4  -5 1140.49   56.99
  -3  -4   5 1210.18   65.19
  -3  -4   5 1307.77   61.49
  -3  -4   5 1310.77   64.39
   2   4  -5   23.60    6.60
   2   4  -5   41.20    5.00
   2   4  -5   33.50    5.10
   2   4  -5   32.90    7.40
  -2  -4   5   37.00    7.10
  -2  -4   5   44.10    7.80
   1   4  -5   27.00    5.10
   1   4  -5   38.00    5.90
  -1  -4   5   28.70    5.10
   0   4  -5  141.29   11.00
   0   4  -5  116.59   10.10
   0   4  -5  124.99   10.10
   0   4  -5  134.49   12.00
   0  -4   5  115.39   11.60
   0  -4   5  136.49   11.70
  -1   4  -5  311.77   17.80
  -1   4  -5  328.77   18.10
  -1   4  -5  327.07   17.40
   1  -4   5  307.97   18.30
   1  -4   5  268.17   20.70
   1  -4   5  328.57   20.50
  -2   4  -5  450.25   23.00
  -2   4  -5  441.56   30.00
  -2   4  -5  459.35   23.30
  -2   4  -5  447.06   24.70
   2  -4   5  460.85   24.60
   2  -4   5  456.85   27.50
  -3   4  -5  179.28   12.70
  -3   4  -5  195.08   11.00
  -3   4  -5  199.58   19.00
  -3   4  -5  174.78   13.80
  -3   4  -5  218.08   11.00
   3  -4   5  216.08   18.20
   3  -4   5  203.08   13.70
   3  -4   5  200.68   13.30
  -4   4  -5   -3.70    3.50
  -4   4  -5   -1.00    4.20
  -4   4  -5   -0.30    8.80
   4  -4   5   -4.00    4.60
   4  -4   5    0.50    7.80
   4  -4   5    4.20    3.90
  -5   4  -5   39.20    7.70
  -5   4  -5   34.30   12.20
   5  -4   5   49.60    8.80
   5  -4   5   31.50    6.90
   5  -4   5   57.39   12.70
  -6   4  -5  -10.50   11.20
  -6   4  -5  -12.50    6.30
  -6   4  -5    2.30    8.20
   6  -4   5   -0.60    5.50
   6  -4   5    1.00    9.10
   6  -4   5   -5.50    8.60
   6   3  -5   42.20   17.90
   6   3  -5   30.70   11.80
   6   3  -5   16.30    8.20
  -6  -3   5    5.50    9.40
   5   3  -5  135.19   19.60
  -5  -3   5  156.28   17.50
   4   3  -5   -6.30    6.40
   4   3  -5  -10.10    6.70
   4   3  -5    2.80    5.90
  -4  -3   5   -1.00    5.80
  -4  -3   5  -10.20    5.40
  -4  -3   5   -0.60    4.10
   3   3  -5   99.49   11.60
   3   3  -5   74.99   11.50
  -3  -3   5  103.59   10.90
  -3  -3   5   85.99   13.40
  -3  -3   5   62.39   10.50
  -3  -3   5   89.09    8.80
   2   3  -5  176.68   15.50
   2   3  -5  188.28   10.50
   2   3  -5  173.38   10.70
   2   3  -5  175.68   14.50
  -2  -3   5  211.68   15.30
  -2  -3   5  187.58   11.20
  -2  -3   5  210.08   16.10
   1   3  -5    2.30    3.00
   1   3  -5    3.50    4.30
   1   3  -5    5.40    3.10
   1   3  -5    5.10    4.00
  -1  -3   5    8.30    3.10
  -1  -3   5   12.30    5.00
   0   3  -5 6496.85  288.37
   0   3  -5 6380.36  287.47
   0   3  -5 6014.20  287.27
   0   3  -5 6611.14  288.77
   0  -3   5 5978.00  288.97
   0  -3   5 6263.67  287.87
  -1   3  -5  167.98   10.20
  -1   3  -5  165.98   10.70
  -1   3  -5  152.28    9.90
   1  -3   5  132.89   12.60
   1  -3   5  148.59   10.10
   1  -3   5  149.09   12.50
  -2   3  -5  689.23   35.70
  -2   3  -5  746.73   41.40
  -2   3  -5  713.83   35.10
   2  -3   5  756.02   35.70
   2  -3   5  715.43   34.80
   2  -3   5  687.23   38.90
  -3   3  -5  271.67   14.90
  -3   3  -5  250.97   16.30
  -3   3  -5  246.98   22.20
  -3   3  -5  248.58   15.90
   3  -3   5  283.67   16.10
   3  -3   5  280.97   20.90
   3  -3   5  286.47   16.10
   3  -3   5  284.17   14.40
  -4   3  -5   -1.90    3.20
  -4   3  -5   -8.00    4.40
  -4   3  -5  -10.20    5.30
  -4   3  -5   -0.50    2.50
   4  -3   5   -2.10    1.80
   4  -3   5  -10.00    4.60
   4  -3   5  -10.10    6.70
   4  -3   5   -0.20    3.30
  -5   3  -5  121.29   14.40
  -5   3  -5  129.99    9.30
  -5   3  -5  113.19   19.40
  -5   3  -5  134.79   13.70
   5  -3   5  140.89    8.50
   5  -3   5  132.09   13.40
   5  -3   5  134.69   15.10
   5  -3   5  140.99   18.20
  -6   3  -5   -3.90    8.10
  -6   3  -5    0.90    7.50
  -6   3  -5   -0.70    5.10
  -6   3  -5    7.60   11.30
   6  -3   5    3.70    1.90
   6  -3   5   18.70   11.10
   6  -3   5    1.90    5.30
   6  -3   5    5.10    7.80
   6   2  -5  310.87   29.90
   6   2  -5  270.07   24.20
  -6  -2   5  310.97   24.60
  -6  -2   5  325.77   27.70
   5   2  -5   67.19   12.30
   5   2  -5   51.49    9.30
  -5  -2   5   84.09   13.90
  -5  -2   5   55.19    9.00
   4   2  -5  277.47   22.90
   4   2  -5  250.37   21.40
  -4  -2   5  252.17   23.50
   3   2  -5  835.62   46.50
   3   2  -5  852.21   48.20
  -3  -2   5  928.11   46.30
  -3  -2   5  860.41   48.20
  -3  -2   5  811.72   42.30
   2   2  -5    1.00    2.50
   2   2  -5    0.70    3.50
   2   2  -5   -5.40    4.40
   2   2  -5    0.40    1.10
   2   2  -5    5.90    4.40
   2   2  -5   -0.50    0.90
  -2  -2   5   -0.10    3.90
  -2  -2   5   -4.40    3.50
  -2  -2   5    3.10    2.20
   1   2  -5 3555.24  167.48
   1   2  -5 3717.93  169.08
   1   2  -5 3282.67  165.38
   1   2  -5 3684.23  168.38
  -1  -2   5 3707.93  165.38
  -1  -2   5 3622.34  168.58
  -1  -2   5 3727.03  168.08
   0   2  -5   20.00    4.20
   0   2  -5   18.90    4.40
   0   2  -5   18.90    3.80
   0   2  -5   13.10    3.00
   0   2  -5   18.10    3.70
   0  -2   5   28.00    5.30
   0  -2   5   10.90    4.40
  -1   2  -5  634.84   30.20
  -1   2  -5  635.74   31.20
   1  -2   5  599.44   33.70
   1  -2   5  609.24   33.20
   1  -2   5  616.34   31.00
  -2   2  -5   74.09    6.20
  -2   2  -5   74.09    6.80
   2  -2   5   93.69    6.30
   2  -2   5   71.49   10.30
   2  -2   5   86.59    6.60
   2  -2   5   88.49   10.30
   2  -2   5   76.39    6.60
  -3   2  -5 1557.74   75.99
  -3   2  -5 1574.94   75.59
  -3   2  -5 1571.64   82.49
   3  -2   5 1573.84   75.69
   3  -2   5 1727.23   75.19
   3  -2   5 1573.14   80.29
   3  -2   5 1653.03   75.49
  -4   2  -5  417.36   22.50
  -4   2  -5  380.76   23.40
  -4   2  -5  386.76   29.10
   4  -2   5  452.05   23.50
   4  -2   5  407.26   23.70
   4  -2   5  391.06   27.90
   4  -2   5  416.46   21.50
  -5   2  -5   70.49   15.80
  -5   2  -5   84.89    9.40
  -5   2  -5   87.89   10.90
   5  -2   5   98.69    8.40
   5  -2   5  100.99   11.00
   5  -2   5   83.89   13.10
   5  -2   5   69.69   14.00
  -6   2  -5   75.89   11.70
  -6   2  -5   81.39   17.80
  -6   2  -5   71.99    9.70
   6  -2   5   88.49   12.30
   6  -2   5  110.59   16.10
   6  -2   5   79.79   14.60
   6  -2   5   57.59    8.20
   6   1  -5   11.80    6.90
   6   1  -5   23.00   10.60
  -6  -1   5    9.50   10.10
  -6  -1   5    0.40    7.70
   5   1  -5  169.08   16.90
   5   1  -5  188.18   21.10
  -5  -1   5  157.18   16.00
  -5  -1   5  207.08   19.70
   4   1  -5  162.78   19.10
   4   1  -5  165.38   15.10
   4   1  -5  130.59   15.20
  -4  -1   5  132.29   17.70
  -4  -1   5  139.49   13.00
  -4  -1   5  178.28   17.20
   3   1  -5    1.00    4.10
   3   1  -5   -5.70    4.00
   3   1  -5   -9.30    4.60
  -3  -1   5    7.00    6.30
  -3  -1   5   -1.00    3.40
   2   1  -5   46.30    6.80
   2   1  -5   33.50    7.10
   2   1  -5   34.40    5.60
  -2  -1   5   42.40    6.00
  -2  -1   5   41.20    7.20
  -2  -1   5   50.09    7.30
   1   1  -5  671.03   34.80
   1   1  -5  733.73   38.40
   1   1  -5  733.33   37.20
   1   1  -5  735.13   37.90
  -1  -1   5  716.43   34.70
  -1  -1   5  750.82   38.00
  -1  -1   5  739.53   38.20
   0   1  -5 2613.34  128.29
   0   1  -5 2695.03  128.39
   0   1  -5 2988.40  128.69
   0  -1   5 2593.84  128.19
   0  -1   5 2775.82  128.49
   0  -1   5 2891.71  129.99
   0  -1   5 2829.12  128.49
  -1   1  -5   21.40    3.70
  -1   1  -5   29.30    3.10
  -1   1  -5   35.30    4.00
   1  -1   5   29.70    6.30
   1  -1   5   27.20    5.20
   1  -1   5   30.50    4.60
  -2   1  -5  133.49    7.60
  -2   1  -5  126.09    9.70
  -2   1  -5  131.59    9.00
   2  -1   5  126.39    8.70
   2  -1   5  138.69   11.70
   2  -1   5  131.79    7.40
   2  -1   5  145.39    9.30
   2  -1   5  117.49   11.40
  -3   1  -5  135.69    9.30
  -3   1  -5  121.99   13.10
  -3   1  -5  147.19   10.40
   3  -1   5  123.69   10.20
   3  -1   5  145.09    9.70
   3  -1   5  154.58    9.00
   3  -1   5  144.19   13.20
  -4   1  -5   52.59   12.10
  -4   1  -5   60.19    7.90
  -4   1  -5   62.99    7.90
  -4   1  -5   53.39    7.10
   4  -1   5   44.40    7.10
   4  -1   5   69.69    7.50
   4  -1   5   63.19    7.70
   4  -1   5   67.79   11.40
  -5   1  -5 1741.83   89.49
  -5   1  -5 1832.82   97.29
   5  -1   5 1936.81   89.49
   5  -1   5 1823.92   89.29
   5  -1   5 1867.31   94.79
   5  -1   5 1862.41   87.79
  -6   1  -5   49.99   14.70
  -6   1  -5   43.10    7.10
  -6   1  -5   54.79   10.10
   6  -1   5   44.20    9.50
   6  -1   5   37.00    7.80
   6  -1   5   47.10   11.90
  -7   1  -5  244.48   24.60
  -7   1  -5  228.48   19.20
  -7   1  -5  218.38   26.50
   7  -1   5  242.58   21.50
   7  -1   5  282.47   24.80
   7  -1   5  269.07   26.30
   6   0  -5   36.30    8.60
   6   0  -5   35.10   11.80
  -6   0   5   38.00   10.10
  -6   0   5   64.49   16.50
   5   0  -5    9.80    7.70
   5   0  -5   35.60   14.30
   5   0  -5    8.40    5.90
   5   0  -5   38.70   16.00
  -5   0   5   30.20   11.00
  -5   0   5   16.30    6.80
   4   0  -5  603.24   38.80
   4   0  -5  565.34   34.90
   4   0  -5  624.34   34.20
  -4   0   5  549.35   37.70
  -4   0   5  641.74   37.80
  -4   0   5  548.55   32.00
   3   0  -5  420.06   25.00
   3   0  -5  426.96   26.10
   3   0  -5  430.26   28.30
  -3   0   5  406.96   23.20
  -3   0   5  421.96   27.30
  -3   0   5  404.66   27.80
   2   0  -5  106.19   10.70
   2   0  -5  112.29   10.10
   2   0  -5  115.09   11.40
  -2   0   5  113.29   11.50
  -2   0   5  107.99   11.50
   1   0  -5 1414.36   68.19
   1   0  -5 1435.86   71.59
   1   0  -5 1451.25   70.49
  -1   0   5 1410.76   68.29
  -1   0   5 1559.14   71.89
  -1   0   5 1386.46   71.39
  -1   0   5 1635.54   68.49
   0   0  -5   95.79    8.30
   0   0  -5  119.69    9.10
   0   0  -5   92.19    8.00
   0   0  -5  112.59    6.20
   0   0   5  116.59    6.30
   0   0   5  125.39   10.00
   0   0   5  110.79    8.20
   0   0   5   93.09    8.20
   0   0   5  103.89    8.20
  -1   0  -5  112.99    7.00
  -1   0  -5  117.49    9.30
  -1   0  -5  135.29    7.10
   1   0   5  130.99    7.70
   1   0   5  128.29    9.10
   1   0   5  121.49   10.80
   1   0   5  118.69   10.50
  -2   0  -5  150.08    9.20
  -2   0  -5  155.38   10.80
   2   0   5  138.19   12.00
   2   0   5  132.99   12.50
   2   0   5  145.69   10.00
   2   0   5  141.99    9.80
  -3   0  -5   28.50    5.00
  -3   0  -5   33.20    4.20
  -3   0  -5   30.70    8.00
  -3   0  -5   36.70    5.60
   3   0   5   42.30    7.60
   3   0   5   30.50    4.90
   3   0   5   36.60    4.10
   3   0   5   47.40    6.00
  -4   0  -5   92.39    8.80
  -4   0  -5   75.69   13.40
  -4   0  -5  105.89    9.90
   4   0   5   82.19   10.80
   4   0   5   97.39   13.70
   4   0   5   93.59    8.70
   4   0   5   98.29    9.50
  -5   0  -5   -4.30    4.00
  -5   0  -5    1.30    6.10
  -5   0  -5    0.60    6.70
  -5   0  -5    4.10    4.60
   5   0   5    5.60    9.40
   5   0   5    9.30    6.60
   5   0   5    6.00    4.40
   5   0   5    3.70    4.60
  -6   0  -5   -0.10    9.00
  -6   0  -5    1.80    7.00
  -6   0  -5   -5.50    4.70
  -6   0  -5    1.60    7.90
  -6   0  -5   -6.70    4.50
   6   0   5   -4.10    4.20
   6   0   5   -2.80    7.30
   6   0   5   -5.50    4.70
  -7   0  -5   -8.20    6.10
  -7   0  -5   -7.40    9.50
   7   0   5  -14.80    6.50
   7   0   5  -12.00    8.80
   7   0   5   -1.60    9.50
   6  -1  -5   17.60    7.60
   6  -1  -5   11.00    8.10
  -6   1   5   19.40   12.00
  -6   1   5    9.20    8.80
   5  -1  -5   47.70   10.00
   5  -1  -5   39.40    9.80
   5  -1  -5   59.39    9.00
  -5   1   5   52.49    9.10
  -5   1   5   67.99   14.10
   4  -1  -5   39.30    7.00
   4  -1  -5   37.20    7.40
   4  -1  -5   41.40   10.00
  -4   1   5   41.50    9.00
  -4   1   5   58.19   12.20
  -4   1   5   46.60    7.90
   3  -1  -5    4.00    4.40
   3  -1  -5   10.60    4.50
   3  -1  -5    5.20    4.30
  -3   1   5    7.80    4.50
  -3   1   5    3.30    3.60
  -3   1   5   -1.80    6.50
   2  -1  -5   10.30    4.20
   2  -1  -5   15.50    3.50
   2  -1  -5   10.60    4.00
   2  -1  -5    6.60    4.80
  -2   1   5   21.10    4.30
  -2   1   5    9.60    3.90
  -2   1   5   13.30    1.80
  -2   1   5   16.00    2.30
  -2   1   5   12.50    5.80
   1  -1  -5   64.49    8.40
   1  -1  -5   64.89    7.40
   1  -1  -5   54.09    5.00
  -1   1   5   49.90    7.70
  -1   1   5   64.39    7.10
  -1   1   5   58.69    5.50
  -1   1   5   64.19    4.80
  -1   1   5   71.69    8.70
   0  -1  -5  102.19    9.10
   0  -1  -5  118.69    8.90
   0  -1  -5  113.69    8.50
   0  -1  -5  120.49    6.90
   0   1   5  111.79    8.50
   0   1   5  104.99    8.80
   0   1   5  112.59    8.80
   0   1   5  108.39    6.80
   0   1   5  129.79   10.40
  -1  -1  -5 4796.52  204.78
  -1  -1  -5 4326.07  204.48
   1   1   5 4654.93  207.08
   1   1   5 4609.14  204.98
   1   1   5 4161.48  207.98
   1   1   5 4258.47  204.68
   1   1   5 4775.72  208.58
  -2  -1  -5 1726.83   77.59
  -2  -1  -5 1668.03   79.89
   2   1   5 1700.53   79.39
   2   1   5 1650.03   81.29
   2   1   5 1620.74   81.69
  -3  -1  -5  367.96   20.40
  -3  -1  -5  355.86   21.70
   3   1   5  370.76   24.40
   3   1   5  381.36   21.40
   3   1   5  397.26   18.90
   3   1   5  346.37   20.40
  -4  -1  -5    6.30    7.00
  -4  -1  -5    2.20    4.20
  -4  -1  -5    2.40    5.10
  -4  -1  -5   -0.40    2.60
   4   1   5    8.50    6.90
   4   1   5   -3.40    2.80
   4   1   5   -0.40    2.80
   4   1   5    4.30    5.00
  -5  -1  -5 1108.79   57.89
  -5  -1  -5 1206.48   59.79
  -5  -1  -5 1139.79   63.79
   5   1   5 1113.99   58.39
   5   1   5 1122.89   63.29
   5   1   5 1157.78   58.09
   5   1   5 1233.78   58.99
  -6  -1  -5   41.90   11.20
  -6  -1  -5   28.40    7.20
  -6  -1  -5   19.70    6.20
   6   1   5   33.90    6.60
   6   1   5   37.20   10.90
   6   1   5   24.20    7.10
   6   1   5   14.90    8.10
  -7  -1  -5  166.48   19.00
  -7  -1  -5  182.88   24.10
  -7  -1  -5  190.48   23.30
  -7  -1  -5  229.48   19.30
   7   1   5  240.58   23.20
   7   1   5  222.68   23.80
   7   1   5  178.78   19.20
   7   1   5  170.88   19.50
   6  -2  -5  247.78   20.20
   6  -2  -5  229.08   26.60
  -6   2   5  234.58   26.40
  -6   2   5  220.18   22.50
   5  -2  -5  197.28   18.90
   5  -2  -5  250.37   19.00
   5  -2  -5  238.98   23.70
  -5   2   5  205.58   19.00
  -5   2   5  265.97   25.60
   4  -2  -5 1000.60   48.50
   4  -2  -5  918.41   53.49
   4  -2  -5  921.11   49.60
  -4   2   5  836.02   47.00
  -4   2   5  939.91   53.39
  -4   2   5  900.81   42.60
   3  -2  -5    3.60    3.80
   3  -2  -5    9.70    7.30
   3  -2  -5    3.90    4.00
   3  -2  -5    1.50    5.70
  -3   2   5    8.50    4.80
  -3   2   5   -3.20    6.40
  -3   2   5   11.40    4.20
  -3   2   5    4.90    2.30
   2  -2  -5  417.46   23.60
   2  -2  -5  385.66   25.20
   2  -2  -5  413.56   22.80
  -2   2   5  382.46   20.20
  -2   2   5  382.66   24.80
  -2   2   5  382.06   24.80
  -2   2   5  401.46   21.60
  -2   2   5  383.86   19.80
   1  -2  -5  331.47   19.30
   1  -2  -5  363.26   20.70
   1  -2  -5  328.97   17.50
  -1   2   5  325.97   20.60
  -1   2   5  327.77   18.10
  -1   2   5  341.47   19.20
  -1   2   5  331.77   16.90
  -1   2   5  291.17   19.70
   0  -2  -5    1.60    1.60
   0  -2  -5    3.20    2.80
   0  -2  -5    5.70    2.60
   0  -2  -5    0.80    2.60
   0   2   5    7.20    3.10
   0   2   5    1.20    2.70
   0   2   5    0.70    3.70
   0   2   5    4.80    3.50
   0   2   5    2.00    1.80
  -1  -2  -5  147.89    8.60
  -1  -2  -5  156.48   11.50
  -1  -2  -5  145.89    8.60
   1   2   5  145.89    8.80
   1   2   5  136.69    8.80
   1   2   5  152.88   11.80
   1   2   5  129.19   11.00
   1   2   5  144.79   10.70
  -2  -2  -5 4555.24  203.68
  -2  -2  -5 4611.14  206.78
   2   2   5 4338.37  207.88
   2   2   5 4499.65  206.08
   2   2   5 4315.97  206.88
   2   2   5 4607.94  202.58
   2   2   5 4328.17  204.08
   2   2   5 4517.55  202.78
  -3  -2  -5 1171.48   54.29
  -3  -2  -5 1150.58   57.09
   3   2   5 1158.98   59.09
   3   2   5 1143.79   52.89
   3   2   5 1002.80   56.89
   3   2   5 1178.78   56.49
   3   2   5 1159.58   53.49
   3   2   5 1084.39   54.49
  -4  -2  -5 1379.76   69.09
  -4  -2  -5 1372.06   71.09
  -4  -2  -5 1388.46   66.39
   4   2   5 1339.97   66.89
   4   2   5 1245.98   70.39
   4   2   5 1462.15   68.59
   4   2   5 1429.16   66.39
  -5  -2  -5  102.99   14.00
  -5  -2  -5  103.39   15.00
  -5  -2  -5   95.49   10.80
  -5  -2  -5  124.39   13.30
   5   2   5   98.69   12.90
   5   2   5  134.99   12.70
   5   2   5  102.99   16.90
   5   2   5  105.19   11.40
  -6  -2  -5    3.00    6.00
  -6  -2  -5    5.10    7.40
  -6  -2  -5   11.40    9.10
   6   2   5   12.30    7.10
   6   2   5   -0.20    4.10
   6   2   5   -7.80    6.90
   6   2   5    6.60    5.20
  -7  -2  -5   -8.30    7.20
  -7  -2  -5    9.20   10.80
  -7  -2  -5   12.20   10.60
   7   2   5    0.60   10.00
   7   2   5    5.10    9.10
   5  -3  -5   12.40    6.30
   5  -3  -5   13.80    8.40
   5  -3  -5    2.20   17.10
   5  -3  -5    9.90    7.20
  -5   3   5   17.20    7.20
  -5   3   5   29.30   13.00
  -5   3   5   10.10    3.90
   4  -3  -5  596.84   32.30
   4  -3  -5  589.94   33.60
   4  -3  -5  542.35   37.30
  -4   3   5  540.15   32.00
  -4   3   5  584.54   38.00
  -4   3   5  515.95   28.90
  -4   3   5  591.64   28.80
   3  -3  -5   43.00    6.70
  -3   3   5   30.90    7.60
  -3   3   5   34.20    5.70
  -3   3   5   44.60   10.30
  -3   3   5   59.69    9.60
  -3   3   5   46.90    6.10
   2  -3  -5  319.47   21.40
   2  -3  -5  301.97   18.50
  -2   3   5  305.67   18.00
  -2   3   5  254.67   17.60
  -2   3   5  319.77   17.20
  -2   3   5  291.27   21.70
  -2   3   5  264.57   20.30
  -2   3   5  312.97   16.80
   1  -3  -5    8.90    3.00
   1  -3  -5    7.60    4.00
   1  -3  -5   13.80    3.20
  -1   3   5   10.70    2.40
  -1   3   5   10.10    3.70
  -1   3   5    9.90    3.50
  -1   3   5   16.70    5.30
  -1   3   5    7.10    3.10
   0  -3  -5 1980.20   89.79
   0  -3  -5 2081.69   92.39
   0  -3  -5 1936.91   91.59
   0   3   5 1983.20   91.99
   0   3   5 2008.10   93.29
   0   3   5 1849.31   91.89
   0   3   5 1899.21   89.59
   0   3   5 1828.62   92.09
   1   3   5 8341.07  381.66
  -2  -3  -5  728.93   38.60
  -2  -3  -5  835.92   39.10
  -2  -3  -5  806.92   42.40
   2   3   5  800.72   43.50
   2   3   5  807.92   39.70
   2   3   5  868.61   38.80
   2   3   5  863.21   42.10
   2   3   5  811.92   41.80
  -3  -3  -5 2398.26  115.49
  -3  -3  -5 2491.35  111.99
   3   3   5 2498.05  114.99
   3   3   5 2399.06  116.99
   3   3   5 2178.78  114.49
   3   3   5 2554.24  111.49
   3   3   5 2384.46  111.99
  -4  -3  -5  612.24   30.80
  -4  -3  -5  540.85   33.60
  -4  -3  -5  586.64   33.70
   4   3   5  564.04   35.50
   4   3   5  539.95   30.90
   4   3   5  578.14   29.70
   4   3   5  597.24   32.90
   4   3   5  571.64   30.60
  -5  -3  -5 1428.76   68.09
  -5  -3  -5 1410.56   71.39
  -5  -3  -5 1348.67   72.29
   5   3   5 1334.17   73.49
   5   3   5 1282.97   67.09
   5   3   5 1355.56   68.49
   5   3   5 1419.06   68.79
   5   3   5 1459.85   70.59
  -6  -3  -5    8.90    7.20
  -6  -3  -5   17.90    9.90
   6   3   5    7.10    4.80
   6   3   5    7.30    7.40
   6   3   5   10.70    8.70
   6   3   5    8.10    6.50
  -7  -3  -5   56.39   11.30
  -7  -3  -5   72.59   14.60
  -7  -3  -5   67.09   12.50
   7   3   5   42.60    9.60
   7   3   5   73.09   12.90
   7   3   5   71.09   14.50
   5  -4  -5   -4.20    8.20
   5  -4  -5  -13.40    5.60
   5  -4  -5  -10.90   10.00
   5  -4  -5    4.40    5.20
  -5   4   5   -3.50    6.90
  -5   4   5  -19.70   10.00
   4  -4  -5   23.60    6.30
   4  -4  -5   22.20    6.70
   4  -4  -5   19.30    6.70
  -4   4   5   27.60   12.50
  -4   4   5   24.70    5.70
  -4   4   5   23.50    6.50
   3  -4  -5  250.07   21.10
   3  -4  -5  256.87   16.70
   3  -4  -5  235.08   17.10
  -3   4   5  251.07   15.80
  -3   4   5  231.98   22.20
  -3   4   5  209.28   19.30
  -3   4   5  231.98   17.80
   2  -4  -5  254.17   19.30
   2  -4  -5  265.47   17.20
  -2   4   5  259.37   16.00
  -2   4   5  246.38   20.50
  -2   4   5  224.18   18.80
  -2   4   5  235.28   16.00
  -2   4   5  282.57   17.40
   1  -4  -5  103.79    9.40
   1  -4  -5   93.29    9.60
  -1   4   5   95.19    8.80
  -1   4   5   79.39    9.90
  -1   4   5   94.99    9.60
  -1   4   5  106.89    7.30
  -1   4   5  119.09   12.10
   0  -4  -5 2019.50   90.59
   0  -4  -5 1939.51   93.19
   0  -4  -5 1981.00   92.69
   0   4   5 1997.60   94.09
   0   4   5 1961.90   90.39
   0   4   5 1831.62   92.79
   0   4   5 1942.21   92.69
   0   4   5 1973.70   93.59
  -1  -4  -5  312.17   19.60
  -1  -4  -5  326.97   18.10
  -1  -4  -5  318.07   16.80
   1   4   5  335.47   19.60
   1   4   5  332.07   19.60
   1   4   5  302.77   17.90
   1   4   5  343.57   17.20
   1   4   5  298.77   19.90
  -2  -4  -5  155.98   10.30
  -2  -4  -5  162.98   10.20
  -2  -4  -5  168.18   13.60
   2   4   5  170.98   12.50
   2   4   5  162.78   10.40
   2   4   5  164.68   11.30
   2   4   5  160.58   14.40
   2   4   5  162.98   12.30
  -3  -4  -5    2.00    3.70
  -3  -4  -5   -0.80    3.00
   3   4   5    3.10    3.90
   3   4   5    2.30    2.50
   3   4   5    1.40    5.40
   3   4   5   -8.20    4.50
   3   4   5   -8.30    4.90
   3   4   5   -2.70    1.90
   3   4   5   -0.30    3.30
  -4  -4  -5   92.89   11.60
  -4  -4  -5   90.79    9.90
   4   4   5   85.69   11.70
   4   4   5   76.79    9.20
   4   4   5   72.59   12.40
   4   4   5   88.69    8.60
  -5  -4  -5   23.60    7.80
  -5  -4  -5   21.20    7.40
  -5  -4  -5   22.80    6.50
   5   4   5   27.30    6.00
   5   4   5   12.60   10.00
   5   4   5   26.00    6.80
   5   4   5   16.70    5.10
   5   4   5   18.30    6.30
  -6  -4  -5   20.40    7.40
  -6  -4  -5   28.40    9.20
  -6  -4  -5   28.70    8.20
   6   4   5   38.00   11.10
   6   4   5   17.00    6.20
   6   4   5   34.40    8.70
   6   4   5   25.20    6.70
  -7  -4  -5   -0.30    9.00
  -7  -4  -5  -16.60    7.80
  -7  -4  -5   -6.00    9.80
   7   4   5    2.50    6.10
   7   4   5   13.30   10.50
   7   4   5   16.70   10.60
   5  -5  -5    4.80    7.00
   5  -5  -5   42.60   12.10
   5  -5  -5   45.80   12.50
   5  -5  -5   15.80    7.50
  -5   5   5   21.30    6.00
  -5   5   5   19.60   14.00
   4  -5  -5   -3.60    4.40
   4  -5  -5    9.10    5.30
   4  -5  -5    1.50    7.60
  -4   5   5    8.10    6.00
  -4   5   5    2.60    5.50
  -4   5   5    5.60   10.70
   3  -5  -5  129.29   15.90
   3  -5  -5  111.69   11.90
   3  -5  -5  123.39   12.40
  -3   5   5  110.59   15.70
  -3   5   5  140.59   12.30
  -3   5   5   92.69   13.00
  -3   5   5   89.69   13.30
   2  -5  -5  236.48   15.70
   2  -5  -5  236.78   18.50
  -2   5   5  216.78   14.90
  -2   5   5  241.78   17.30
  -2   5   5  230.68   13.70
  -2   5   5  221.18   15.60
  -2   5   5  201.18   17.40
  -2   5   5  203.88   19.80
   1  -5  -5    2.70    3.30
  -1   5   5    6.00    5.30
  -1   5   5    5.10    4.50
  -1   5   5    0.80    3.70
  -1   5   5    1.70    2.80
  -1   5   5    3.90    4.40
  -1   5   5    3.80    2.30
   0  -5  -5  387.26   19.40
   0  -5  -5  394.26   22.00
   0  -5  -5  366.96   22.10
   0   5   5  353.86   21.00
   0   5   5  344.57   22.30
   0   5   5  362.16   19.20
   0   5   5  368.66   22.70
   0   5   5  349.87   21.80
  -1  -5  -5  719.33   38.30
  -1  -5  -5  717.93   34.70
  -1  -5  -5  725.93   36.40
   1   5   5  729.53   37.30
   1   5   5  704.53   36.50
   1   5   5  751.62   35.00
   1   5   5  712.53   37.40
   1   5   5  644.44   38.10
  -2  -5  -5   21.20    4.10
  -2  -5  -5   32.00    5.10
  -2  -5  -5   23.40    6.10
   2   5   5   32.80    4.80
   2   5   5   28.80    4.60
   2   5   5   33.20    5.80
   2   5   5   27.20    7.10
   2   5   5   31.70    5.30
  -3  -5  -5  160.68   11.00
  -3  -5  -5  149.49   14.90
   3   5   5  164.48   16.00
   3   5   5  153.18   12.30
   3   5   5  174.68   11.50
   3   5   5  156.78   14.00
   3   5   5  154.38   12.30
  -4  -5  -5  638.84   31.60
  -4  -5  -5  567.44   36.20
  -4  -5  -5  607.04   33.90
   4   5   5  579.04   32.40
   4   5   5  547.65   36.70
   4   5   5  590.24   33.10
   4   5   5  637.74   32.10
   4   5   5  600.14   35.40
  -5  -5  -5  242.88   17.30
  -5  -5  -5  245.18   21.70
  -5  -5  -5  225.38   18.70
   5   5   5  239.88   18.80
   5   5   5  256.77   17.00
   5   5   5  227.48   19.70
   5   5   5  242.68   18.30
   5   5   5  197.88   20.10
  -6  -5  -5    3.10    7.90
  -6  -5  -5   21.40    8.40
  -6  -5  -5   21.00    7.80
   6   5   5   -1.30    5.20
   6   5   5   17.70    9.10
   6   5   5   20.80    8.40
   6   5   5   10.50    5.70
  -7  -5  -5  236.68   24.30
  -7  -5  -5  248.28   22.60
  -7  -5  -5  307.27   25.90
   7   5   5  276.17   25.60
   7   5   5  252.87   25.80
   5  -6  -5   10.90    7.20
   5  -6  -5   11.80    6.30
   5  -6  -5    6.90   10.10
  -5   6   5   26.00   10.30
  -5   6   5   22.30   11.90
  -5   6   5   26.10    7.90
   4  -6  -5    3.70    7.60
   4  -6  -5    2.80    4.40
   4  -6  -5   -0.50    4.80
  -4   6   5    8.50    6.50
  -4   6   5    0.00    5.80
  -4   6   5    0.90   10.30
   3  -6  -5  356.16   22.80
   3  -6  -5  373.66   22.50
   3  -6  -5  336.37   25.50
  -3   6   5  358.06   20.80
  -3   6   5  383.86   23.50
  -3   6   5  317.57   24.00
  -3   6   5  355.76   29.60
   2  -6  -5  278.47   21.50
   2  -6  -5  295.27   18.50
  -2   6   5  288.27   19.10
  -2   6   5  254.67   17.40
  -2   6   5  252.17   20.50
  -2   6   5  275.37   16.20
  -2   6   5  309.37   24.30
   1  -6  -5 2732.63  126.49
   1  -6  -5 2739.23  127.89
  -1   6   5 2606.84  128.39
  -1   6   5 2730.63  129.49
  -1   6   5 2697.73  127.19
  -1   6   5 2795.92  125.79
  -1   6   5 2414.76  123.19
   0  -6  -5  343.77   21.10
   0  -6  -5  347.97   18.20
   0  -6  -5  340.27   21.20
   0   6   5  337.57   18.00
   0   6   5  352.06   20.60
   0   6   5  299.27   21.40
   0   6   5  316.77   21.00
   0   6   5  317.17   21.60
  -1  -6  -5 1028.20   51.19
  -1  -6  -5 1036.40   48.90
  -1  -6  -5  975.80   52.69
   1   6   5 1024.60   51.39
   1   6   5 1005.10   53.39
   1   6   5 1049.79   51.39
   1   6   5 1016.80   49.00
   1   6   5 1031.60   52.09
  -2  -6  -5 1170.18   54.69
  -2  -6  -5 1077.79   59.09
  -2  -6  -5 1161.88   56.69
   2   6   5 1226.28   56.69
   2   6   5 1133.19   58.59
   2   6   5 1197.38   56.79
   2   6   5 1187.68   55.39
   2   6   5 1019.50   59.09
  -3  -6  -5  183.88   15.50
  -3  -6  -5  180.28   11.90
   3   6   5  166.68   12.40
   3   6   5  167.18   17.00
   3   6   5  190.48   12.90
   3   6   5  170.08   15.30
   3   6   5  157.08   15.00
   3   6   5  171.38   13.80
  -4  -6  -5  648.64   40.80
  -4  -6  -5  649.93   36.50
  -4  -6  -5  730.23   35.40
   4   6   5  675.43   39.90
   4   6   5  613.24   40.80
   4   6   5  731.13   36.50
   4   6   5  704.63   38.00
  -5  -6  -5   83.89   11.10
  -5  -6  -5   99.19   11.30
  -5  -6  -5   81.89   12.80
   5   6   5   87.59   12.20
   5   6   5   97.79   13.30
   5   6   5   77.29   14.00
   5   6   5  104.59   10.90
  -6  -6  -5  208.28   18.80
  -6  -6  -5  245.28   22.90
   6   6   5  235.58   22.60
   6   6   5  235.68   18.60
   6   6   5  229.58   20.50
   6   6   5  207.18   19.30
  -7  -6  -5   -4.10    9.90
   5  -7  -5    1.70    9.20
   5  -7  -5    0.90    6.60
  -5   7   5   19.40   11.40
  -5   7   5    8.20   10.70
  -5   7   5    2.40    7.00
   4  -7  -5    5.10    7.30
  -4   7   5   16.30    8.30
  -4   7   5   12.80   12.30
  -4   7   5    9.20    5.90
   3  -7  -5    3.60    4.70
   3  -7  -5   14.40    7.80
  -3   7   5    9.90    6.10
  -3   7   5    3.80    7.40
  -3   7   5    2.90   10.90
  -3   7   5    6.20    4.00
   2  -7  -5  433.76   28.30
   2  -7  -5  406.36   24.90
  -2   7   5  364.66   21.90
  -2   7   5  389.36   23.40
  -2   7   5  377.36   28.00
  -2   7   5  439.16   27.20
  -2   7   5  409.36   30.40
   1  -7  -5  420.86   26.30
   1  -7  -5  411.96   25.00
  -1   7   5  372.76   21.40
  -1   7   5  402.66   26.20
  -1   7   5  403.16   26.00
  -1   7   5  420.46   28.00
  -1   7   5  391.46   23.60
   0  -7  -5  970.70   51.89
   0  -7  -5 1002.50   51.99
   0   7   5 1034.70   52.59
   0   7   5 1038.80   51.09
   0   7   5  997.30   52.49
   0   7   5  947.31   52.79
   0   7   5 1004.20   48.30
  -1  -7  -5 1717.83   80.99
  -1  -7  -5 1592.84   82.09
  -1  -7  -5 1597.34   77.59
   1   7   5 1693.93   81.09
   1   7   5 1624.54   77.89
   1   7   5 1723.13   81.49
   1   7   5 1694.03   80.59
   1   7   5 1612.04   82.89
  -2  -7  -5   87.69    7.80
  -2  -7  -5   82.19   10.20
  -2  -7  -5   74.89    9.50
   2   7   5   88.29    8.50
   2   7   5   66.49   11.10
   2   7   5   71.99    9.50
   2   7   5   93.69    9.00
   2   7   5   76.69    8.80
  -3  -7  -5   30.40    4.70
  -3  -7  -5   32.90    8.00
   3   7   5   22.00    9.00
   3   7   5   32.00    5.50
   3   7   5   23.90    5.40
   3   7   5   34.00    7.40
  -4  -7  -5   10.70    4.50
  -4  -7  -5   23.30    8.20
  -4  -7  -5   18.30    5.40
   4   7   5   18.10    8.10
   4   7   5   12.50    6.60
   4   7   5   26.70    6.50
   4   7   5   16.50    4.60
  -5  -7  -5  484.05   27.30
  -5  -7  -5  455.25   26.90
  -5  -7  -5  450.45   33.30
   5   7   5  496.95   34.50
   5   7   5  505.55   29.30
   5   7   5  463.45   30.40
  -6  -7  -5   43.80    8.40
  -6  -7  -5   58.19    9.70
  -6  -7  -5   36.20   11.30
   6   7   5   62.29   13.70
   6   7   5   42.30    9.50
   6   7   5   53.79    9.10
   6   7   5   52.09    9.60
   4  -8  -5  120.39   13.20
   4  -8  -5  104.39   13.80
   4  -8  -5  138.99   17.40
  -4   8   5  107.99   14.60
  -4   8   5  129.49   13.20
  -4   8   5  142.89   15.30
  -4   8   5  177.28   24.70
   3  -8  -5  456.05   27.60
   3  -8  -5  467.65   32.10
  -3   8   5  516.35   37.30
  -3   8   5  440.36   25.90
  -3   8   5  447.66   29.80
  -3   8   5  512.05   31.10
   2  -8  -5   33.20    6.60
   2  -8  -5   39.00    7.90
  -2   8   5   58.79   13.40
  -2   8   5   33.80    5.80
  -2   8   5   49.20   10.50
  -2   8   5   36.70    5.70
   1  -8  -5  564.14   31.90
   1  -8  -5  505.65   30.00
  -1   8   5  476.85   26.60
  -1   8   5  501.15   31.90
  -1   8   5  514.25   28.80
  -1   8   5  497.15   31.80
  -1   8   5  518.35   33.60
   0  -8  -5  431.06   26.30
   0  -8  -5  384.56   25.80
   0   8   5  394.76   25.80
   0   8   5  395.46   27.40
   0   8   5  420.66   22.30
   0   8   5  427.16   26.80
   0   8   5  408.56   25.20
  -1  -8  -5  928.61   45.60
  -1  -8  -5  923.91   50.49
  -1  -8  -5  944.11   49.40
   1   8   5  939.31   45.90
   1   8   5  916.21   49.30
   1   8   5  964.60   48.60
   1   8   5  910.41   50.99
   1   8   5  965.50   49.60
  -2  -8  -5  485.15   25.40
  -2  -8  -5  462.95   28.50
  -2  -8  -5  474.75   30.90
   2   8   5  450.15   29.00
   2   8   5  505.95   27.10
   2   8   5  499.35   26.30
   2   8   5  522.95   28.70
   2   8   5  451.35   30.80
  -3  -8  -5  109.99    9.80
  -3  -8  -5   84.79   11.70
  -3  -8  -5   86.79   10.10
  -3  -8  -5   68.69   11.20
   3   8   5  102.19   11.00
   3   8   5  109.69   13.70
   3   8   5   74.49   10.90
   3   8   5  104.89   14.00
   3   8   5  106.29    9.40
  -4  -8  -5  654.33   34.10
  -4  -8  -5  688.63   41.80
  -4  -8  -5  634.34   34.30
  -4  -8  -5  730.03   35.60
   4   8   5  668.53   38.20
   4   8   5  598.24   41.90
   4   8   5  730.83   40.20
   4   8   5  729.83   38.00
  -5  -8  -5   -2.60    3.60
  -5  -8  -5   -3.00    6.70
  -5  -8  -5   -2.90    4.90
  -5  -8  -5   -8.90    4.30
   5   8   5    0.60    5.50
   5   8   5   -0.80    4.70
   5   8   5  -12.50    7.60
   5   8   5   -3.70    6.20
  -6  -8  -5  523.95   38.50
  -6  -8  -5  537.05   31.40
   6   8   5  497.65   34.20
   6   8   5  564.74   38.70
   6   8   5  535.15   35.10
   4  -9  -5   -2.90    5.50
   4  -9  -5    3.20    8.30
   4  -9  -5   -8.10    6.20
  -4   9   5  -10.10    7.50
  -4   9   5   -2.30    5.20
  -4   9   5    0.20   10.70
  -4   9   5   13.50   14.20
   3  -9  -5  108.39   13.00
   3  -9  -5  113.79   18.20
  -3   9   5  109.59   11.50
  -3   9   5  150.58   17.60
  -3   9   5  114.19   15.00
  -3   9   5  143.39   21.80
   2  -9  -5  143.69   16.60
  -2   9   5  142.19   17.60
  -2   9   5   97.19   10.20
  -2   9   5  107.19   11.00
  -2   9   5  113.69   18.60
   1  -9  -5   39.30    8.10
   1  -9  -5   46.10    8.80
  -1   9   5   61.79    7.80
  -1   9   5   47.40    7.20
  -1   9   5   51.99   12.10
  -1   9   5   33.30    9.50
  -1   9   5   56.29   11.20
   0  -9  -5   -1.10    4.50
   0  -9  -5   15.80    6.60
   0   9   5    2.30    4.40
   0   9   5    3.00    3.40
   0   9   5    6.70    7.30
   0   9   5    3.30    5.40
   0   9   5   17.10    8.10
  -1  -9  -5   54.59    9.10
  -1  -9  -5   88.49    8.30
  -1  -9  -5   79.19   11.60
   1   9   5   77.09    8.80
   1   9   5   94.39   14.50
   1   9   5   86.89   10.30
   1   9   5   60.59    9.20
  -2  -9  -5    8.70    5.10
  -2  -9  -5   14.60    4.10
  -2  -9  -5   14.00    6.50
   2   9   5   15.60    7.70
   2   9   5   18.30    6.80
   2   9   5    8.80    5.00
   2   9   5   22.60    6.00
   2   9   5   14.60    4.90
  -3  -9  -5   18.20    7.80
  -3  -9  -5   10.10    4.50
  -3  -9  -5    6.80    4.80
  -3  -9  -5    9.20    5.40
   3   9   5    1.90    4.90
   3   9   5   10.70    9.60
   3   9   5    8.80    3.90
   3   9   5   16.20    7.00
  -4  -9  -5   -3.90    4.30
  -4  -9  -5    1.00    3.80
  -4  -9  -5    0.70    5.40
   4   9   5   -9.20    8.20
   4   9   5   -8.20    4.50
   4   9   5   -6.80    8.30
   4   9   5   -3.90    4.80
  -5  -9  -5  285.57   19.50
  -5  -9  -5  267.57   26.40
   5   9   5  282.97   22.60
   5   9   5  260.47   22.30
   5   9   5  293.77   21.10
   5   9   5  266.97   25.90
  -6  -9  -5  112.29   15.00
  -6  -9  -5  107.39   17.10
   6   9   5   83.29   13.50
   6   9   5  103.09   18.00
   6   9   5  114.19   17.10
   3 -10  -5   31.90    6.90
   3 -10  -5   36.60   11.00
  -3  10   5   13.60    9.80
  -3  10   5   44.60   15.00
  -3  10   5   52.59   12.50
  -3  10   5   21.50    5.90
   2 -10  -5   64.69   11.60
   2 -10  -5   87.19   11.80
  -2  10   5  106.09   18.20
  -2  10   5   75.99    9.70
  -2  10   5   79.99   14.00
  -2  10   5   72.79    9.10
   1 -10  -5  336.27   24.20
   1 -10  -5  371.56   26.40
  -1  10   5  355.66   27.10
  -1  10   5  343.67   22.20
  -1  10   5  317.47   19.90
  -1  10   5  365.96   27.70
   0 -10  -5  479.95   31.50
   0 -10  -5  477.15   31.60
   0  10   5  478.55   29.10
   0  10   5  525.25   32.40
   0  10   5  474.75   26.30
   0  10   5  472.15   32.30
  -1 -10  -5  498.75   26.40
  -1 -10  -5  496.75   32.10
  -1 -10  -5  453.65   31.10
   1  10   5  544.75   33.70
   1  10   5  460.05   30.90
   1  10   5  477.65   30.50
   1  10   5  509.15   29.50
   1  10   5  485.65   27.00
  -2 -10  -5 1162.58   62.09
  -2 -10  -5 1044.80   54.59
  -2 -10  -5 1093.39   59.79
   2  10   5 1103.99   55.69
   2  10   5 1198.78   63.59
   2  10   5 1108.89   56.19
   2  10   5 1185.48   64.59
   2  10   5 1128.19   59.39
  -3 -10  -5  516.35   30.10
  -3 -10  -5  599.14   37.90
  -3 -10  -5  613.44   31.20
  -3 -10  -5  585.74   35.50
   3  10   5  574.14   39.40
   3  10   5  560.94   29.80
   3  10   5  592.44   33.90
   3  10   5  644.14   35.50
  -4 -10  -5  174.68   14.30
  -4 -10  -5  175.98   20.20
   4  10   5  153.88   16.30
   4  10   5  163.38   18.20
   4  10   5  196.28   21.30
   4  10   5  160.58   21.50
  -5 -10  -5    8.90    9.50
  -5 -10  -5   27.00    7.20
   5  10   5   28.10   12.50
   5  10   5   15.40    9.10
   5  10   5    4.00    8.30
   3 -11  -5    4.50    9.20
   3 -11  -5    6.90    5.90
  -3  11   5   11.30   11.00
  -3  11   5   17.10   13.10
  -3  11   5   24.40   13.20
  -3  11   5    9.80    5.50
   2 -11  -5    2.90    7.90
   2 -11  -5    3.70    6.20
  -2  11   5   10.20    4.60
  -2  11   5   26.50   11.40
  -2  11   5   18.30   11.70
  -2  11   5    6.50    5.00
  -2  11   5   14.10    9.30
   1 -11  -5   32.20    9.00
   1 -11  -5   37.60    8.80
  -1  11   5   38.60    7.50
  -1  11   5   37.10   11.30
  -1  11   5   45.00    6.40
  -1  11   5   32.60   11.20
   0 -11  -5   54.99   10.30
   0 -11  -5   68.39   10.30
   0  11   5   70.19    9.30
   0  11   5   63.79   13.40
   0  11   5   57.99    8.70
  -1 -11  -5   90.19   10.00
  -1 -11  -5  108.59   14.80
   1  11   5  108.49   11.30
   1  11   5   84.69   13.10
   1  11   5  129.59   18.10
   1  11   5  126.09   13.10
  -2 -11  -5  155.68   16.60
  -2 -11  -5  157.68   18.40
  -2 -11  -5  137.59   12.10
   2  11   5  135.29   13.40
   2  11   5  141.09   12.60
  -3 -11  -5   46.50    6.90
  -3 -11  -5   71.09   10.20
  -3 -11  -5   56.99    9.60
  -3 -11  -5   65.09   11.80
   3  11   5   46.30    6.10
   3  11   5   62.39   14.40
   3  11   5   73.09   11.80
  -4 -11  -5   13.80    8.40
  -4 -11  -5    9.10    6.10
   4  11   5   11.60   10.30
   4  11   5   -1.60    7.40
  -5 -11  -5  236.68   18.60
  -5 -11  -5  182.78   24.30
   5  11   5  183.38   22.10
   5  11   5  201.98   23.90
   5  11   5  230.48   26.00
   2 -12  -5    5.30    8.20
   2 -12  -5   -1.70    6.50
  -2  12   5    7.30    9.40
  -2  12   5    3.50   12.80
  -2  12   5    1.30   10.40
  -2  12   5    0.20    5.00
   1 -12  -5   -2.80    6.40
   1 -12  -5    2.90    7.60
  -1  12   5   19.00   11.20
  -1  12   5    5.70    4.90
  -1  12   5   20.60   10.30
   0 -12  -5   14.50    8.40
   0 -12  -5   16.30    7.90
   0  12   5   11.10    7.20
   0  12   5   27.50    5.70
   0  12   5   20.00   11.20
   0  12   5   33.20    8.80
  -1 -12  -5  160.08   18.00
  -1 -12  -5  167.58   18.60
   1  12   5  161.38   20.70
   1  12   5  176.18   15.30
   1  12   5  147.19   13.90
  -2 -12  -5  182.78   14.60
  -2 -12  -5  207.88   21.30
  -2 -12  -5  167.48   18.90
   2  12   5  196.78   14.70
   2  12   5  170.68   16.10
   2  12   5  203.28   23.50
  -3 -12  -5   50.69    9.60
  -3 -12  -5   47.70    7.50
  -3 -12  -5   50.19   11.90
   3  12   5   52.89   14.90
  -4 -12  -5  293.47   28.80
  -4 -12  -5  310.07   21.60
   4  12   5  357.66   28.70
   4  12   5  295.57   29.90
   1 -13  -5   30.30    9.90
   1 -13  -5   20.00    8.70
  -1  13   5   23.20    6.30
  -1  13   5    5.50    8.00
  -1  13   5   20.20   10.10
   0 -13  -5   -1.30    5.30
   0 -13  -5    4.20    7.90
   0  13   5   13.60    5.90
   0  13   5    8.90    8.70
   0  13   5   -6.80   10.90
   0  13   5    7.00   10.10
  -1 -13  -5  -10.60    6.40
  -1 -13  -5    0.70    7.10
   1  13   5   -4.10    5.30
   1  13   5   -5.20    5.30
   1  13   5    7.90   10.60
  -2 -13  -5    1.60    5.30
  -2 -13  -5   -2.00    4.80
   2  13   5    6.90   10.70
   2  13   5   -5.40    6.20
  -3 -13  -5   21.80    8.20
  -3 -13  -5   21.80    6.50
  -3 -13  -5   20.70   10.00
   3  13   5   35.50   11.60
   3  13   5   19.40   12.80
  -1 -14  -5   29.80   10.40
   1  14   5   43.10   12.60
   1  14   5   20.40    7.70
   1  14   5   32.60    8.70
  -2 -14  -5  281.77   26.10
  -2 -14  -5  309.37   20.50
  -2 -14  -5  342.97   28.60
   2  14   5  249.28   22.50
   2  14   5  257.17   19.00
   2  12  -6   52.49   14.10
   2  12  -6   82.29   11.20
  -2 -12   6   82.39   13.40
   1  12  -6  241.38   27.40
   1  12  -6  226.78   22.80
   1  12  -6  236.38   20.00
  -1 -12   6  226.28   22.30
   0  12  -6   -0.50    7.60
   0  12  -6   10.40    8.90
   0  12  -6   26.50   10.90
  -1  12  -6   25.80   10.80
  -1  12  -6    6.60   10.10
  -1  12  -6   16.60    5.10
   1 -12   6   20.10    8.50
  -2  12  -6   30.70   12.50
  -2  12  -6   51.99   15.40
   2 -12   6   45.10   10.70
   3  11  -6    1.80    4.00
   3  11  -6   -9.60   10.00
   3  11  -6   12.00    9.10
  -3 -11   6   -3.30    8.50
   2  11  -6   28.80    9.80
   2  11  -6   12.90    6.20
   2  11  -6    2.70    9.00
  -2 -11   6   10.80    9.00
   1  11  -6  154.78   17.60
   1  11  -6  113.59   14.50
   1  11  -6  149.19   20.70
  -1 -11   6  137.59   16.30
   0  11  -6    8.70    8.00
   0  11  -6   10.20    9.00
   0  11  -6   -5.60    6.10
  -1  11  -6   13.80    4.70
  -1  11  -6   30.40   11.30
  -1  11  -6   34.00   11.30
  -1  11  -6   22.30    6.60
   1 -11   6   17.10    7.90
  -2  11  -6   15.40   11.10
  -2  11  -6   -0.20    2.90
  -2  11  -6  -11.70    9.80
   2 -11   6    2.60    6.50
  -3  11  -6   -8.60    9.80
   3 -11   6   -9.90    6.40
   4  10  -6   77.89   12.20
   4  10  -6   94.89   14.90
   4  10  -6   59.69   13.10
  -4 -10   6   60.49   13.80
   3  10  -6   36.90    7.00
   3  10  -6   45.40   11.70
   3  10  -6   31.30    8.70
  -3 -10   6   43.90   11.20
   2  10  -6  104.59   11.70
   2  10  -6  106.69   17.30
   2  10  -6  113.69   14.90
  -2 -10   6   77.09   12.60
   1  10  -6  725.33   42.20
   1  10  -6  662.83   40.60
   1  10  -6  623.84   45.80
   1  10  -6  765.22   45.50
  -1 -10   6  734.73   42.00
   0  10  -6   17.50    7.00
   0  10  -6   32.80    9.80
   0  10  -6   29.00   10.20
  -1  10  -6  433.36   33.00
  -1  10  -6  444.86   26.90
  -1  10  -6  406.26   24.70
  -1  10  -6  452.75   32.20
   1 -10   6  443.66   29.80
  -2  10  -6   -3.40    2.50
  -2  10  -6   -1.30    3.40
  -2  10  -6   -5.40    8.30
   2 -10   6    4.00    5.70
  -3  10  -6   66.69   18.10
   3 -10   6   61.69   10.50
   3 -10   6   77.39   16.60
   4   9  -6   86.19   10.30
   4   9  -6   57.39   13.00
   4   9  -6   63.19   10.80
  -4  -9   6   65.09   12.80
   3   9  -6   79.19   11.50
   3   9  -6   54.79   11.30
  -3  -9   6   60.39   10.70
   2   9  -6    8.40    6.10
   2   9  -6    4.40    5.20
  -2  -9   6    7.70    6.20
   1   9  -6   14.50    6.60
   1   9  -6   16.80    8.10
   1   9  -6   14.60    7.40
   1   9  -6   20.30    7.50
  -1  -9   6   25.70    7.00
   0   9  -6   85.69   14.50
   0   9  -6   97.59   12.40
   0   9  -6  110.89   15.00
   0   9  -6  101.89   13.20
  -1   9  -6   35.00    5.50
  -1   9  -6   60.59   12.80
  -1   9  -6   33.30    7.30
  -1   9  -6   38.20    6.40
   1  -9   6   38.40    8.20
  -2   9  -6   13.60   10.40
  -2   9  -6   -7.10    5.30
  -2   9  -6    5.00    3.30
   2  -9   6   18.90    6.50
   2  -9   6    1.60    9.50
  -3   9  -6   31.70    6.60
  -3   9  -6   21.40   12.70
   3  -9   6   34.70   12.80
   3  -9   6   28.60    7.90
  -4   9  -6    1.00   11.40
   4  -9   6   10.40    6.60
   4  -9   6   -0.30   10.80
   5   8  -6   89.79   16.90
   5   8  -6   67.79    9.20
  -5  -8   6   96.49   16.30
  -5  -8   6   82.49   12.10
  -5  -8   6  105.39   14.90
   4   8  -6  640.84   45.10
   4   8  -6  702.23   37.20
  -4  -8   6  681.63   34.50
  -4  -8   6  696.43   36.80
   3   8  -6  238.88   24.00
   3   8  -6  240.68   17.90
  -3  -8   6  271.87   23.20
  -3  -8   6  230.88   17.10
   2   8  -6    8.50    5.00
   2   8  -6    1.70    4.60
  -2  -8   6    3.70    5.60
  -2  -8   6    6.60    6.50
   1   8  -6  431.36   27.10
   1   8  -6  433.86   27.90
   1   8  -6  429.66   30.20
   1   8  -6  384.96   27.30
  -1  -8   6  437.26   28.10
   0   8  -6    2.80    6.70
   0   8  -6    2.00    4.10
   0   8  -6    1.50    5.30
  -1   8  -6  343.27   27.50
  -1   8  -6  330.37   21.60
  -1   8  -6  329.37   20.30
  -1   8  -6  342.97   22.70
   1  -8   6  350.06   24.50
   1  -8   6  394.56   26.90
  -2   8  -6  260.27   16.50
  -2   8  -6  264.67   19.90
  -2   8  -6  249.48   25.90
  -2   8  -6  281.97   15.70
   2  -8   6  264.17   20.20
   2  -8   6  299.67   24.10
  -3   8  -6  127.69   12.00
  -3   8  -6  106.69   13.80
  -3   8  -6  121.59   21.10
   3  -8   6  149.69   14.70
   3  -8   6  113.19   16.50
  -4   8  -6  380.26   35.90
   4  -8   6  399.16   26.60
  -5   8  -6    1.90   13.60
   5  -8   6    4.60    9.40
   5  -8   6   -4.50    7.30
   5   7  -6  172.58   23.90
  -5  -7   6  182.88   19.90
  -5  -7   6  162.68   15.90
   4   7  -6    0.70    4.60
   4   7  -6   -3.90    7.50
   4   7  -6   -2.80    7.50
  -4  -7   6   -2.10    5.10
  -4  -7   6   -9.20    5.60
  -4  -7   6    0.90    5.50
   3   7  -6   10.10    7.20
  -3  -7   6    4.00    6.30
  -3  -7   6    5.80    6.00
   2   7  -6   -3.80    4.90
   2   7  -6   -9.10    5.80
   2   7  -6   -3.20    4.40
   2   7  -6   -4.60    5.70
  -2  -7   6    3.50    4.80
  -2  -7   6   -3.40    4.50
   1   7  -6   94.49   11.00
   1   7  -6   92.19   10.60
   1   7  -6   90.69   12.30
   1   7  -6   93.59   13.90
  -1  -7   6   94.09   12.10
  -1  -7   6  102.89   12.80
   0   7  -6  736.73   41.50
   0   7  -6  710.83   40.30
   0   7  -6  788.92   41.80
   0  -7   6  857.31   43.70
  -1   7  -6    1.00    7.40
  -1   7  -6    4.10    4.10
  -1   7  -6    6.60    3.70
  -1   7  -6   10.00    3.30
   1  -7   6   10.80    5.00
   1  -7   6    4.00    5.60
  -2   7  -6  173.08   21.40
  -2   7  -6  188.48   12.50
  -2   7  -6  173.58   15.50
  -2   7  -6  192.28   11.90
   2  -7   6  182.48   15.90
  -3   7  -6   33.70    5.70
  -3   7  -6   40.70    7.70
  -3   7  -6   47.90   14.00
   3  -7   6   66.69   13.60
  -4   7  -6   46.70   15.00
  -4   7  -6    7.00    5.80
  -4   7  -6   17.00    6.20
   4  -7   6   24.10    6.70
   4  -7   6   18.20   11.40
  -5   7  -6   28.00   13.70
   5  -7   6   27.60   12.90
   5   6  -6   22.60   11.60
   5   6  -6    4.80    9.50
  -5  -6   6    6.50    7.60
  -5  -6   6   -2.10    8.10
   4   6  -6  394.16   21.50
   4   6  -6  422.56   31.60
  -4  -6   6  446.96   26.50
   3   6  -6    8.30    6.40
   3   6  -6    7.30    4.30
  -3  -6   6    7.20    7.10
  -3  -6   6    7.50    5.60
   2   6  -6 1572.24   81.39
   2   6  -6 1611.64   75.79
   2   6  -6 1475.35   79.39
   2   6  -6 1508.05   79.09
  -2  -6   6 1665.53   80.39
  -2  -6   6 1550.64   77.19
   1   6  -6  307.87   21.50
   1   6  -6  323.47   22.50
   1   6  -6  326.47   23.30
   1   6  -6  328.57   19.90
  -1  -6   6  290.67   20.50
   0   6  -6  615.14   33.50
   0   6  -6  599.84   33.90
   0   6  -6  657.63   36.20
   0   6  -6  600.84   32.90
   0  -6   6  623.94   34.60
   0  -6   6  551.54   34.70
  -1   6  -6  979.20   55.79
  -1   6  -6 1032.70   50.79
  -1   6  -6 1007.70   49.20
  -1   6  -6  976.20   50.19
   1  -6   6  926.91   50.69
   1  -6   6 1056.59   53.69
  -2   6  -6  333.97   28.10
  -2   6  -6  365.86   19.50
  -2   6  -6  371.66   20.50
  -2   6  -6  368.66   22.20
   2  -6   6  334.07   22.10
   2  -6   6  380.26   26.10
  -3   6  -6 1397.66   78.29
  -3   6  -6 1352.76   64.69
  -3   6  -6 1352.16   64.49
  -3   6  -6 1311.67   70.09
   3  -6   6 1569.34   75.49
   3  -6   6 1445.86   69.69
  -4   6  -6  446.06   36.20
  -4   6  -6  447.56   29.40
   4  -6   6  487.25   33.40
   4  -6   6  512.85   28.80
  -5   6  -6   85.49   20.10
   5  -6   6   91.89   16.40
   5  -6   6   89.79   12.90
   5   5  -6  252.07   27.40
  -5  -5   6  279.17   21.50
   4   5  -6   44.30   10.40
  -4  -5   6   48.90   10.20
  -4  -5   6   51.19    9.30
   3   5  -6   62.59    6.40
   3   5  -6   50.39    6.20
   3   5  -6   38.40    8.20
   3   5  -6   52.89   10.70
  -3  -5   6   58.79   10.10
  -3  -5   6   62.59   10.00
   2   5  -6   26.30    5.30
   2   5  -6   10.80    5.90
   2   5  -6   27.40    6.80
   2   5  -6   13.50    5.80
  -2  -5   6   23.70    6.70
  -2  -5   6   21.90    5.60
   1   5  -6    3.00    3.60
   1   5  -6    6.00    5.30
   1   5  -6    0.30    4.90
  -1  -5   6    4.70    5.30
   0   5  -6  209.08   16.40
   0   5  -6  203.28   14.50
   0   5  -6  205.68   14.50
   0   5  -6  221.08   15.50
   0  -5   6  212.28   15.80
   0  -5   6  182.98   16.20
  -1   5  -6  719.33   36.00
  -1   5  -6  728.73   37.10
  -1   5  -6  766.22   37.10
   1  -5   6  694.33   39.40
   1  -5   6  706.13   37.30
   1  -5   6  635.34   40.00
  -2   5  -6   19.80    9.30
  -2   5  -6   23.90    4.50
  -2   5  -6   27.30    4.20
   2  -5   6   34.00    8.30
   2  -5   6   23.60    4.90
  -3   5  -6  123.99   11.90
  -3   5  -6  128.39   19.50
  -3   5  -6  127.99   11.00
  -3   5  -6  133.49    8.70
  -3   5  -6  145.19    9.10
   3  -5   6  139.29   16.70
   3  -5   6  133.79   11.80
  -4   5  -6   18.00    5.40
  -4   5  -6   18.70   12.40
  -4   5  -6   15.20    6.00
   4  -5   6   15.90   10.60
   4  -5   6   15.00    6.60
   4  -5   6   14.90    5.20
  -5   5  -6   24.50   11.90
  -5   5  -6   24.00    6.50
  -5   5  -6   38.30    8.10
   5  -5   6   17.90    8.10
   5  -5   6   42.70   12.10
   5  -5   6   19.60    5.80
  -6   5  -6    2.60   13.50
   6  -5   6   10.90    6.30
   6  -5   6    5.70   11.00
   5   4  -6  -17.40    7.60
   5   4  -6    3.00   14.80
  -5  -4   6    0.50    7.70
  -5  -4   6   -1.50    6.80
   4   4  -6  339.27   28.00
  -4  -4   6  389.66   25.50
   3   4  -6  190.88   16.70
   3   4  -6  162.48    9.50
   3   4  -6  176.08   19.00
   3   4  -6  167.98    9.40
  -3  -4   6  178.68   18.20
  -3  -4   6  177.68   12.00
   2   4  -6   -0.10    4.90
   2   4  -6    2.30    4.80
   2   4  -6    2.20    3.00
   2   4  -6    0.40    3.60
  -2  -4   6   11.80    5.50
   1   4  -6   -2.30    3.20
   1   4  -6    1.00    4.50
   1   4  -6   -2.90    3.80
   1   4  -6   -4.30    2.70
  -1  -4   6    1.40    4.80
  -1  -4   6   -2.10    3.20
   0   4  -6  402.96   23.90
   0   4  -6  387.36   22.20
   0   4  -6  397.56   23.20
   0   4  -6  379.66   22.40
   0  -4   6  379.86   22.90
   0  -4   6  371.96   24.20
  -1   4  -6 1330.27   62.09
  -1   4  -6 1387.06   62.39
  -1   4  -6 1317.17   62.89
   1  -4   6 1148.49   65.49
   1  -4   6 1256.47   64.79
  -2   4  -6   53.39    5.80
  -2   4  -6   39.10    9.30
  -2   4  -6   42.50    5.70
  -2   4  -6   42.20    6.10
   2  -4   6   63.59    9.20
   2  -4   6   47.30    6.40
  -3   4  -6  265.87   15.30
  -3   4  -6  265.77   17.30
  -3   4  -6  262.07   23.00
   3  -4   6  261.17   21.90
   3  -4   6  301.67   17.20
   3  -4   6  279.37   16.40
  -4   4  -6  541.25   39.50
  -4   4  -6  499.05   30.80
  -4   4  -6  527.85   27.00
   4  -4   6  600.74   30.70
   4  -4   6  552.94   30.40
   4  -4   6  627.44   38.20
  -5   4  -6   37.80    7.50
  -5   4  -6   40.50   12.80
   5  -4   6   35.60    6.10
   5  -4   6   37.60    7.90
   5  -4   6   40.00   12.40
  -6   4  -6   29.60    8.80
  -6   4  -6   44.80   15.30
   6  -4   6   45.00    8.20
   6  -4   6   72.59   15.50
   5   3  -6   88.49   15.10
   5   3  -6  103.69   15.20
  -5  -3   6  102.09   13.40
   4   3  -6   -2.60   10.50
   4   3  -6   22.70    7.60
  -4  -3   6   12.10    5.00
  -4  -3   6   26.20    8.70
   3   3  -6    8.50    5.40
   3   3  -6   -1.20    3.20
   3   3  -6   -4.90    4.60
  -3  -3   6    1.30    3.50
  -3  -3   6   -5.30    4.80
  -3  -3   6   -2.60    5.30
   2   3  -6 1166.48   63.59
   2   3  -6 1099.69   56.99
   2   3  -6 1242.08   56.89
   2   3  -6 1196.38   62.49
   2   3  -6 1202.28   61.49
  -2  -3   6 1278.77   63.49
  -2  -3   6 1326.87   61.79
   1   3  -6    9.20    4.60
   1   3  -6    7.60    4.60
   1   3  -6    5.90    4.60
   1   3  -6   11.40    3.90
  -1  -3   6   17.40    5.40
  -1  -3   6   14.40    3.80
   0   3  -6 5982.90  269.77
   0   3  -6 5894.11  268.67
   0   3  -6 5676.83  268.27
   0   3  -6 6078.99  269.77
   0  -3   6 5545.75  270.47
   0  -3   6 5969.30  269.07
  -1   3  -6    2.40    1.90
  -1   3  -6    3.30    2.60
  -1   3  -6   -1.00    2.20
  -1   3  -6   -5.20    2.20
   1  -3   6   -0.80    4.50
   1  -3   6   -1.50    4.90
  -2   3  -6   20.90    3.50
  -2   3  -6   21.30    3.60
   2  -3   6   19.10    3.20
   2  -3   6   16.40    6.90
   2  -3   6   25.20    7.60
  -3   3  -6   10.90    3.00
  -3   3  -6   14.20    4.60
  -3   3  -6   10.30    3.20
  -3   3  -6    4.00    6.10
   3  -3   6   23.80    7.10
   3  -3   6   13.50    3.90
   3  -3   6   12.90    2.80
   3  -3   6   13.00    3.20
  -4   3  -6   50.99    6.60
  -4   3  -6   51.19    7.80
  -4   3  -6   26.00   12.40
   4  -3   6   54.29   12.50
   4  -3   6   43.90    7.10
   4  -3   6   63.49    7.80
   4  -3   6   53.69    5.80
  -5   3  -6  141.79   10.30
  -5   3  -6  107.99   18.40
  -5   3  -6  142.99   13.40
   5  -3   6  152.38   18.00
   5  -3   6  125.59   12.20
   5  -3   6  142.99    9.20
   5  -3   6  167.28   15.60
  -6   3  -6    3.10    8.50
  -6   3  -6   16.90    3.60
  -6   3  -6   22.10   13.10
  -6   3  -6    3.60    6.00
   6  -3   6    8.70    6.00
   6  -3   6   11.60    2.40
   6  -3   6   11.70   11.20
   6  -3   6   22.40    8.60
   6   2  -6   11.40    8.10
   6   2  -6   19.80    9.30
   6   2  -6  -22.10   22.70
  -6  -2   6    6.80    8.30
  -6  -2   6   -4.30   11.30
   5   2  -6  -16.20   15.50
   5   2  -6  -11.60    5.70
   5   2  -6    2.00    7.90
   5   2  -6  -16.00   14.80
  -5  -2   6    2.80    8.80
   4   2  -6   15.10    8.00
   4   2  -6    4.60    6.20
  -4  -2   6   21.60    8.90
  -4  -2   6    9.40    4.90
   3   2  -6  564.04   34.70
   3   2  -6  530.25   33.10
   3   2  -6  508.55   31.70
  -3  -2   6  550.34   34.00
  -3  -2   6  542.65   28.60
   2   2  -6   97.19   11.70
   2   2  -6   97.29    5.50
   2   2  -6   89.99    5.80
   2   2  -6   94.99   12.60
   2   2  -6   95.59   10.80
  -2  -2   6   99.39   10.70
  -2  -2   6  122.29   11.80
   1   2  -6 1766.92   83.29
   1   2  -6 1547.75   79.99
   1   2  -6 1693.33   83.59
   1   2  -6 1713.03   82.19
  -1  -2   6 1747.23   83.29
  -1  -2   6 1740.43   79.89
  -1  -2   6 1747.23   83.39
   0   2  -6   10.60    3.10
   0   2  -6   10.40    3.70
   0   2  -6   14.60    4.10
   0   2  -6   10.00    4.30
   0  -2   6   18.50    5.70
  -1   2  -6    8.60    3.10
  -1   2  -6   14.30    3.20
  -1   2  -6   10.30    2.30
   1  -2   6   13.40    4.80
   1  -2   6   10.50    5.10
   1  -2   6    8.20    2.90
  -2   2  -6  832.72   38.80
  -2   2  -6  815.72   40.30
   2  -2   6  868.01   40.00
   2  -2   6  740.23   44.10
   2  -2   6  800.72   38.80
   2  -2   6  796.12   38.50
   2  -2   6  790.62   43.60
  -3   2  -6   -6.30    6.10
  -3   2  -6   -0.90    2.00
  -3   2  -6    2.50    2.70
   3  -2   6   -1.50    2.20
   3  -2   6   -8.00    5.70
   3  -2   6    0.80    3.00
   3  -2   6    1.30    2.00
  -4   2  -6  478.95   34.70
  -4   2  -6  487.15   26.30
  -4   2  -6  483.45   27.10
  -4   2  -6  463.35   26.30
   4  -2   6  503.95   25.30
   4  -2   6  499.75   25.70
   4  -2   6  443.46   26.80
   4  -2   6  490.65   32.90
  -5   2  -6  390.66   22.00
  -5   2  -6  358.66   22.90
  -5   2  -6  352.66   24.30
  -5   2  -6  360.76   32.10
   5  -2   6  393.26   22.60
   5  -2   6  367.26   24.20
   5  -2   6  340.97   29.00
   5  -2   6  397.86   20.90
  -6   2  -6  750.22   50.79
  -6   2  -6  705.83   41.60
   6  -2   6  729.43   40.20
   6  -2   6  693.33   36.90
   6  -2   6  806.02   48.10
   6  -2   6  746.83   41.60
   6   1  -6   44.60   11.50
   6   1  -6   39.30    9.60
  -6  -1   6   34.00    9.90
  -6  -1   6   44.30   14.90
   5   1  -6  394.66   32.40
   5   1  -6  360.76   26.90
  -5  -1   6  433.66   30.80
   4   1  -6 1036.20   55.19
   4   1  -6 1048.10   59.59
   4   1  -6  901.11   55.59
  -4  -1   6 1162.28   58.29
   3   1  -6  625.24   37.20
   3   1  -6  635.04   36.00
   3   1  -6  635.94   38.80
  -3  -1   6  633.84   33.30
  -3  -1   6  693.63   38.20
  -3  -1   6  623.54   38.80
   2   1  -6   -1.90    2.50
   2   1  -6   -4.30    3.90
   2   1  -6   -0.90    2.80
   2   1  -6    0.20    3.80
  -2  -1   6   -1.90    2.60
  -2  -1   6   -2.50    2.50
  -2  -1   6   -0.50    4.50
   1   1  -6 1061.69   54.09
   1   1  -6 1230.68   57.69
   1   1  -6 1140.49   56.59
   1   1  -6 1129.99   57.59
  -1  -1   6 1140.59   52.69
  -1  -1   6 1113.59   57.39
  -1  -1   6 1171.78   57.79
  -1  -1   6 1149.48   53.29
  -1  -1   6 1128.29   53.99
   0   1  -6 1499.65   76.19
   0   1  -6 1679.13   76.69
   0  -1   6 1516.55   76.29
   0  -1   6 1653.83   78.29
   0  -1   6 1569.14   76.49
   0  -1   6 1680.73   76.49
  -1   1  -6    7.80    2.20
  -1   1  -6    4.60    2.80
  -1   1  -6    8.80    2.00
   1  -1   6   10.40    4.70
   1  -1   6    5.70    2.90
   1  -1   6   10.50    3.80
  -2   1  -6  300.17   15.50
  -2   1  -6  291.77   14.50
  -2   1  -6  310.47   14.70
  -2   1  -6  305.97   17.50
   2  -1   6  304.27   16.10
   2  -1   6  283.17   16.90
   2  -1   6  277.47   19.50
   2  -1   6  258.37   20.20
  -3   1  -6   -3.10    1.60
  -3   1  -6   -2.00    2.70
  -3   1  -6   -0.10    3.50
   3  -1   6   -1.60    3.10
   3  -1   6   -2.00    2.10
   3  -1   6    1.70    1.60
   3  -1   6    0.10    4.60
  -4   1  -6   30.60    5.20
  -4   1  -6   31.30    9.70
   4  -1   6   18.70    9.20
   4  -1   6   20.80    3.90
   4  -1   6   24.00    4.20
   4  -1   6   21.80    5.80
  -5   1  -6  118.99   19.10
  -5   1  -6  112.29   11.80
  -5   1  -6  116.59   11.30
   5  -1   6  132.89   18.60
   5  -1   6  133.79   14.60
   5  -1   6  145.09   11.70
   5  -1   6  121.89   11.20
  -6   1  -6    3.30   10.70
  -6   1  -6    4.90    5.40
  -6   1  -6    1.10    4.70
   6  -1   6   12.70    8.00
   6  -1   6    0.30    4.70
   6  -1   6    3.00    4.90
   6  -1   6   19.00   10.40
  -7   1  -6  -13.50   10.20
   7  -1   6    4.10   10.70
   7  -1   6   -0.90    7.10
   7  -1   6    4.80    6.50
   6   0  -6    7.60    7.60
   6   0  -6    9.70    8.50
  -6   0   6   28.80   10.60
  -6   0   6    7.80   11.30
   5   0  -6    4.40    5.90
   5   0  -6    2.40    5.60
  -5   0   6    9.60   10.50
  -5   0   6    3.10    6.40
   4   0  -6  160.18   15.00
   4   0  -6  125.89   15.90
   4   0  -6  153.38   15.70
  -4   0   6  125.19   13.10
  -4   0   6  151.88   18.00
   3   0  -6   41.70    8.30
   3   0  -6   42.00    7.00
   3   0  -6   29.60    7.00
  -3   0   6   38.20    8.20
  -3   0   6   47.20   10.00
   2   0  -6   10.30    5.30
   2   0  -6   23.30    5.00
   2   0  -6   18.50    5.00
  -2   0   6   26.70    5.70
  -2   0   6   22.80    6.50
   1   0  -6  141.89    9.40
   1   0  -6  163.38   12.00
   1   0  -6  150.78   12.70
  -1   0   6  141.39    9.40
  -1   0   6  149.79   12.60
  -1   0   6  130.99   12.00
   0   0  -6  284.77   18.00
   0   0  -6  341.87   19.00
   0   0  -6  300.57   18.00
   0   0   6  319.77   18.40
   0   0   6  318.37   18.30
   0   0   6  321.97   15.60
   0   0   6  356.96   20.60
   0   0   6  271.07   18.00
  -1   0  -6  282.57   17.00
  -1   0  -6  296.87   14.10
  -1   0  -6  259.47   14.40
   1   0   6  273.27   16.60
   1   0   6  282.77   18.80
   1   0   6  270.57   14.50
  -2   0  -6 4113.49  177.78
  -2   0  -6 3936.51  180.38
   2   0   6 3574.84  182.28
   2   0   6 3707.73  182.58
   2   0   6 4145.49  179.88
  -3   0  -6  490.55   22.60
  -3   0  -6  459.05   26.50
  -3   0  -6  470.65   25.00
   3   0   6  463.95   25.20
   3   0   6  501.15   22.20
   3   0   6  511.15   26.10
   3   0   6  459.55   29.20
   3   0   6  433.16   29.20
  -4   0  -6 1568.04   84.79
  -4   0  -6 1658.53   79.69
  -4   0  -6 1603.44   76.99
  -4   0  -6 1671.43   78.39
   4   0   6 1746.93   79.09
   4   0   6 1579.04   83.49
   4   0   6 1590.04   78.59
   4   0   6 1662.63   76.59
  -5   0  -6   10.50    5.00
  -5   0  -6   11.40    4.00
  -5   0  -6   13.90    9.70
  -5   0  -6    8.00    7.70
   5   0   6   12.90   10.10
   5   0   6    8.30    4.40
   5   0   6   11.10    4.20
   5   0   6   -2.60    6.30
  -6   0  -6  157.78   15.20
  -6   0  -6  156.08   14.70
  -6   0  -6  151.38   20.60
   6   0   6  180.98   18.70
   6   0   6  152.88   14.60
   6   0   6  187.48   19.80
   6   0   6  174.68   14.30
  -7   0  -6    7.30   11.60
  -7   0  -6   -2.40   10.50
  -7   0  -6    4.60    6.70
   7   0   6   -7.60    6.00
   7   0   6   18.20   11.30
   7   0   6    3.70   10.30
   5  -1  -6  568.74   35.20
   5  -1  -6  604.14   41.30
  -5   1   6  538.75   34.60
  -5   1   6  675.03   42.00
   4  -1  -6   22.30    7.50
   4  -1  -6   32.30    9.20
   4  -1  -6   36.70    6.80
  -4   1   6   28.10   10.60
  -4   1   6   28.50    6.80
   3  -1  -6  490.45   32.00
   3  -1  -6  491.95   28.50
   3  -1  -6  484.05   29.50
  -3   1   6  465.35   31.50
  -3   1   6  496.65   31.90
  -3   1   6  461.45   26.40
   2  -1  -6   -0.90    3.30
   2  -1  -6   -8.20    3.80
   2  -1  -6   -2.90    3.20
  -2   1   6    1.30    3.00
  -2   1   6   -7.30    5.30
  -2   1   6   -0.20    1.40
  -2   1   6    2.50    3.60
  -2   1   6   -2.70    1.20
   1  -1  -6    3.40    3.90
   1  -1  -6    9.80    2.90
   1  -1  -6   10.20    3.60
  -1   1   6    7.40    2.90
  -1   1   6    7.20    3.00
  -1   1   6    6.40    5.30
  -1   1   6    4.70    3.60
  -1   1   6    9.60    2.00
   0  -1  -6  559.24   29.80
   0  -1  -6  554.74   27.10
   0  -1  -6  557.24   29.40
   0   1   6  545.95   27.00
   0   1   6  629.14   30.40
   0   1   6  520.85   29.60
   0   1   6  532.35   29.40
   0   1   6  615.24   31.50
  -1  -1  -6 1162.28   58.39
  -1  -1  -6 1299.37   61.49
  -1  -1  -6 1311.17   58.49
   1   1   6 1339.37   61.29
   1   1   6 1214.78   58.69
   1   1   6 1226.88   58.59
   1   1   6 1277.97   62.89
  -2  -1  -6  765.42   39.30
  -2  -1  -6  782.62   36.30
   2   1   6  753.62   40.90
   2   1   6  710.43   40.90
   2   1   6  764.72   38.60
  -3  -1  -6   83.89    9.70
  -3  -1  -6  101.19    8.60
   3   1   6   90.89   11.10
   3   1   6   78.89   11.00
   3   1   6   91.89    8.90
  -4  -1  -6  787.72   41.50
  -4  -1  -6  743.93   45.10
  -4  -1  -6  764.22   39.60
   4   1   6  780.22   45.00
   4   1   6  751.62   40.00
   4   1   6  781.72   40.50
   4   1   6  792.82   37.70
  -5  -1  -6   40.40   11.70
  -5  -1  -6   29.60    7.90
  -5  -1  -6   30.20    7.10
  -5  -1  -6   28.20    4.80
   5   1   6   27.60    6.80
   5   1   6   33.40    5.50
   5   1   6   42.40    8.60
   5   1   6   30.50   11.30
  -6  -1  -6   13.50    8.00
  -6  -1  -6   -2.50    4.50
  -6  -1  -6   16.10   10.50
  -6  -1  -6    5.70    6.00
   6   1   6   -2.60    4.10
   6   1   6   15.10    7.90
   6   1   6   10.30   10.70
   6   1   6    2.90    5.00
  -7  -1  -6   -8.30    9.00
  -7  -1  -6  -13.30    5.90
  -7  -1  -6   -6.20   10.10
   7   1   6   -4.60    9.40
   7   1   6  -10.70    6.30
   7   1   6    2.60   10.30
   5  -2  -6   93.59   12.50
   5  -2  -6   70.19   12.60
  -5   2   6   69.79   10.60
  -5   2   6   97.99   17.80
   4  -2  -6   55.19    9.70
   4  -2  -6   83.09   11.10
   4  -2  -6   73.29   12.30
  -4   2   6   88.19   12.50
  -4   2   6  106.99   17.60
   3  -2  -6  178.48   15.50
   3  -2  -6  203.68   15.50
   3  -2  -6  206.28   19.20
  -3   2   6  187.08    9.80
  -3   2   6  152.48   17.20
  -3   2   6  196.48   14.50
  -3   2   6  195.78   11.40
  -3   2   6  194.38   19.40
   2  -2  -6  156.88   15.20
   2  -2  -6  162.08   13.10
   2  -2  -6  177.18   13.40
  -2   2   6  164.58   14.90
  -2   2   6  169.18   10.30
  -2   2   6  170.28   12.70
  -2   2   6  158.38   14.90
   1  -2  -6   60.59    7.90
   1  -2  -6   64.09    5.90
   1  -2  -6   63.49    8.80
  -1   2   6   53.99    9.00
  -1   2   6   61.09    5.20
  -1   2   6   56.69    7.20
  -1   2   6   66.89    8.40
  -1   2   6   61.99    6.60
   0  -2  -6  555.14   29.20
   0  -2  -6  524.45   28.30
   0  -2  -6  545.95   26.30
   0   2   6  492.35   28.70
   0   2   6  520.65   28.50
   0   2   6  566.64   29.00
   0   2   6  520.25   26.10
   0   2   6  569.04   30.30
  -1  -2  -6 1045.10   46.80
  -1  -2  -6 1030.30   49.90
  -1  -2  -6  981.20   46.90
   1   2   6 1009.50   46.90
   1   2   6  996.30   49.40
   1   2   6  891.41   50.29
   1   2   6  959.10   47.30
   1   2   6 1034.80   50.99
  -2  -2  -6 1279.67   59.49
  -2  -2  -6 1316.87   63.19
   2   2   6 1249.18   63.59
   2   2   6 1225.68   64.39
   2   2   6 1232.48   60.09
   2   2   6 1327.87   62.39
  -3  -2  -6 1980.20   91.29
  -3  -2  -6 1900.11   94.49
   3   2   6 2133.49   89.09
   3   2   6 1992.30   89.29
   3   2   6 2010.40   93.89
   3   2   6 1741.73   94.89
   3   2   6 1910.41   96.69
  -4  -2  -6 1521.55   75.59
  -4  -2  -6 1535.65   72.39
  -4  -2  -6 1487.35   77.99
   4   2   6 1524.85   71.19
   4   2   6 1484.85   78.19
   4   2   6 1602.34   74.79
   4   2   6 1476.55   70.59
   4   2   6 1450.15   72.99
  -5  -2  -6  127.99   14.10
  -5  -2  -6  122.99   13.20
  -5  -2  -6  130.39   16.40
   5   2   6  126.59   13.80
   5   2   6   97.39   16.00
   5   2   6   88.59   13.30
   5   2   6  110.49   10.60
  -6  -2  -6  341.47   28.40
  -6  -2  -6  341.07   24.20
  -6  -2  -6  326.27   23.70
   6   2   6  291.47   22.00
   6   2   6  307.77   27.70
   6   2   6  305.37   23.80
   6   2   6  315.37   21.10
  -7  -2  -6   -4.60    9.20
  -7  -2  -6  -12.60    9.20
  -7  -2  -6  -10.40    6.60
   7   2   6    2.00    9.10
   7   2   6   -2.80    9.90
   5  -3  -6  -10.20   10.80
   5  -3  -6    9.70    7.10
  -5   3   6    8.50    7.50
  -5   3   6   11.60   12.30
   4  -3  -6   34.00    9.50
   4  -3  -6   40.50    8.20
   4  -3  -6   34.70    7.00
  -4   3   6   43.50    5.40
  -4   3   6   41.50    5.40
  -4   3   6   58.79    9.20
  -4   3   6   42.40   13.00
   3  -3  -6   20.60    5.70
   3  -3  -6   25.80    8.00
   3  -3  -6   39.50    7.10
  -3   3   6   20.50   10.60
  -3   3   6   30.20    6.30
  -3   3   6   20.40    7.50
  -3   3   6   27.20    4.50
  -3   3   6   33.80    4.90
   2  -3  -6    7.10    5.20
   2  -3  -6    1.60    4.00
  -2   3   6    3.00    3.50
  -2   3   6    9.90    3.80
  -2   3   6   11.00    7.10
  -2   3   6    7.20    2.80
  -2   3   6    9.80    5.00
   1  -3  -6  479.95   27.30
   1  -3  -6  480.85   26.30
  -1   3   6  431.16   27.10
  -1   3   6  485.25   26.10
  -1   3   6  464.95   25.50
  -1   3   6  465.65   28.30
  -1   3   6  436.46   23.20
   0  -3  -6  548.65   29.80
   0  -3  -6  569.34   29.20
   0  -3  -6  567.84   27.10
   0   3   6  525.45   29.80
   0   3   6  537.55   29.50
   0   3   6  551.04   29.50
   0   3   6  535.75   30.80
   0   3   6  535.95   26.90
  -1  -3  -6 5211.48  233.58
  -1  -3  -6 5108.99  234.18
  -1  -3  -6 5005.20  236.88
   1   3   6 5245.38  236.48
   1   3   6 4740.43  237.48
   1   3   6 5399.16  237.68
   1   3   6 5340.57  233.78
   1   3   6 5024.00  234.58
  -2  -3  -6 2256.17  100.69
  -2  -3  -6 2136.69   99.99
  -2  -3  -6 2177.48  104.49
   2   3   6 2130.59  105.69
   2   3   6 2260.77  103.89
   2   3   6 2153.28  104.39
   2   3   6 2215.48  100.19
   2   3   6 2109.59  101.09
  -3  -3  -6  408.56   21.80
  -3  -3  -6  407.56   25.50
   3   3   6  426.06   24.70
   3   3   6  404.36   20.80
   3   3   6  435.56   20.30
   3   3   6  406.36   27.10
   3   3   6  388.56   23.20
   3   3   6  372.96   24.90
  -4  -3  -6    4.30    6.40
  -4  -3  -6    7.30    4.60
   4   3   6   24.60    8.50
   4   3   6    0.30    2.70
   4   3   6    0.70    3.00
   4   3   6   -1.00    4.80
   4   3   6   14.00    4.90
  -5  -3  -6    4.70    5.80
  -5  -3  -6    3.20    8.20
  -5  -3  -6   12.90    5.80
   5   3   6   14.80   10.20
   5   3   6   -0.40    3.20
   5   3   6   14.50    6.30
   5   3   6    2.20    3.90
   5   3   6    4.70    5.60
  -6  -3  -6   -6.70    5.10
  -6  -3  -6    9.30    7.30
  -6  -3  -6   -0.30    8.70
   6   3   6   -1.30    6.70
   6   3   6   -3.30    4.50
   6   3   6   -3.20    8.80
   6   3   6   -0.60    4.20
   6   3   6  -12.00    5.10
  -7  -3  -6   -4.20    9.60
  -7  -3  -6   -2.00   10.00
  -7  -3  -6   -7.70    6.20
   7   3   6  -13.40    6.80
   7   3   6  -12.50    6.00
   7   3   6   10.40   10.50
   7   3   6   13.20   10.10
   5  -4  -6   -4.50    7.20
   5  -4  -6    5.10   11.70
   5  -4  -6   -9.80    5.40
   5  -4  -6    1.50   11.40
  -5   4   6    9.40    7.80
  -5   4   6    3.10    8.40
   4  -4  -6   28.50    8.20
   4  -4  -6   18.90    6.10
  -4   4   6   19.90   12.50
  -4   4   6   24.10    6.60
  -4   4   6   24.40    5.50
   3  -4  -6   -5.90    3.70
   3  -4  -6   -3.00    4.40
   3  -4  -6   -8.60    4.80
  -3   4   6   -1.10    5.30
  -3   4   6   -2.20    5.80
  -3   4   6   -4.20    3.50
   2  -4  -6   12.10    5.40
   2  -4  -6    1.10    4.30
  -2   4   6   11.60    6.30
  -2   4   6   20.60    6.70
  -2   4   6    7.60    5.10
  -2   4   6    8.50    4.30
  -2   4   6    8.00    3.10
   1  -4  -6   58.29    9.00
   1  -4  -6   60.19    8.10
  -1   4   6   57.79    8.70
  -1   4   6   42.80    5.40
  -1   4   6   43.30    7.30
  -1   4   6   59.79   10.40
   0  -4  -6   93.59    7.10
   0  -4  -6   94.59    9.80
   0  -4  -6   79.69    8.70
   0   4   6   87.29    7.10
   0   4   6  107.89   11.10
   0   4   6   80.59    9.60
   0   4   6   94.19    9.10
   0   4   6  101.79    9.20
  -1  -4  -6    0.90    2.10
  -1  -4  -6    8.90    3.90
  -1  -4  -6    3.40    2.60
   1   4   6    7.90    5.50
   1   4   6    2.20    4.20
   1   4   6    0.30    2.20
   1   4   6    3.60    2.60
   1   4   6    2.10    2.20
  -2  -4  -6 2763.32  134.99
  -2  -4  -6 2764.82  131.09
  -2  -4  -6 2951.70  130.99
   2   4   6 2913.01  134.59
   2   4   6 2909.21  134.49
   2   4   6 2835.72  131.49
   2   4   6 2939.11  131.29
   2   4   6 2695.43  135.99
  -3  -4  -6  826.22   47.00
  -3  -4  -6  914.61   43.30
   3   4   6  937.11   42.80
   3   4   6  831.12   46.20
   3   4   6  912.71   46.60
   3   4   6  900.81   43.40
   3   4   6  859.61   48.90
  -4  -4  -6 1390.16   63.49
  -4  -4  -6 1299.07   68.09
   4   4   6 1402.56   62.79
   4   4   6 1221.28   69.29
   4   4   6 1372.16   67.29
   4   4   6 1209.18   64.09
   4   4   6 1274.57   63.49
  -5  -4  -6  119.09   15.40
  -5  -4  -6  107.59   12.70
  -5  -4  -6  119.69   15.60
   5   4   6  113.09   15.60
   5   4   6  111.89   10.20
   5   4   6  119.89   14.10
   5   4   6  118.69   12.00
   5   4   6  113.29   14.10
  -6  -4  -6   16.80    9.50
  -6  -4  -6   12.90    7.10
  -6  -4  -6    6.50    7.30
   6   4   6    5.60    4.60
   6   4   6    1.00    4.60
   6   4   6    7.00    7.10
   6   4   6   10.00   10.20
  -7  -4  -6   -1.00    8.20
  -7  -4  -6   -7.00    9.20
  -7  -4  -6   -9.30    9.40
   7   4   6   17.20   10.90
   7   4   6    2.40    7.90
   7   4   6   20.00   11.10
   7   4   6   -2.10    6.70
   5  -5  -6   79.29   14.30
   5  -5  -6   66.59   10.00
   5  -5  -6   55.79   10.50
  -5   5   6  107.89   20.20
  -5   5   6   82.29   10.60
   4  -5  -6  413.46   25.90
   4  -5  -6  441.86   32.30
   4  -5  -6  373.66   26.90
  -4   5   6  421.36   27.30
  -4   5   6  423.86   34.40
  -4   5   6  433.36   24.60
   3  -5  -6   -0.20    6.10
   3  -5  -6    2.40    4.30
   3  -5  -6    4.20    5.00
  -3   5   6    4.90    5.00
  -3   5   6   -1.90    6.30
  -3   5   6   18.60   10.70
   2  -5  -6  920.81   48.40
   2  -5  -6  912.61   50.79
  -2   5   6  955.80   48.30
  -2   5   6  870.01   51.19
  -2   5   6  911.21   48.00
  -2   5   6  897.81   45.70
  -2   5   6  989.70   53.49
  -2   5   6 1051.09   48.50
   1  -5  -6  421.06   24.70
   1  -5  -6  399.16   25.40
  -1   5   6  408.36   23.90
  -1   5   6  403.96   25.90
  -1   5   6  386.06   24.30
  -1   5   6  452.45   27.10
  -1   5   6  386.46   21.40
   0  -5  -6 1410.36   66.99
   0  -5  -6 1330.97   67.49
   0  -5  -6 1466.65   64.49
   0   5   6 1280.57   67.19
   0   5   6 1349.96   68.39
   0   5   6 1366.16   66.79
   0   5   6 1392.96   64.09
   0   5   6 1275.57   67.69
  -1  -5  -6  250.07   18.20
  -1  -5  -6  273.07   16.30
  -1  -5  -6  256.07   14.70
   1   5   6  257.77   18.30
   1   5   6  263.57   19.30
   1   5   6  265.67   16.40
   1   5   6  256.07   15.00
   1   5   6  265.67   17.60
  -2  -5  -6   37.60    5.60
  -2  -5  -6   39.50    5.70
  -2  -5  -6   29.90    6.00
   2   5   6   34.90    7.50
   2   5   6   38.20    5.50
   2   5   6   26.30    5.70
   2   5   6   27.80    7.10
   2   5   6   36.10    5.50
  -3  -5  -6  942.81   54.69
  -3  -5  -6 1118.19   50.49
   3   5   6 1022.60   51.79
   3   5   6 1065.19   51.59
   3   5   6 1116.09   50.79
   3   5   6 1032.20   56.49
   3   5   6 1028.60   54.09
   3   5   6  977.40   52.89
  -4  -5  -6  227.68   20.70
  -4  -5  -6  262.57   16.20
   4   5   6  238.78   16.80
   4   5   6  229.88   22.30
   4   5   6  259.77   15.80
   4   5   6  246.28   18.80
  -5  -5  -6 1068.69   57.59
  -5  -5  -6 1025.20   55.09
  -5  -5  -6 1049.30   51.49
   5   5   6 1013.60   56.39
   5   5   6 1006.50   58.59
   5   5   6  973.50   52.39
   5   5   6  932.51   52.59
   5   5   6 1098.19   51.49
  -6  -5  -6   26.90    8.30
  -6  -5  -6   28.10    7.80
  -6  -5  -6   33.60    9.90
   6   5   6   19.00    6.50
   6   5   6   12.60   11.00
   6   5   6   19.80    8.10
  -7  -5  -6  146.49   20.80
  -7  -5  -6  176.68   20.20
  -7  -5  -6  153.78   18.80
   7   5   6  159.08   21.10
   7   5   6  108.69   17.10
   7   5   6  142.09   22.20
   7   5   6  139.49   17.70
   5  -6  -6   -4.80    6.80
   5  -6  -6   -9.70    6.00
   5  -6  -6    3.00    8.30
  -5   6   6   -9.90   11.10
  -5   6   6    4.90    9.90
  -5   6   6   -3.90    6.30
   4  -6  -6    7.00    5.70
   4  -6  -6   11.40    7.60
  -4   6   6   21.10   10.10
  -4   6   6    7.40    6.20
  -4   6   6   14.10    7.50
   3  -6  -6   33.80    9.90
   3  -6  -6   42.10    7.00
   3  -6  -6   36.10    7.70
  -3   6   6   55.69    9.80
  -3   6   6   33.60    7.60
  -3   6   6   34.00    5.90
  -3   6   6   52.19   14.40
   2  -6  -6    8.10    5.10
   2  -6  -6    8.80    4.40
  -2   6   6   18.50   10.10
  -2   6   6   10.30    5.40
  -2   6   6    3.30    3.10
  -2   6   6    8.30    4.10
   1  -6  -6  176.48   14.80
   1  -6  -6  193.28   15.80
  -1   6   6  167.28   11.50
  -1   6   6  163.98   13.40
  -1   6   6  174.08   15.50
  -1   6   6  159.18   14.70
  -1   6   6  188.78   17.30
   0  -6  -6   27.00    6.00
   0  -6  -6   37.20    6.20
   0   6   6   34.70    7.70
   0   6   6   34.00    5.90
   0   6   6   34.40    6.40
   0   6   6   35.30    8.30
  -1  -6  -6  655.73   33.00
  -1  -6  -6  575.14   34.20
  -1  -6  -6  591.54   30.40
   1   6   6  663.43   34.30
   1   6   6  617.94   33.90
   1   6   6  596.64   30.60
   1   6   6  539.45   35.00
   1   6   6  624.44   33.10
  -2  -6  -6   13.80    5.50
  -2  -6  -6    8.30    3.10
  -2  -6  -6    5.80    3.60
   2   6   6   13.60    5.70
   2   6   6    9.10    4.40
   2   6   6   13.30    3.60
   2   6   6    5.90    3.50
   2   6   6    6.50    6.50
  -3  -6  -6  808.12   38.40
  -3  -6  -6  750.02   43.70
   3   6   6  732.83   39.80
   3   6   6  745.33   40.50
   3   6   6  841.12   39.50
   3   6   6  731.93   42.50
   3   6   6  740.73   44.50
  -4  -6  -6  241.08   20.40
  -4  -6  -6  244.38   16.20
   4   6   6  277.17   16.70
   4   6   6  248.38   20.50
   4   6   6  247.78   17.80
   4   6   6  227.48   22.50
  -5  -6  -6    0.60    6.40
  -5  -6  -6    6.10    5.30
  -5  -6  -6  -11.30    6.20
   5   6   6   -4.20    8.30
   5   6   6   -0.20    5.70
   5   6   6   -7.20    3.80
   5   6   6    7.70    5.50
  -6  -6  -6  113.49   16.20
  -6  -6  -6  102.99   14.10
  -6  -6  -6  104.19   14.10
   6   6   6   91.59   12.50
   6   6   6   75.09   12.20
   6   6   6   73.49   15.60
   6   6   6  101.69   15.80
   4  -7  -6   18.10   10.20
  -4   7   6   44.20   15.00
  -4   7   6   40.10    7.10
  -4   7   6   36.10    9.30
  -4   7   6   40.90   10.10
   3  -7  -6   33.80    6.60
   3  -7  -6   27.20    8.10
  -3   7   6   39.60   12.20
  -3   7   6   41.00    8.60
  -3   7   6   30.30    5.80
  -3   7   6   43.60    9.50
   2  -7  -6  605.64   33.20
   2  -7  -6  629.94   36.60
  -2   7   6  621.34   34.40
  -2   7   6  533.95   31.70
  -2   7   6  529.75   36.60
  -2   7   6  504.35   29.70
  -2   7   6  585.04   38.70
   1  -7  -6  336.37   21.90
   1  -7  -6  343.17   23.40
  -1   7   6  355.96   25.80
  -1   7   6  290.37   23.10
  -1   7   6  294.87   18.00
  -1   7   6  317.87   22.90
  -1   7   6  321.57   20.60
   0  -7  -6 1213.18   62.39
   0  -7  -6 1229.18   61.89
   0   7   6 1243.28   62.79
   0   7   6 1107.59   62.59
   0   7   6 1230.78   62.99
   0   7   6 1212.48   58.09
   0   7   6 1261.57   61.39
  -1  -7  -6  471.55   27.20
  -1  -7  -6  466.95   28.90
  -1  -7  -6  452.95   24.30
   1   7   6  463.25   27.80
   1   7   6  471.75   27.40
   1   7   6  438.86   29.80
   1   7   6  446.76   24.50
   1   7   6  485.25   28.00
  -2  -7  -6  754.42   40.60
  -2  -7  -6  752.12   43.40
  -2  -7  -6  792.42   38.20
   2   7   6  710.03   43.80
   2   7   6  791.32   38.90
   2   7   6  772.52   40.80
   2   7   6  779.02   40.60
   2   7   6  783.82   42.60
  -3  -7  -6  590.64   33.80
  -3  -7  -6  621.04   38.30
  -3  -7  -6  644.44   32.30
   3   7   6  585.14   38.60
   3   7   6  617.64   34.30
   3   7   6  608.94   34.10
   3   7   6  702.93   38.10
   3   7   6  666.53   34.20
  -4  -7  -6   19.90    6.80
  -4  -7  -6    6.80    4.40
   4   7   6   -7.80    7.90
   4   7   6    9.20    4.80
   4   7   6   -0.80    7.60
   4   7   6    9.70    4.10
  -5  -7  -6  215.58   15.30
  -5  -7  -6  169.38   15.50
  -5  -7  -6  164.68   18.40
   5   7   6  173.28   21.10
   5   7   6  158.98   15.90
   5   7   6  211.28   15.60
  -6  -7  -6    9.30    6.90
  -6  -7  -6    9.60    7.00
  -6  -7  -6   25.00    8.20
   6   7   6   20.30   11.30
   6   7   6    3.50    6.40
   6   7   6    4.80    6.70
   6   7   6   14.10    8.90
   4  -8  -6   -5.40    5.80
   4  -8  -6   -8.20    8.80
  -4   8   6   -3.30    9.90
  -4   8   6  -11.90    6.50
  -4   8   6    3.90   12.70
  -4   8   6   -2.20    5.10
   3  -8  -6    7.30    8.10
   3  -8  -6   15.60    5.90
  -3   8   6   23.40    9.00
  -3   8   6   14.00    4.90
  -3   8   6   10.00    7.30
  -3   8   6   20.50   10.00
   2  -8  -6   38.00    9.20
   2  -8  -6   85.89   12.00
  -2   8   6   56.79    8.30
  -2   8   6   68.09   10.10
  -2   8   6   89.19   14.40
  -2   8   6   59.19   10.90
   1  -8  -6   17.00    6.60
  -1   8   6    2.90    3.80
  -1   8   6    9.80    7.40
  -1   8   6   -0.90    5.70
  -1   8   6   11.50    9.00
  -1   8   6    5.30    3.60
   0  -8  -6   42.70    7.40
   0  -8  -6   29.60    7.30
   0   8   6   59.09    7.60
   0   8   6   48.10    8.50
   0   8   6   49.70    9.90
   0   8   6   45.20    9.90
  -1  -8  -6    2.00    2.70
  -1  -8  -6   -2.20    5.00
  -1  -8  -6   -1.30    4.20
   1   8   6    7.60    7.70
   1   8   6    8.40    4.70
   1   8   6    9.40    5.80
   1   8   6    2.90    3.30
   1   8   6    3.50    4.20
  -2  -8  -6  116.09   10.20
  -2  -8  -6  119.99   14.90
  -2  -8  -6  128.39   12.60
   2   8   6  128.29   11.40
   2   8   6  139.39   12.40
   2   8   6  136.89   13.10
   2   8   6  129.89   14.60
   2   8   6  135.69   12.40
  -3  -8  -6    0.70    6.20
  -3  -8  -6    1.30    3.80
  -3  -8  -6    0.60    3.90
   3   8   6    4.80    5.50
   3   8   6   -6.10    3.80
   3   8   6   -2.60    7.70
   3   8   6    2.60    4.50
   3   8   6   -5.20    3.80
  -4  -8  -6   22.20    7.30
  -4  -8  -6   33.00    5.70
   4   8   6   23.70    7.00
   4   8   6   26.90    6.30
   4   8   6   28.10   11.80
  -5  -8  -6   -8.60    6.20
  -5  -8  -6   -0.90    5.30
  -5  -8  -6   -4.50    5.10
   5   8   6   -0.40    7.00
   5   8   6   -1.60    5.40
   5   8   6   -2.50    4.50
   5   8   6   -9.10    9.00
  -6  -8  -6    5.00    6.30
  -6  -8  -6    0.10    6.80
  -6  -8  -6    5.50    9.70
   6   8   6    7.10    8.90
   6   8   6   -0.80    6.30
   6   8   6    9.80    9.90
   6   8   6   -0.90    7.00
   3  -9  -6   20.60    9.20
   3  -9  -6   -5.40    5.40
  -3   9   6    2.90    4.50
  -3   9   6    4.70    9.20
  -3   9   6   -5.70    8.10
  -3   9   6   -2.20    9.90
   2  -9  -6  887.71   47.70
   2  -9  -6  991.80   51.99
  -2   9   6  803.62   45.70
  -2   9   6  880.41   52.89
  -2   9   6  775.02   43.70
  -2   9   6  941.91   50.69
   1  -9  -6   20.50    6.60
   1  -9  -6   32.40    8.40
  -1   9   6   35.30    6.70
  -1   9   6   30.00    5.30
  -1   9   6   50.59   10.50
  -1   9   6   40.90   11.30
   0  -9  -6 2364.36  110.79
   0  -9  -6 2135.69  110.19
   0   9   6 2197.78  112.09
   0   9   6 2349.36  111.19
   0   9   6 2272.17  105.49
   0   9   6 2137.79  110.79
   0   9   6 2288.17  108.89
  -1  -9  -6  102.79    9.40
  -1  -9  -6   99.89   13.10
  -1  -9  -6   99.29   13.90
   1   9   6   99.49   12.90
   1   9   6  119.89   16.60
   1   9   6   81.89   10.90
   1   9   6  122.09   12.90
   1   9   6   94.69   10.20
  -2  -9  -6 1457.65   77.19
  -2  -9  -6 1472.15   70.69
  -2  -9  -6 1489.95   74.69
   2   9   6 1502.45   78.69
   2   9   6 1559.14   74.89
   2   9   6 1456.85   71.49
   2   9   6 1357.06   72.59
   2   9   6 1552.84   76.19
  -3  -9  -6  182.78   16.40
  -3  -9  -6  217.58   20.90
  -3  -9  -6  240.48   15.20
   3   9   6  186.38   21.50
   3   9   6  226.68   17.20
   3   9   6  190.18   17.90
   3   9   6  226.78   15.70
  -4  -9  -6  391.96   22.80
  -4  -9  -6  390.16   29.10
   4   9   6  411.66   25.20
   4   9   6  349.27   26.80
   4   9   6  363.66   30.20
  -5  -9  -6  154.38   11.50
  -5  -9  -6  173.38   21.40
  -5  -9  -6  177.58   15.40
   5   9   6  182.58   17.50
   5   9   6  180.58   22.50
   5   9   6  162.48   18.60
   5   9   6  174.58   17.30
  -6  -9  -6   34.50    9.20
  -6  -9  -6    8.30    9.90
   6   9   6   22.70   10.60
   6   9   6   18.60    8.30
   6   9   6   39.60   13.70
   3 -10  -6   23.10    8.40
   3 -10  -6   40.80   10.00
  -3  10   6   38.90    7.20
  -3  10   6   57.39   16.30
  -3  10   6   28.90   10.90
   2 -10  -6    7.10    6.60
   2 -10  -6   -1.00    5.70
  -2  10   6    3.50    4.00
  -2  10   6    8.40    8.70
  -2  10   6   -8.70    9.40
  -2  10   6   -4.40   10.80
  -2  10   6   -4.20    4.00
   1 -10  -6   21.30    8.20
  -1  10   6   17.00    5.40
  -1  10   6   26.90   11.10
  -1  10   6   23.70    9.80
  -1  10   6   25.20    5.20
  -1  10   6   21.20    9.30
  -1  10   6   13.80   10.10
   0 -10  -6   10.00    5.90
   0 -10  -6   -3.00    5.40
   0  10   6    2.00    4.00
   0  10   6    4.80    6.90
   0  10   6   11.70    9.00
   0  10   6   -1.50    5.30
  -1 -10  -6   41.30    9.60
  -1 -10  -6   57.49    9.80
  -1 -10  -6   58.59    8.00
   1  10   6   34.60    8.20
   1  10   6   40.80    8.30
   1  10   6   49.70    9.60
   1  10   6   64.99    9.20
  -2 -10  -6    0.70    3.50
  -2 -10  -6    4.70    5.10
  -2 -10  -6    2.40    4.80
   2  10   6    4.30    5.00
   2  10   6   18.50    9.60
   2  10   6   -3.00    4.80
   2  10   6   -1.80    4.90
  -3 -10  -6    1.20    4.60
  -3 -10  -6   -2.30    5.10
  -3 -10  -6    7.30    5.40
   3  10   6   -8.10    5.00
   3  10   6   -1.40    6.30
   3  10   6   -4.20    4.10
   3  10   6   -4.80    8.80
  -4 -10  -6  713.33   36.20
  -4 -10  -6  615.14   42.30
   4  10   6  573.24   42.50
   4  10   6  714.63   39.90
   4  10   6  728.43   42.30
  -5 -10  -6   -3.50    6.00
  -5 -10  -6   -0.40    6.60
   5  10   6    2.90    9.90
   5  10   6   -8.00    9.30
   5  10   6   -7.20    8.60
   2 -11  -6   15.50    8.70
  -2  11   6   40.80   11.00
  -2  11   6   22.40    6.10
  -2  11   6   35.30   14.10
  -2  11   6   27.10    5.90
  -2  11   6   47.70   14.10
   1 -11  -6   -5.70    5.30
   1 -11  -6   -2.60    6.80
  -1  11   6   -1.20    4.00
  -1  11   6   21.40    9.60
   0 -11  -6  131.39   16.30
   0 -11  -6  152.28   16.90
   0  11   6  123.29   15.60
   0  11   6  166.28   13.00
   0  11   6  149.49   16.60
   0  11   6  126.49   18.80
  -1 -11  -6   58.69    8.90
  -1 -11  -6   85.59   13.50
  -1 -11  -6   35.10    9.60
   1  11   6   63.79   13.90
   1  11   6   61.39    9.70
   1  11   6   51.09    9.70
  -2 -11  -6  260.87   17.50
  -2 -11  -6  244.28   21.20
  -2 -11  -6  283.57   24.30
   2  11   6  256.97   18.70
   2  11   6  301.07   26.90
   2  11   6  260.47   18.60
  -3 -11  -6  161.38   13.70
  -3 -11  -6  163.38   19.80
  -3 -11  -6  134.89   15.30
   3  11   6  155.58   21.30
   3  11   6  121.39   17.20
   3  11   6  128.69   11.80
  -4 -11  -6  137.59   18.10
  -4 -11  -6  159.08   14.70
   4  11   6  146.59   18.40
   4  11   6  152.68   19.00
  -5 -11  -6   58.49   13.20
   5  11   6   56.39   11.90
   5  11   6   60.59   15.60
  -2  12   6   40.90   12.60
  -2  12   6   40.40   15.10
  -2  12   6   53.99   15.70
   1 -12  -6   54.19   10.00
  -1  12   6   76.89   15.20
  -1  12   6   57.79   13.50
  -1  12   6   60.69    8.50
   0 -12  -6   -5.30    6.20
   0 -12  -6   -0.20    6.00
   0  12   6    0.50    7.60
   0  12   6    4.50    4.90
   0  12   6   22.30   11.20
  -1 -12  -6   -6.40    6.70
  -1 -12  -6    4.40    6.40
   1  12   6    4.10    5.40
   1  12   6   -1.60    6.30
   1  12   6    1.00    9.10
  -2 -12  -6   40.80    7.10
  -2 -12  -6   35.40    8.90
  -2 -12  -6   21.60    9.30
   2  12   6   45.20   11.60
   2  12   6   29.80    7.60
   2  12   6   37.60    8.40
  -3 -12  -6    1.40    5.30
  -3 -12  -6    0.10    8.30
  -3 -12  -6    6.80    6.20
   3  12   6    1.00    8.40
   3  12   6    5.30    8.70
   3  12   6   -5.50    3.90
  -4 -12  -6    9.70    6.80
  -4 -12  -6    3.30    8.70
   4  12   6   -3.20    9.10
   4  12   6    7.90   10.60
   0 -13  -6   51.49   11.10
   0  13   6   74.99   16.20
   0  13   6   55.79    8.60
   0  13   6   66.39   12.50
  -1 -13  -6   42.40   10.60
  -1 -13  -6   52.29   10.30
   1  13   6   65.09    9.70
   1  13   6   72.29   11.90
   1  13   6   74.59   16.20
  -2 -13  -6   42.90    7.60
  -2 -13  -6   34.90   10.00
  -2 -13  -6   42.00   10.40
   2  13   6   35.40    8.70
   2  13   6   38.60    8.30
   2  13   6   65.99   14.90
  -3 -13  -6  436.56   25.70
  -3 -13  -6  400.86   33.50
  -3 -13  -6  464.25   31.40
   3  13   6  358.76   21.90
   3  13   6  363.76   29.90
   1  12  -7    1.30    9.60
   1  12  -7    7.90    7.80
   1  12  -7   -6.20    8.10
   0  12  -7  -10.00    8.50
   0  12  -7    1.30    8.50
   0  12  -7    8.20    5.50
   0  12  -7   -7.10    9.60
  -1  12  -7    9.20    4.90
  -1  12  -7    3.40   10.60
  -1  12  -7   21.70   12.30
   1 -12   7   12.10    7.80
   2  11  -7  281.07   22.50
   2  11  -7  238.38   20.20
   2  11  -7  236.98   27.10
  -2 -11   7  269.27   24.80
   1  11  -7  291.27   24.30
   1  11  -7  261.57   22.90
   1  11  -7  312.77   28.80
   0  11  -7  402.96   31.50
   0  11  -7  379.76   29.10
   0  11  -7  458.85   32.10
   0  11  -7  422.86   26.80
   0  11  -7  448.06   34.10
  -1  11  -7   48.80   13.80
  -1  11  -7   32.50   11.50
  -1  11  -7   28.10    5.60
   1 -11   7   27.10    8.50
  -2  11  -7   34.80    4.90
  -2  11  -7   57.19   15.00
  -2  11  -7   24.00    5.20
   3  10  -7   81.89   12.00
  -3 -10   7   65.29   12.90
   2  10  -7  147.49   18.80
   2  10  -7  145.69   15.90
   2  10  -7  167.98   16.50
  -2 -10   7  135.59   18.20
   1  10  -7    0.10    6.80
   1  10  -7   -3.00    7.20
   1  10  -7    6.20    6.60
   0  10  -7   14.20    5.20
   0  10  -7   15.20    8.60
   0  10  -7   11.80    9.40
   0  10  -7    9.40    5.60
   0  10  -7   14.90    8.70
  -1  10  -7   78.89   16.00
  -1  10  -7   91.09   10.60
   1 -10   7   84.39   13.60
  -2  10  -7   21.10   10.50
   2 -10   7   19.30    7.60
   2 -10   7   20.80   11.50
  -3  10  -7    7.80   12.50
   3 -10   7    5.40   10.10
   3 -10   7    6.60    6.90
   4   9  -7    0.20    6.20
   4   9  -7  -19.00   14.20
   4   9  -7    9.30    9.90
  -4  -9   7   -7.70    6.20
  -4  -9   7   15.40   10.40
   3   9  -7  468.75   35.60
   3   9  -7  434.76   27.30
  -3  -9   7  384.76   25.70
   2   9  -7   51.99   11.90
  -2  -9   7   42.90    9.80
   1   9  -7   89.59   15.00
   1   9  -7   75.29   13.00
   1   9  -7  109.59   13.50
   1   9  -7   62.39   12.70
   0   9  -7  712.13   41.70
   0   9  -7  674.23   39.30
   0   9  -7  611.44   35.90
   0   9  -7  621.24   40.20
   0   9  -7  580.94   37.00
  -1   9  -7    4.70    4.20
  -1   9  -7    5.20    5.00
  -1   9  -7   -3.90    5.20
  -1   9  -7    4.70    8.50
   1  -9   7   10.40    8.90
   1  -9   7    7.20    5.50
  -2   9  -7  328.67   21.00
  -2   9  -7  344.07   19.70
  -2   9  -7  334.17   24.20
  -2   9  -7  378.36   32.00
   2  -9   7  344.37   24.80
   2  -9   7  393.26   29.60
  -3   9  -7   65.59   16.00
   3  -9   7   53.49    9.60
   3  -9   7   81.09   15.60
  -4   9  -7  105.79   22.30
   4  -9   7   97.29   14.20
   4  -9   7  105.39   18.70
   4   8  -7  154.78   14.40
   4   8  -7  207.88   24.60
   4   8  -7  162.18   26.10
  -4  -8   7  228.38   23.80
  -4  -8   7  186.38   16.50
   3   8  -7    4.70    5.40
   3   8  -7   -1.50    9.00
  -3  -8   7   11.10    8.40
  -3  -8   7   13.20    6.30
   2   8  -7   16.70    6.10
   2   8  -7   15.50    8.40
   1   8  -7    3.30    5.90
   1   8  -7   -3.60    5.10
   1   8  -7   -6.80    4.30
  -1  -8   7    0.70    6.10
   0   8  -7   -7.40    3.00
   0   8  -7   -3.20    7.20
   0   8  -7   -5.30    4.80
   0   8  -7   -3.00    4.00
   0   8  -7   -0.40    6.40
  -1   8  -7    3.90    3.40
  -1   8  -7   -0.80    4.50
  -1   8  -7    0.40    8.40
  -1   8  -7   -4.50    3.40
   1  -8   7    1.40    7.30
   1  -8   7   -3.80    4.90
  -2   8  -7   39.60    7.50
  -2   8  -7   38.40    6.00
  -2   8  -7   53.29    6.80
  -2   8  -7   32.60   12.60
   2  -8   7   48.50   11.90
   2  -8   7   39.30    7.60
  -3   8  -7   11.80    4.90
  -3   8  -7    9.60   11.80
  -3   8  -7    3.60    1.50
  -3   8  -7    5.60    1.60
  -3   8  -7   13.30    6.20
   3  -8   7    5.60   10.50
   3  -8   7   12.10    5.70
  -4   8  -7   15.40   12.50
   4  -8   7    8.20    8.90
   4  -8   7   10.20    6.10
   4   7  -7   -5.50    3.70
   4   7  -7    9.30    8.80
  -4  -7   7   -1.60    5.60
  -4  -7   7  -10.20    6.20
   3   7  -7  139.09   16.60
   3   7  -7  135.79   11.80
  -3  -7   7  122.19   13.90
   2   7  -7  261.07   17.70
   2   7  -7  242.98   22.60
  -2  -7   7  226.38   18.30
   1   7  -7   81.49   12.30
   1   7  -7   92.39   10.80
   1   7  -7   63.89   11.20
   1   7  -7   78.09   11.60
   1   7  -7   84.09   11.60
  -1  -7   7   88.79   12.10
   0   7  -7   -4.40    4.30
   0   7  -7   -3.40    3.50
   0   7  -7    3.60    4.70
   0  -7   7    1.80    6.40
   0  -7   7    6.30    6.70
  -1   7  -7 1301.77   65.29
  -1   7  -7 1310.77   71.79
  -1   7  -7 1353.26   65.89
  -1   7  -7 1286.57   63.69
   1  -7   7 1383.46   68.99
   1  -7   7 1166.58   65.39
  -2   7  -7 1016.60   49.70
  -2   7  -7 1022.60   50.79
  -2   7  -7  986.50   53.09
  -2   7  -7  988.20   60.29
   2  -7   7 1074.69   56.99
   2  -7   7  994.60   52.89
  -3   7  -7  102.89    7.80
  -3   7  -7   97.19    7.00
  -3   7  -7   72.99   11.40
  -3   7  -7   94.89   18.90
   3  -7   7  101.59   12.80
   3  -7   7  113.39   15.60
  -4   7  -7  934.01   62.99
   4  -7   7 1051.49   59.79
   4  -7   7  969.60   51.89
  -5   7  -7   99.89   20.70
   5  -7   7   70.89   14.70
   5  -7   7   59.49    9.10
  -5  -6   7   86.99   13.80
   4   6  -7  410.16   33.80
  -4  -6   7  413.76   26.90
   3   6  -7  150.28   11.10
   3   6  -7  139.89   18.50
  -3  -6   7  139.29   14.80
   2   6  -7  172.78   12.70
   2   6  -7  146.69   15.60
   2   6  -7  105.29   15.70
   2   6  -7  142.29   17.30
  -2  -6   7  135.69   14.10
   1   6  -7   55.59    9.00
   1   6  -7   42.70    8.00
   1   6  -7   46.40    7.50
   1   6  -7   46.10    7.80
  -1  -6   7   57.59   10.20
   0   6  -7  133.19   12.50
   0   6  -7  140.49   13.70
   0   6  -7  152.38   15.60
   0   6  -7  152.58   14.10
   0  -6   7  142.49   15.10
   0  -6   7  172.68   15.90
  -1   6  -7  696.73   36.90
  -1   6  -7  663.93   38.00
  -1   6  -7  738.83   38.10
   1  -6   7  762.22   41.70
  -2   6  -7  154.18   12.40
  -2   6  -7  171.98   13.40
  -2   6  -7  146.39   19.90
  -2   6  -7  194.18   12.10
   2  -6   7  152.68   14.20
   2  -6   7  157.88   17.90
  -3   6  -7   84.39    7.60
  -3   6  -7   74.49    7.00
  -3   6  -7   66.69   16.20
  -3   6  -7   67.49   10.90
   3  -6   7   67.99   10.30
   3  -6   7   82.29   14.00
  -4   6  -7   44.00   14.00
   4  -6   7   42.60    8.80
   4  -6   7   36.60   11.90
   4  -6   7   32.10    6.10
  -5   6  -7    8.80   13.10
   5  -6   7   15.50   10.40
   4   5  -7   95.79   15.70
  -4  -5   7  121.39   14.40
   3   5  -7   79.99    6.80
   3   5  -7   65.29    7.50
   3   5  -7   62.09   11.10
   2   5  -7  682.93   33.10
   2   5  -7  605.04   36.50
   2   5  -7  615.54   39.10
   2   5  -7  597.44   37.00
   2   5  -7  596.84   37.90
  -2  -5   7  668.63   36.40
   1   5  -7  142.39   13.50
   1   5  -7  115.39   13.90
   1   5  -7  140.39   14.80
   1   5  -7  116.39   12.00
  -1  -5   7  150.38   12.10
  -1  -5   7  145.49   13.70
   0   5  -7  955.00   49.90
   0   5  -7  955.50   48.70
   0   5  -7  974.30   50.79
   0   5  -7  905.31   48.40
   0  -5   7 1009.00   49.80
   0  -5   7  890.91   50.99
  -1   5  -7  293.07   17.30
  -1   5  -7  252.17   18.00
  -1   5  -7  292.27   17.40
   1  -5   7  227.08   20.80
   1  -5   7  286.87   20.90
  -2   5  -7  242.88   16.20
  -2   5  -7  253.17   16.00
  -2   5  -7  264.57   15.40
  -2   5  -7  210.48   22.50
   2  -5   7  257.67   16.50
   2  -5   7  242.08   20.60
  -3   5  -7   79.39    9.60
  -3   5  -7   89.59    8.20
  -3   5  -7   93.09   17.30
  -3   5  -7   98.29    8.40
   3  -5   7   80.29   13.80
   3  -5   7   78.39   10.40
   3  -5   7  101.39   10.70
  -4   5  -7  390.56   25.60
  -4   5  -7  431.56   21.10
  -4   5  -7  406.76   21.00
  -4   5  -7  422.06   35.90
   4  -5   7  466.15   26.00
   4  -5   7  444.06   33.00
   4  -5   7  472.05   25.90
  -5   5  -7  161.08   23.80
   5  -5   7  147.79   14.00
   5  -5   7  153.48   21.60
   5  -5   7  191.28   19.20
  -6   5  -7    6.80   11.60
   6  -5   7   -4.60    6.30
   6  -5   7    4.40   11.40
   5   4  -7   -5.10   18.80
   5   4  -7    1.20    7.10
   5   4  -7   -3.00    7.00
  -5  -4   7   -0.30    8.50
  -5  -4   7    3.30    7.50
   4   4  -7  156.18   18.60
   4   4  -7  151.28   15.60
  -4  -4   7  139.29   13.00
   3   4  -7   80.99   11.40
   3   4  -7   66.99   11.40
  -3  -4   7   74.09   13.80
  -3  -4   7   88.29    8.80
   2   4  -7  252.87   18.90
   2   4  -7  236.88   20.50
   2   4  -7  202.28   14.40
   2   4  -7  216.38   18.30
   2   4  -7  249.58   14.30
  -2  -4   7  261.37   18.50
   1   4  -7  355.66   24.20
   1   4  -7  361.16   24.80
   1   4  -7  363.56   23.30
   1   4  -7  362.56   23.40
  -1  -4   7  384.36   21.60
  -1  -4   7  390.86   24.60
   0   4  -7  144.89   11.30
   0   4  -7  153.68   13.40
   0   4  -7  129.59   11.90
   0   4  -7  133.99   12.70
   0  -4   7  136.59   13.80
   0  -4   7  139.79   12.50
  -1   4  -7  194.48   15.00
  -1   4  -7  205.48   13.00
  -1   4  -7  210.18   14.40
  -1   4  -7  204.68   13.70
   1  -4   7  171.38   15.90
  -2   4  -7    4.80    2.80
  -2   4  -7   -2.10    2.10
  -2   4  -7   -6.10    2.50
   2  -4   7   -3.10    2.20
   2  -4   7   -8.10    5.20
  -3   4  -7  110.99   15.60
  -3   4  -7  125.09   10.50
  -3   4  -7  124.89   10.20
   3  -4   7  129.69   10.70
   3  -4   7  132.89   10.70
   3  -4   7  124.39   14.60
  -4   4  -7  253.67   26.40
  -4   4  -7  201.08   15.50
  -4   4  -7  213.68   13.40
  -4   4  -7  208.88   17.20
   4  -4   7  221.38   16.70
   4  -4   7  228.98   23.20
   4  -4   7  243.78   15.60
  -5   4  -7   -7.10   10.30
  -5   4  -7   -3.90    1.90
  -5   4  -7    5.20    7.70
  -5   4  -7   -7.20    4.20
   5  -4   7    2.40    6.70
   5  -4   7   -1.50    6.70
   5  -4   7   -2.00    3.90
  -6   4  -7   -5.10    8.00
  -6   4  -7   -8.60    6.10
   6  -4   7    4.80   11.30
   5   3  -7   -6.70    6.80
   5   3  -7   11.10    7.70
  -5  -3   7   -1.90    7.60
  -5  -3   7   -2.10    6.50
   4   3  -7   33.80   10.10
   4   3  -7   25.80    8.30
  -4  -3   7   35.70    6.60
  -4  -3   7   58.99   12.50
   3   3  -7  119.49   15.50
   3   3  -7  182.18   18.80
   3   3  -7  157.78   15.60
  -3  -3   7  138.99   11.60
  -3  -3   7  131.99   17.00
  -3  -3   7  151.18   15.10
   2   3  -7   27.50    6.40
   2   3  -7   30.00    4.50
   2   3  -7   28.30    7.10
   2   3  -7   27.10    4.40
   2   3  -7   24.00    6.70
  -2  -3   7   27.50    7.20
   1   3  -7 1363.16   72.39
   1   3  -7 1445.36   72.29
   1   3  -7 1408.76   71.19
  -1  -3   7 1498.65   68.89
  -1  -3   7 1469.95   72.39
   0   3  -7 1225.58   61.09
   0   3  -7 1286.97   61.89
   0   3  -7 1283.07   62.69
   0   3  -7 1263.77   62.79
   0  -3   7 1164.48   63.59
   0  -3   7 1279.37   62.09
  -1   3  -7   10.60    4.00
  -1   3  -7    9.70    3.60
  -1   3  -7   19.40    4.20
  -1   3  -7   16.40    3.20
   1  -3   7   10.50    6.00
   1  -3   7    6.60    5.70
  -2   3  -7  159.38   10.60
  -2   3  -7  192.68   12.30
   2  -3   7  165.58   11.50
   2  -3   7  135.49   14.80
   2  -3   7  167.18   14.80
  -3   3  -7   73.49    7.60
  -3   3  -7   60.29    6.90
  -3   3  -7   75.49    9.10
  -3   3  -7   60.79   13.30
   3  -3   7   76.29   12.50
   3  -3   7   67.59    8.30
   3  -3   7   70.59    7.00
   3  -3   7   60.79    6.80
  -4   3  -7  209.28   13.80
  -4   3  -7  198.78   14.10
  -4   3  -7  208.98   21.60
   4  -3   7  230.98   13.90
   4  -3   7  203.68   12.80
   4  -3   7  194.28   21.50
   4  -3   7  192.58   15.60
  -5   3  -7  296.97   30.40
  -5   3  -7  299.67   18.20
   5  -3   7  307.57   27.60
   5  -3   7  323.77   17.30
   5  -3   7  328.87   22.10
   5  -3   7  317.37   19.50
  -6   3  -7    1.00    3.50
  -6   3  -7   -2.70   11.00
  -6   3  -7   -3.80    5.50
   6  -3   7    2.50    2.50
   6  -3   7   -4.50    4.50
   6  -3   7   12.30    9.40
   5   2  -7    1.30    6.70
   5   2  -7    8.00    7.30
  -5  -2   7   -5.80    7.80
  -5  -2   7    3.60    6.40
   4   2  -7  300.67   22.70
   4   2  -7  281.67   26.00
  -4  -2   7  273.77   19.00
   3   2  -7 1983.00  101.09
   3   2  -7 1964.50   99.29
   3   2  -7 2003.80  102.79
  -3  -2   7 1994.50   95.49
  -3  -2   7 2196.48  103.59
   2   2  -7  279.67   15.50
   2   2  -7  304.47   22.30
   2   2  -7  310.57   22.90
   2   2  -7  326.67   15.40
   2   2  -7  308.57   20.50
  -2  -2   7  324.27   22.00
  -2  -2   7  322.37   22.80
   1   2  -7  642.54   35.60
   1   2  -7  713.63   38.20
   1   2  -7  673.43   38.90
   1   2  -7  731.13   39.20
  -1  -2   7  732.83   39.30
  -1  -2   7  703.83   35.30
  -1  -2   7  761.22   39.20
   0   2  -7  177.78   12.90
   0   2  -7  141.99   12.30
   0   2  -7  180.28   13.50
   0  -2   7  154.18   14.60
   0  -2   7  136.59   12.70
  -1   2  -7 1299.27   62.59
  -1   2  -7 1376.96   63.59
  -1   2  -7 1346.67   61.69
   1  -2   7 1263.17   63.19
   1  -2   7 1307.97   66.69
   1  -2   7 1218.28   65.09
  -2   2  -7    8.10    2.40
  -2   2  -7   12.60    3.70
  -2   2  -7   10.80    2.20
   2  -2   7   10.90    3.40
   2  -2   7    7.20    5.60
   2  -2   7    6.10    6.70
  -3   2  -7   27.10    4.40
  -3   2  -7   16.00    4.20
  -3   2  -7   28.30    5.20
   3  -2   7   24.60    4.30
   3  -2   7   26.80    8.70
   3  -2   7   24.90    4.80
   3  -2   7   27.60    4.20
  -4   2  -7   79.19    7.60
  -4   2  -7   82.19   15.60
  -4   2  -7   75.89   11.90
  -4   2  -7   97.99    9.60
   4  -2   7   91.79    7.60
   4  -2   7   72.79   14.30
   4  -2   7   91.39    8.70
   4  -2   7   63.19   10.70
  -5   2  -7   -6.00    3.20
  -5   2  -7    1.20    9.90
  -5   2  -7   -0.30    3.60
   5  -2   7   -2.20    3.10
   5  -2   7   -2.90    9.20
   5  -2   7    2.50    3.40
   5  -2   7    2.90    6.20
  -6   2  -7  168.08   24.40
   6  -2   7  128.59   11.40
   6  -2   7  140.99   13.00
   6  -2   7  156.38   17.90
   6  -2   7  152.78   21.50
   5   1  -7   39.70   10.80
   5   1  -7   82.99   20.60
   5   1  -7   40.70    8.90
  -5  -1   7   37.50   12.00
  -5  -1   7   41.70    8.40
   4   1  -7   -0.80   14.80
   4   1  -7    0.60    5.50
   4   1  -7   -2.70    5.70
  -4  -1   7   -3.80    5.90
  -4  -1   7   10.80    9.30
   3   1  -7  391.06   28.90
   3   1  -7  410.96   26.10
   3   1  -7  367.56   26.90
  -3  -1   7  429.46   28.10
  -3  -1   7  410.96   28.70
  -3  -1   7  370.66   22.80
   2   1  -7  382.36   26.40
   2   1  -7  399.06   24.20
   2   1  -7  370.76   18.10
   2   1  -7  400.86   25.70
  -2  -1   7  403.26   21.40
  -2  -1   7  396.76   25.80
  -2  -1   7  414.26   26.20
   1   1  -7  296.67   19.40
   1   1  -7  296.87   18.90
   1   1  -7  262.47   16.00
   1   1  -7  283.27   19.40
  -1  -1   7  256.57   15.40
  -1  -1   7  283.67   19.20
  -1  -1   7  274.67   15.90
  -1  -1   7  275.17   19.00
   0   1  -7 2591.24  127.79
   0   1  -7 2863.91  128.59
   0  -1   7 2749.12  130.39
   0  -1   7 2851.81  128.09
   0  -1   7 2679.33  128.19
   0  -1   7 2656.03  128.09
  -1   1  -7  260.17   16.10
  -1   1  -7  242.88   13.40
  -1   1  -7  222.58   13.90
   1  -1   7  251.67   15.30
   1  -1   7  246.08   17.80
   1  -1   7  236.68   17.40
  -2   1  -7  125.09    6.60
  -2   1  -7  138.49    8.00
  -2   1  -7  112.49    6.70
  -2   1  -7  117.29   10.20
   2  -1   7  109.19    9.80
   2  -1   7  118.99   12.30
   2  -1   7  128.59   13.00
  -3   1  -7  272.77   17.60
  -3   1  -7  240.78   13.10
  -3   1  -7  289.77   16.10
   3  -1   7  268.27   20.60
   3  -1   7  265.27   21.50
   3  -1   7  274.57   16.40
   3  -1   7  281.17   16.70
  -4   1  -7  949.01   49.10
  -4   1  -7  926.61   55.99
  -4   1  -7  980.70   48.30
  -4   1  -7  918.01   46.10
   4  -1   7 1004.60   45.60
   4  -1   7  926.51   54.69
   4  -1   7  963.10   48.70
   4  -1   7 1026.30   48.40
  -5   1  -7  643.44   36.10
  -5   1  -7  629.64   34.30
  -5   1  -7  616.14   44.20
  -5   1  -7  721.73   37.40
   5  -1   7  667.63   42.40
   5  -1   7  681.23   35.30
   5  -1   7  710.73   34.10
   5  -1   7  646.64   36.80
  -6   1  -7   -1.20    4.30
  -6   1  -7    8.90    9.00
  -6   1  -7   23.80   13.20
  -6   1  -7    3.60    4.60
   6  -1   7   10.00   10.30
   6  -1   7    2.80    8.50
   6  -1   7   -0.10    4.50
   6  -1   7    7.00    4.60
   5   0  -7   60.89   14.00
   5   0  -7   48.20   10.10
  -5   0   7   87.89   15.80
  -5   0   7   55.99    9.80
   4   0  -7  450.65   29.00
   4   0  -7  443.96   33.10
  -4   0   7  417.26   26.50
  -4   0   7  470.55   32.50
   3   0  -7   -2.00    6.10
   3   0  -7   -4.70    3.70
  -3   0   7    1.70    7.50
   2   0  -7   47.00    7.40
   2   0  -7   66.49    9.00
   2   0  -7   49.20    8.60
  -2   0   7   65.49    8.10
  -2   0   7   54.09   10.20
  -2   0   7   57.99    9.10
   1   0  -7  732.33   37.60
   1   0  -7  684.53   35.00
   1   0  -7  700.03   38.40
  -1   0   7  758.92   39.40
  -1   0   7  701.93   38.40
  -1   0   7  682.13   35.00
  -1   0   7  682.63   33.50
   0   0  -7  645.04   34.90
   0   0  -7  729.73   36.00
   0   0   7  662.03   35.00
   0   0   7  677.03   31.90
   0   0   7  706.53   37.30
   0   0   7  632.14   35.30
   0   0   7  661.63   35.40
  -1   0  -7 3601.34  168.98
  -1   0  -7 3881.31  168.18
  -1   0  -7 3735.63  171.58
   1   0   7 3319.37  172.48
   1   0   7 3611.74  168.28
   1   0   7 3809.62  174.18
   1   0   7 3903.41  171.58
  -2   0  -7   11.90    2.60
  -2   0  -7    8.00    3.90
   2   0   7   13.30    6.20
   2   0   7   11.80    4.00
   2   0   7    8.30    4.40
  -3   0  -7 2108.89   98.99
  -3   0  -7 2115.49  101.89
   3   0   7 2212.28  105.99
   3   0   7 2336.97  101.39
   3   0   7 1913.11  104.69
   3   0   7 2102.99   99.79
  -4   0  -7  261.47   18.00
  -4   0  -7  239.48   16.80
  -4   0  -7  227.58   21.00
   4   0   7  249.58   21.00
   4   0   7  254.27   16.30
   4   0   7  249.28   12.40
   4   0   7  213.28   16.70
  -5   0  -7  156.78   11.60
  -5   0  -7  153.98   14.50
  -5   0  -7  166.78   20.80
  -5   0  -7  187.98   16.30
   5   0   7  157.98   16.20
   5   0   7  164.08   11.50
   5   0   7  179.88   13.90
   5   0   7  175.38   20.80
  -6   0  -7  165.88   21.10
  -6   0  -7  131.49   14.20
  -6   0  -7  155.88   18.60
  -6   0  -7  126.89   12.50
   6   0   7  166.28   17.90
   6   0   7  147.69   14.00
   6   0   7  126.89   20.60
   5  -1  -7   62.59   14.40
  -5   1   7   98.59   18.50
  -5   1   7   73.29   11.60
   4  -1  -7   22.50    8.70
   4  -1  -7   37.50    9.00
   4  -1  -7   38.20    7.70
  -4   1   7   49.10    8.30
  -4   1   7   60.19   13.60
   3  -1  -7  110.99   15.50
   3  -1  -7   84.99   13.00
  -3   1   7  108.99   11.30
  -3   1   7  120.59   16.60
  -3   1   7   91.19   14.70
   2  -1  -7   56.69    8.50
   2  -1  -7   55.79    7.90
   2  -1  -7   61.09    9.20
  -2   1   7   50.69    8.70
  -2   1   7   52.09   10.20
  -2   1   7   48.30    4.30
   1  -1  -7  404.16   25.20
   1  -1  -7  414.76   22.10
   1  -1  -7  426.76   24.30
  -1   1   7  426.56   26.70
  -1   1   7  406.86   22.50
  -1   1   7  429.96   24.50
  -1   1   7  400.56   20.80
  -1   1   7  420.36   25.50
   0  -1  -7 1735.13   85.29
   0  -1  -7 1926.21   86.69
   0   1   7 1675.73   85.79
   0   1   7 1927.01   88.49
   0   1   7 1735.43   85.59
   0   1   7 1807.02   86.19
   0   1   7 1769.42   82.69
  -1  -1  -7 2192.48   99.89
  -1  -1  -7 2152.48   96.09
  -1  -1  -7 2012.50   96.39
   1   1   7 1888.01  100.29
   1   1   7 2019.50   96.59
   1   1   7 2110.29   99.19
   1   1   7 2213.08  101.79
   1   1   7 2139.09   96.29
  -2  -1  -7  611.84   29.20
  -2  -1  -7  586.64   32.70
   2   1   7  633.34   32.20
   2   1   7  587.14   30.30
   2   1   7  576.34   34.50
   2   1   7  588.34   34.50
  -3  -1  -7   61.89    9.20
  -3  -1  -7   65.49    7.20
   3   1   7   49.50    7.50
   3   1   7   48.40    9.60
   3   1   7   56.79   10.60
   3   1   7   50.79    8.10
  -4  -1  -7  981.90   49.60
  -4  -1  -7  900.51   53.29
  -4  -1  -7  945.51   46.70
   4   1   7  997.60   48.50
   4   1   7  919.01   47.40
   4   1   7  863.11   52.09
   4   1   7  925.91   43.10
  -5  -1  -7  827.92   43.30
  -5  -1  -7  803.82   48.50
  -5  -1  -7  748.43   40.90
   5   1   7  780.52   41.70
   5   1   7  723.23   41.50
   5   1   7  762.72   38.20
   5   1   7  790.12   48.30
  -6  -1  -7  203.28   23.10
  -6  -1  -7  205.58   17.70
  -6  -1  -7  190.58   19.20
   6   1   7  211.38   19.80
   6   1   7  188.48   14.50
   6   1   7  185.28   23.00
   6   1   7  170.28   16.80
  -7  -1  -7   83.59   14.80
  -7  -1  -7  100.19   18.50
  -7  -1  -7   82.49   11.60
   7   1   7  100.39   14.90
   7   1   7   93.79   18.80
   7   1   7   67.19    9.40
   5  -2  -7   23.20    6.80
   5  -2  -7   12.90   10.40
  -5   2   7    6.40   11.80
  -5   2   7    6.80    8.00
   4  -2  -7   32.80    8.40
   4  -2  -7   36.50   10.60
   4  -2  -7   40.40    7.70
  -4   2   7   47.90   13.30
  -4   2   7   48.10    8.80
   3  -2  -7  589.34   34.20
   3  -2  -7  598.14   37.80
   3  -2  -7  565.34   35.00
  -3   2   7  569.74   37.70
  -3   2   7  650.53   39.40
  -3   2   7  595.14   32.30
   2  -2  -7   91.39   12.10
   2  -2  -7   90.19   10.10
   2  -2  -7   80.79    9.20
  -2   2   7   85.19   12.70
  -2   2   7   82.99    7.30
  -2   2   7   69.49   11.50
  -2   2   7   84.59   10.60
  -2   2   7   79.19    6.70
   1  -2  -7   59.29    7.60
   1  -2  -7   42.30    7.00
   1  -2  -7   62.29    7.60
  -1   2   7   67.29    7.50
  -1   2   7   51.09    6.70
  -1   2   7   58.09    9.90
  -1   2   7   49.40    7.60
  -1   2   7   58.79    5.40
   0  -2  -7  204.28   14.30
   0  -2  -7  170.38   12.60
   0   2   7  177.18   10.50
   0   2   7  177.48   15.00
   0   2   7  177.18   13.20
   0   2   7  187.98   13.10
  -1  -2  -7  111.09    7.80
  -1  -2  -7  113.39   10.00
  -1  -2  -7  114.79    7.60
   1   2   7   84.39   10.90
   1   2   7  112.59    9.50
   1   2   7   99.89    8.10
   1   2   7  125.49   12.20
   1   2   7  109.49    7.70
  -2  -2  -7  271.47   17.80
  -2  -2  -7  251.77   13.90
   2   2   7  270.27   16.50
   2   2   7  237.28   17.50
   2   2   7  233.28   18.50
   2   2   7  239.78   15.00
  -3  -2  -7  446.66   27.30
  -3  -2  -7  473.05   23.80
   3   2   7  452.45   26.10
   3   2   7  415.66   28.10
   3   2   7  458.65   29.70
  -4  -2  -7   59.99    9.20
  -4  -2  -7   61.09    9.80
   4   2   7   65.99    4.40
   4   2   7   59.49    8.50
   4   2   7   61.69    4.40
   4   2   7   56.39   11.10
   4   2   7   51.79    8.20
  -5  -2  -7   45.40   11.90
  -5  -2  -7   30.80    6.90
  -5  -2  -7   22.80    5.80
   5   2   7   16.60    3.60
   5   2   7   42.00   11.90
   5   2   7   20.70    6.60
   5   2   7   22.10    4.20
  -6  -2  -7    8.90    5.40
  -6  -2  -7   16.90    9.80
  -6  -2  -7    3.40    7.00
   6   2   7   -8.90    6.10
   6   2   7    0.70    7.60
   6   2   7   -7.20    9.60
   6   2   7    3.50    3.90
  -7  -2  -7   26.30    8.10
  -7  -2  -7   25.00   10.90
  -7  -2  -7   32.40   13.10
   7   2   7   30.30   13.60
   7   2   7   14.20    6.20
   7   2   7   39.80   12.00
   7   2   7   14.90    7.30
   5  -3  -7    4.80    5.90
   5  -3  -7   -2.90    8.40
  -5   3   7   -1.60   10.90
  -5   3   7    3.50    8.00
   4  -3  -7    4.20    6.50
   4  -3  -7    9.80    8.70
   4  -3  -7   16.80    6.00
  -4   3   7   15.20    6.50
  -4   3   7   21.90   11.20
   3  -3  -7    1.40    4.80
   3  -3  -7   -2.80    6.10
   3  -3  -7   -3.00    4.80
  -3   3   7   -2.90    2.70
  -3   3   7   -1.60    5.20
  -3   3   7    1.50    6.60
  -3   3   7   -2.60    2.60
   2  -3  -7   -0.70    3.20
   2  -3  -7   -1.10    4.50
  -2   3   7    0.40    3.40
  -2   3   7   -0.20    4.60
  -2   3   7    1.50    2.40
  -2   3   7    3.20    5.10
  -2   3   7   -0.70    4.70
   1  -3  -7   -0.50    4.00
   1  -3  -7   -0.40    3.00
  -1   3   7   11.30    6.00
  -1   3   7    2.30    3.50
  -1   3   7   -5.00    5.20
  -1   3   7    1.40    3.50
  -1   3   7   -3.70    3.30
  -1   3   7    2.40    2.30
  -1   3   7    6.50    5.60
   0  -3  -7    8.30    2.40
   0  -3  -7    6.50    4.00
   0  -3  -7    5.80    3.40
   0   3   7   12.50    2.90
   0   3   7   11.70    5.80
   0   3   7    9.00    3.70
   0   3   7    4.10    4.60
   0   3   7    9.20    3.60
  -1  -3  -7   33.10    4.60
  -1  -3  -7   31.10    5.90
  -1  -3  -7   23.80    3.80
   1   3   7   24.90    6.90
   1   3   7   33.10    5.10
   1   3   7   23.20    3.90
   1   3   7   32.90    7.00
  -2  -3  -7   18.60    3.50
  -2  -3  -7   22.70    3.10
  -2  -3  -7   11.00    4.90
   2   3   7   21.60    4.60
   2   3   7   22.70    4.70
   2   3   7   17.80    5.80
   2   3   7   24.50    3.50
   2   3   7   27.30    6.90
  -3  -3  -7  472.95   29.50
  -3  -3  -7  504.55   25.60
   3   3   7  470.45   30.80
   3   3   7  489.65   23.10
   3   3   7  480.85   28.50
   3   3   7  478.05   29.90
   3   3   7  508.65   23.00
  -4  -3  -7  306.87   18.70
  -4  -3  -7  298.67   22.30
   4   3   7  327.67   15.80
   4   3   7  286.47   23.60
   4   3   7  313.17   21.00
   4   3   7  303.17   16.20
   4   3   7  279.37   19.80
  -5  -3  -7  686.53   35.70
  -5  -3  -7  678.13   39.50
  -5  -3  -7  673.23   41.30
   5   3   7  698.23   33.30
   5   3   7  620.54   41.60
   5   3   7  643.24   37.90
   5   3   7  650.53   34.00
   5   3   7  626.44   36.60
  -6  -3  -7    3.10    7.00
  -6  -3  -7   -4.20    6.00
  -6  -3  -7    4.80    8.50
   6   3   7   -1.90    4.00
   6   3   7   -5.00    3.70
   6   3   7   -7.50    9.50
   6   3   7   -0.30    7.10
  -7  -3  -7   35.80   10.90
  -7  -3  -7   22.40    8.40
  -7  -3  -7   40.70   13.10
   7   3   7   26.80    7.50
   7   3   7   20.20    7.20
   7   3   7   37.50   13.20
   7   3   7   44.80   12.10
   5  -4  -7   10.90   10.10
   5  -4  -7    1.70    5.90
  -5   4   7   12.30   11.90
  -5   4   7   15.40    8.70
   4  -4  -7  494.25   34.20
   4  -4  -7  600.34   33.20
   4  -4  -7  599.94   39.20
  -4   4   7  543.25   32.90
  -4   4   7  509.15   27.70
   3  -4  -7  544.85   34.50
   3  -4  -7  475.55   29.80
   3  -4  -7  527.65   31.50
  -3   4   7  510.55   27.10
  -3   4   7  468.85   29.30
  -3   4   7  525.55   35.10
  -3   4   7  477.15   27.10
   2  -4  -7  620.74   34.30
   2  -4  -7  614.94   36.60
  -2   4   7  645.94   33.30
  -2   4   7  567.04   33.40
  -2   4   7  595.34   32.50
  -2   4   7  626.04   38.70
  -2   4   7  603.64   37.00
  -2   4   7  569.44   30.60
   1  -4  -7 1285.87   64.59
   1  -4  -7 1340.77   63.99
  -1   4   7 1148.49   59.89
  -1   4   7 1263.17   63.19
  -1   4   7 1262.67   63.19
  -1   4   7 1227.18   64.89
  -1   4   7 1377.46   66.89
   0  -4  -7   14.90    5.00
   0  -4  -7   17.70    3.60
   0  -4  -7   15.50    4.20
   0   4   7    5.30    5.40
   0   4   7   13.60    6.30
   0   4   7   18.70    4.80
   0   4   7   10.30    4.50
  -1  -4  -7  570.34   27.70
  -1  -4  -7  505.05   26.20
  -1  -4  -7  503.75   30.20
   1   4   7  496.25   30.80
   1   4   7  529.65   29.20
   1   4   7  510.85   26.40
   1   4   7  509.45   27.90
   1   4   7  551.14   30.80
  -2  -4  -7 3587.64  161.58
  -2  -4  -7 3533.25  166.38
  -2  -4  -7 3534.05  161.58
   2   4   7 3454.85  162.18
   2   4   7 3613.54  166.28
   2   4   7 3626.94  165.48
   2   4   7 3546.75  161.88
   2   4   7 3292.47  167.18
  -3  -4  -7  365.86   24.80
  -3  -4  -7  384.26   20.50
   3   4   7  370.36   25.80
   3   4   7  390.96   24.10
   3   4   7  350.66   19.40
   3   4   7  389.86   19.20
   3   4   7  345.07   22.70
   3   4   7  370.96   24.40
  -4  -4  -7 1286.87   59.49
  -4  -4  -7 1248.18   64.69
   4   4   7 1151.08   58.39
   4   4   7 1274.17   57.89
   4   4   7 1155.58   63.39
   4   4   7 1192.88   66.59
   4   4   7 1235.98   62.99
  -5  -4  -7  591.34   37.50
  -5  -4  -7  596.74   32.00
  -5  -4  -7  580.34   36.50
   5   4   7  546.15   30.80
   5   4   7  602.94   39.80
   5   4   7  611.54   30.10
   5   4   7  528.05   33.00
   5   4   7  573.94   35.00
  -6  -4  -7  189.68   18.80
  -6  -4  -7  181.88   17.20
  -6  -4  -7  161.28   18.80
   6   4   7  172.28   13.60
   6   4   7  173.28   14.30
   6   4   7  176.28   18.70
   6   4   7  152.28   21.50
  -7  -4  -7   -8.80    8.00
  -7  -4  -7   -9.60    9.40
  -7  -4  -7    1.60    9.40
   7   4   7    4.80   10.20
   7   4   7   11.30   10.80
   7   4   7   -8.20    6.70
   7   4   7   -3.90    5.80
   5  -5  -7    5.60    7.00
   5  -5  -7    3.20   10.30
  -5   5   7   22.30   13.60
  -5   5   7   12.00    9.70
   4  -5  -7    7.50    5.80
   4  -5  -7    1.60    7.90
   4  -5  -7  -14.20    6.80
  -4   5   7   16.10    7.40
  -4   5   7    0.40   10.60
  -4   5   7    0.20    5.10
  -4   5   7    8.70    4.90
   3  -5  -7   13.80    7.40
   3  -5  -7   -0.50    4.70
   3  -5  -7    5.90    5.50
  -3   5   7   -3.10    4.80
  -3   5   7    0.00    9.20
  -3   5   7    1.80    6.10
  -3   5   7   -0.20    3.50
   2  -5  -7   43.60    7.40
   2  -5  -7   43.20    8.90
  -2   5   7   54.89    7.90
  -2   5   7   31.90    5.20
  -2   5   7   47.50    7.90
  -2   5   7   65.69   12.30
  -2   5   7   42.50    8.50
   1  -5  -7   38.90    6.80
   1  -5  -7   34.90    7.20
  -1   5   7   36.40    7.90
  -1   5   7   53.79    7.50
  -1   5   7   43.70    6.30
  -1   5   7   47.50   10.30
  -1   5   7   48.20    8.20
   0  -5  -7 2400.26  113.79
   0  -5  -7 2558.94  111.29
   0  -5  -7 2416.16  114.89
   0   5   7 2442.46  114.09
   0   5   7 2402.66  110.79
   0   5   7 2233.58  114.19
   0   5   7 2275.97  114.99
   0   5   7 2398.36  115.79
  -1  -5  -7  465.15   25.30
  -1  -5  -7  516.35   29.90
  -1  -5  -7  509.65   27.10
   1   5   7  565.54   29.40
   1   5   7  455.85   30.10
   1   5   7  508.35   29.70
   1   5   7  469.95   25.50
   1   5   7  480.45   27.40
  -2  -5  -7  284.47   16.20
  -2  -5  -7  271.37   20.70
  -2  -5  -7  286.57   16.70
   2   5   7  300.37   20.10
   2   5   7  288.27   21.60
   2   5   7  281.27   16.90
   2   5   7  286.07   16.90
   2   5   7  272.87   19.70
  -3  -5  -7  134.79   10.30
  -3  -5  -7  115.39   12.70
   3   5   7  127.49    9.20
   3   5   7  118.09    9.90
   3   5   7  100.69   13.40
   3   5   7  124.99   13.40
   3   5   7  131.99   13.70
   3   5   7  118.79   12.80
  -4  -5  -7 1051.69   56.89
  -4  -5  -7 1106.19   51.59
   4   5   7 1079.69   55.69
   4   5   7 1054.79   50.59
   4   5   7 1011.60   58.99
   4   5   7  990.80   51.29
   4   5   7  989.00   54.69
  -5  -5  -7  449.76   28.90
  -5  -5  -7  399.56   24.00
  -5  -5  -7  403.56   28.30
   5   5   7  350.06   25.50
   5   5   7  454.75   23.00
   5   5   7  369.36   23.30
   5   5   7  353.96   30.80
  -6  -5  -7    7.90    7.00
  -6  -5  -7    2.60    6.70
  -6  -5  -7    6.40    8.40
   6   5   7    4.60    4.80
   6   5   7    9.80    7.50
   6   5   7   13.30   11.20
   4  -6  -7   43.80   11.70
   4  -6  -7   30.80    8.30
   4  -6  -7   39.00    8.50
  -4   6   7   71.79   10.60
  -4   6   7   62.29   16.30
  -4   6   7   60.19    9.20
   3  -6  -7  314.87   22.40
   3  -6  -7  272.67   21.80
   3  -6  -7  335.67   26.20
  -3   6   7  300.57   19.10
  -3   6   7  302.07   28.80
  -3   6   7  316.77   21.20
  -3   6   7  311.87   23.20
   2  -6  -7    1.50    6.50
   2  -6  -7   -8.40    4.90
  -2   6   7    4.00    5.70
  -2   6   7    2.80    3.50
  -2   6   7   -4.40    5.40
  -2   6   7   -1.10    4.20
  -2   6   7    5.20    8.80
   1  -6  -7  891.61   47.20
   1  -6  -7  880.51   47.80
  -1   6   7  897.11   46.30
  -1   6   7  833.12   48.40
  -1   6   7  982.10   50.89
  -1   6   7  847.52   47.00
  -1   6   7  827.62   43.00
   0  -6  -7  184.58   16.50
   0  -6  -7  216.68   16.40
   0   6   7  213.58   13.30
   0   6   7  247.98   16.80
   0   6   7  217.78   18.20
   0   6   7  205.38   16.40
   0   6   7  186.78   17.20
  -1  -6  -7 3456.65  149.79
  -1  -6  -7 3158.28  147.19
  -1  -6  -7 3168.68  151.98
   1   6   7 2916.71  152.18
   1   6   7 3156.68  151.28
   1   6   7 3352.66  151.18
   1   6   7 3191.78  149.99
   1   6   7 3141.99  147.29
  -2  -6  -7    9.70    3.80
  -2  -6  -7    8.80    3.50
  -2  -6  -7   -1.30    4.60
   2   6   7    2.60    5.70
   2   6   7   11.70    4.50
   2   6   7    5.50    3.10
   2   6   7    2.30    6.50
   2   6   7    8.40    3.80
  -3  -6  -7  384.46   20.00
  -3  -6  -7  349.77   25.20
   3   6   7  340.27   23.90
   3   6   7  324.47   25.90
   3   6   7  320.17   22.50
   3   6   7  319.77   21.90
   3   6   7  352.66   20.00
  -4  -6  -7  512.45   26.90
[truncated: 177,471 more chars]
