# Supplementary material for: Synthesis, crystal structure and Hirshfeld surface analysis of sulfamethoxazolium methyl­sulfate monohydrate
Source: Acta Crystallogr E Crystallogr Commun. 2024 Sep 24;80(Pt 10):1064–8. doi: 10.1107/S2056989024009204 (PMC11451484; doi:10.1107/S2056989024009204)
Supplement: Supplementary file 2 [file e-80-01064-Isup2.hkl]

data_I                                                                          
_shelx_title ' SCABM_016_A_0m_a.res in P-1'                                     
_shelx_refln_list_code          4                                               
_shelx_F_calc_maximum       68.42                                               
_exptl_crystal_F_000       400.00                                               
_reflns_d_resolution_high  0.8002                                               
                                                                                
loop_                                                                           
 _space_group_symop_operation_xyz                                               
 'x, y, z'                                                                      
 '-x, -y, -z'                                                                   
                                                                                
_cell_length_a     5.8838                                                       
_cell_length_b    11.6532                                                       
_cell_length_c    12.3276                                                       
_cell_angle_alpha  84.722                                                       
_cell_angle_beta   78.442                                                       
_cell_angle_gamma  81.940                                                       
                                                                                
_shelx_F_squared_multiplier     1.000                                           
                                                                                
loop_                                                                           
 _refln_index_h                                                                 
 _refln_index_k                                                                 
 _refln_index_l                                                                 
 _refln_F_squared_calc                                                          
 _refln_F_squared_meas                                                          
 _refln_F_squared_sigma                                                         
 _refln_observed_status                                                         
   1   0   0        129.21        140.79         2.42 o                         
   3   0   0        393.36        463.20         7.72 o                         
   4   0   0        350.03        361.51         6.84 o                         
   5   0   0        247.88        247.13         5.32 o                         
   6   0   0         32.08         24.49         1.92 o                         
   7   0   0         55.66         57.72         4.89 o                         
  -7   1   0          0.00         -1.57         1.73 o                         
  -6   1   0          2.73         -0.36         1.52 o                         
  -5   1   0         26.55         25.90         1.53 o                         
  -4   1   0         20.07         23.93         1.37 o                         
  -3   1   0        592.97        528.10         9.23 o                         
  -2   1   0        180.38        171.75         3.09 o                         
  -1   1   0         14.44         11.44         0.53 o                         
   1   1   0        347.71        369.52         6.21 o                         
   2   1   0        492.44        442.99         6.80 o                         
   3   1   0        331.36        337.79         5.83 o                         
   4   1   0          0.30         -0.54         0.67 o                         
   5   1   0          7.23          1.02         0.94 o                         
   6   1   0        125.28        121.80         4.86 o                         
   7   1   0         13.21          9.43         1.92 o                         
  -6   2   0          0.00         -1.08         1.08 o                         
  -5   2   0        294.28        296.87         9.27 o                         
  -4   2   0        140.85        147.81         3.78 o                         
  -3   2   0        244.88        253.29         5.24 o                         
  -2   2   0         15.15          8.74         0.60 o                         
  -1   2   0       2298.44       2305.62        67.64 o                         
   1   2   0       1156.59       1097.65        16.76 o                         
   2   2   0       3409.55       3238.75        60.19 o                         
   3   2   0        172.90        192.75         3.72 o                         
   4   2   0        475.97        492.76         9.64 o                         
   5   2   0        220.99        210.81         4.79 o                         
   6   2   0          7.51          4.99         1.18 o                         
   7   2   0         35.19         43.22         3.06 o                         
  -6   3   0          6.82          6.88         1.25 o                         
  -5   3   0        134.06        138.92         4.37 o                         
  -4   3   0         38.08         47.42         2.00 o                         
  -3   3   0        353.79        347.62         6.35 o                         
  -2   3   0        608.81        689.58        12.40 o                         
   0   3   0        105.42        138.12         2.50 o                         
   1   3   0        206.74        204.89         4.01 o                         
   2   3   0       1110.19       1144.12        19.01 o                         
   3   3   0         57.68         69.93         1.97 o                         
   4   3   0         30.18         23.54         1.46 o                         
   5   3   0          5.16         -0.55         1.00 o                         
   6   3   0          6.59          4.86         1.67 o                         
   7   3   0          1.74         -1.52         2.27 o                         
  -6   4   0         10.28          7.65         1.43 o                         
  -5   4   0        207.76        207.49         6.39 o                         
  -4   4   0        223.39        221.82         4.96 o                         
  -3   4   0        501.23        484.21         9.18 o                         
  -2   4   0          0.52          1.50         0.36 o                         
  -1   4   0       1205.20       1284.21        26.62 o                         
   0   4   0       1437.91       1306.06        25.62 o                         
   1   4   0       3888.04       3768.80       121.42 o                         
   2   4   0         36.78         70.64         2.49 o                         
   3   4   0         20.28         15.45         0.92 o                         
   4   4   0        406.25        418.50         8.46 o                         
   5   4   0        474.80        492.24        10.03 o                         
   6   4   0          7.36          9.10         1.50 o                         
   7   4   0         18.76         16.30         2.30 o                         
  -6   5   0        117.05        132.30         6.31 o                         
  -5   5   0        119.33        132.64         8.33 o                         
  -4   5   0        442.38        468.36        15.35 o                         
  -3   5   0          0.27          2.82         1.00 o                         
  -2   5   0         42.70         50.81         2.01 o                         
  -1   5   0        172.40        206.20         3.92 o                         
   0   5   0        553.50        567.10         9.07 o                         
   1   5   0         65.58         50.69         1.72 o                         
   2   5   0         46.19         43.38         2.14 o                         
   3   5   0         88.01         89.27         2.22 o                         
   4   5   0         24.96         22.75         1.36 o                         
   5   5   0        120.83        119.38         3.68 o                         
   6   5   0         14.75         11.60         1.70 o                         
   7   5   0          0.39         -2.10         2.10 o                         
  -6   6   0          0.89         -2.27         2.57 o                         
  -5   6   0          0.33         -2.54         2.54 o                         
  -4   6   0        323.75        321.84        11.96 o                         
  -3   6   0         66.68         61.99         3.07 o                         
  -2   6   0         27.01         33.01         1.34 o                         
  -1   6   0       1031.00       1145.52        20.34 o                         
   0   6   0        574.95        526.76         9.19 o                         
   1   6   0        140.41        146.09         3.00 o                         
   2   6   0        224.60        242.49         6.02 o                         
   3   6   0         23.17         22.48         1.79 o                         
   4   6   0         92.87         94.32         3.15 o                         
   5   6   0        225.98        239.70         5.62 o                         
   6   6   0         19.57         16.40         1.85 o                         
  -5   7   0         10.34          8.38         2.69 o                         
  -4   7   0         33.67         26.25         2.95 o                         
  -3   7   0        518.64        534.32        12.78 o                         
  -2   7   0        109.38        106.75         2.78 o                         
  -1   7   0        994.41        972.87        17.56 o                         
   0   7   0          0.69         -0.55         0.55 o                         
   1   7   0        114.41        121.48         2.70 o                         
   2   7   0        363.33        362.78         8.89 o                         
   3   7   0        352.21        355.99         7.43 o                         
   4   7   0          9.21          4.67         1.15 o                         
   5   7   0         58.18         57.77         3.24 o                         
   6   7   0         97.92         96.73         3.55 o                         
  -5   8   0          1.29          4.84         2.82 o                         
  -4   8   0         45.71         51.96         3.76 o                         
  -3   8   0         10.03          2.41         1.71 o                         
  -2   8   0        418.75        410.46         7.58 o                         
  -1   8   0          4.13          1.44         0.75 o                         
   0   8   0       1536.80       1589.17        28.17 o                         
   1   8   0        184.44        168.43         3.59 o                         
   2   8   0         16.98         13.49         1.42 o                         
   3   8   0         83.17         84.89         3.21 o                         
   4   8   0        113.34        107.62         4.32 o                         
   5   8   0        204.06        218.08         6.48 o                         
   6   8   0         40.90         34.37         2.66 o                         
  -5   9   0         43.90         57.53         5.50 o                         
  -4   9   0         52.83         59.05         4.46 o                         
  -3   9   0          2.57          4.01         1.21 o                         
  -2   9   0        111.10        104.12         3.07 o                         
  -1   9   0        362.01        354.13         6.78 o                         
   0   9   0         30.53         44.65         2.51 o                         
   1   9   0        326.58        344.63         6.54 o                         
   2   9   0         20.54         17.13         1.44 o                         
   3   9   0          0.01         -0.92         0.92 o                         
   4   9   0         22.96         20.11         1.79 o                         
   5   9   0          0.83          0.16         1.58 o                         
   6   9   0         17.07         13.85         2.20 o                         
  -4  10   0          0.05          0.05         1.70 o                         
  -3  10   0          0.12          0.53         1.20 o                         
  -2  10   0          6.42          5.97         1.37 o                         
  -1  10   0         24.31         36.73         2.20 o                         
   0  10   0        404.22        425.66         8.67 o                         
   1  10   0        323.43        314.43         6.22 o                         
   2  10   0        611.25        608.37        11.85 o                         
   3  10   0         55.03         61.58         3.44 o                         
   4  10   0        145.51        152.50         5.07 o                         
   5  10   0        116.59        119.16         4.76 o                         
  -3  11   0         30.86         35.29         3.13 o                         
  -2  11   0          0.21         -0.12         0.66 o                         
  -1  11   0          7.19         11.17         1.68 o                         
   0  11   0        101.73         95.74         3.37 o                         
   1  11   0        161.81        171.08         4.74 o                         
   2  11   0         63.14         56.49         2.68 o                         
   3  11   0        109.17        122.45         5.03 o                         
   4  11   0         11.65          6.71         1.85 o                         
   5  11   0          3.55          1.47         1.65 o                         
  -3  12   0          0.04         -1.40         2.50 o                         
  -2  12   0         48.87         30.30         1.89 o                         
  -1  12   0         58.77         61.48         2.61 o                         
   0  12   0         93.44         87.56         4.40 o                         
   1  12   0          2.40          1.45         1.35 o                         
   2  12   0          0.42          1.02         1.27 o                         
   3  12   0          4.02          4.32         1.50 o                         
   4  12   0         22.16         15.22         1.98 o                         
  -2  13   0         38.07         23.54         2.96 o                         
  -1  13   0         60.59         69.93         4.32 o                         
   0  13   0         18.43         13.25         1.70 o                         
   1  13   0          0.35         -1.16         1.46 o                         
   2  13   0        124.85        119.45         5.26 o                         
   3  13   0         16.88         16.10         2.41 o                         
   0  14   0         22.11         16.89         1.93 o                         
   1  14   0          2.20         -1.45         1.45 o                         
   2  14   0          4.16          1.95         2.56 o                         
  -2 -14   1         15.72         12.96         2.81 o                         
  -1 -14   1          2.88         -1.69         1.71 o                         
   0 -14   1         17.36         15.56         1.93 o                         
  -3 -13   1          0.42          1.74         1.49 o                         
  -2 -13   1         63.53         59.24         6.11 o                         
  -1 -13   1         45.19         34.46         3.23 o                         
   0 -13   1          1.15         -1.49         1.49 o                         
   1 -13   1          1.78         -0.92         1.09 o                         
   2 -13   1          2.15          0.62         1.69 o                         
  -4 -12   1          0.49         -0.15         1.79 o                         
  -3 -12   1         85.65         98.38         4.05 o                         
  -2 -12   1         84.53         90.39         5.74 o                         
  -1 -12   1        147.63        142.51         5.00 o                         
   0 -12   1          0.39          0.65         1.05 o                         
   1 -12   1         13.19         10.01         1.14 o                         
   2 -12   1          4.63          2.76         0.97 o                         
   3 -12   1         15.14         11.94         2.04 o                         
  -5 -11   1          3.27         -0.39         2.37 o                         
  -4 -11   1         61.80         72.41         3.74 o                         
  -3 -11   1        164.29        162.44         5.18 o                         
  -2 -11   1          5.75          5.08         1.36 o                         
  -1 -11   1        396.47        393.83         8.92 o                         
   0 -11   1        154.57        152.53         4.42 o                         
   1 -11   1        255.06        285.67         9.11 o                         
   2 -11   1          9.66         10.46         1.09 o                         
   3 -11   1         23.07         22.52         5.26 o                         
  -5 -10   1          0.20         -1.53         1.53 o                         
  -4 -10   1          0.39          0.36         2.00 o                         
  -3 -10   1          0.35          0.40         1.12 o                         
  -2 -10   1         16.70         13.05         1.40 o                         
  -1 -10   1        245.31        252.37         5.72 o                         
   0 -10   1        422.72        455.89         9.18 o                         
   1 -10   1          0.45          2.16         0.84 o                         
   2 -10   1        374.17        381.44         7.71 o                         
   3 -10   1          6.46          5.97         1.41 o                         
   4 -10   1         32.77         37.09         3.26 o                         
  -6  -9   1         68.27         78.21         5.52 o                         
  -5  -9   1         53.68         51.67         3.28 o                         
  -4  -9   1        243.35        256.74         7.02 o                         
  -3  -9   1        137.55        132.78         4.27 o                         
  -2  -9   1        122.81        120.28         3.65 o                         
  -1  -9   1        700.09        697.14        12.18 o                         
   0  -9   1        155.75        145.72         3.72 o                         
   1  -9   1        553.97        560.69        10.81 o                         
   2  -9   1        381.17        336.30         6.46 o                         
   3  -9   1        110.62        119.56         4.35 o                         
   4  -9   1          7.95          9.59         2.27 o                         
   5  -9   1         23.38         23.55         4.16 o                         
  -6  -8   1         14.95         12.75         2.24 o                         
  -5  -8   1         30.83         29.22         2.41 o                         
  -4  -8   1         49.07         48.77         2.91 o                         
  -3  -8   1         81.14         81.12         2.72 o                         
  -2  -8   1        191.90        194.39         5.29 o                         
  -1  -8   1         26.76         30.69         1.65 o                         
   0  -8   1        358.13        349.65         7.03 o                         
   1  -8   1        145.36        141.74         3.48 o                         
   2  -8   1        305.65        310.27         5.90 o                         
   3  -8   1         21.69         20.23         2.23 o                         
   4  -8   1         72.34         93.67         6.77 o                         
   5  -8   1         33.76         26.54         3.73 o                         
  -6  -7   1         50.89         42.18         3.15 o                         
  -5  -7   1         17.43         14.88         2.14 o                         
  -4  -7   1        144.74        142.16         3.96 o                         
  -3  -7   1         98.61         91.29         2.83 o                         
  -2  -7   1         20.10         17.78         1.22 o                         
  -1  -7   1        596.95        608.98         9.90 o                         
   0  -7   1         22.05         28.24         1.59 o                         
   1  -7   1        359.93        319.77         6.38 o                         
   2  -7   1          0.16         -0.25         0.79 o                         
   3  -7   1         61.20         60.45         3.24 o                         
   4  -7   1          3.38          2.66         1.81 o                         
   5  -7   1         13.73         13.43         2.47 o                         
  -6  -6   1          5.03          1.80         1.46 o                         
  -5  -6   1         55.67         53.99         2.82 o                         
  -4  -6   1         82.20         86.61         3.12 o                         
  -3  -6   1         55.94         64.96         2.28 o                         
  -2  -6   1         22.43         17.27         1.40 o                         
  -1  -6   1          7.54          6.01         0.65 o                         
   0  -6   1         29.84         23.92         1.25 o                         
   1  -6   1          0.70          2.11         0.83 o                         
   2  -6   1        207.29        198.04         5.42 o                         
   3  -6   1         23.67         26.66         2.06 o                         
   4  -6   1         20.77         16.90         1.97 o                         
   5  -6   1         56.11         61.82         4.28 o                         
   6  -6   1          1.93         -1.15         2.32 o                         
  -6  -5   1         23.21         24.19         2.14 o                         
  -5  -5   1        174.41        179.01         5.61 o                         
  -4  -5   1       2443.39       2461.94        40.27 o                         
  -3  -5   1        425.58        404.55         6.91 o                         
  -2  -5   1        961.14        941.95        16.94 o                         
  -1  -5   1         43.99         44.58         1.27 o                         
   0  -5   1        207.23        185.42         4.38 o                         
   1  -5   1        210.75        229.07         6.64 o                         
   2  -5   1        540.97        560.48        12.57 o                         
   3  -5   1        465.62        439.74        10.53 o                         
   4  -5   1        531.98        541.76        13.41 o                         
   5  -5   1         93.49         91.38         6.38 o                         
   6  -5   1         42.86         40.37         3.40 o                         
  -6  -4   1          3.09          0.12         1.31 o                         
  -5  -4   1         57.41         47.30         2.24 o                         
  -4  -4   1         54.53         55.96         2.09 o                         
  -3  -4   1         58.56         60.91         1.82 o                         
  -2  -4   1        122.51        135.36         2.46 o                         
  -1  -4   1        220.35        257.80         4.35 o                         
   0  -4   1        180.53        198.92         4.51 o                         
   1  -4   1        191.65        213.48         4.99 o                         
   2  -4   1       1340.45       1248.96        26.23 o                         
   3  -4   1          7.70         10.06         1.19 o                         
   4  -4   1        777.77        817.56        18.77 o                         
   5  -4   1         57.02         74.51         2.38 o                         
   6  -4   1         11.56          9.19         1.68 o                         
  -7  -3   1          0.74         -1.70         1.70 o                         
  -6  -3   1         14.26         14.26         2.17 o                         
  -5  -3   1         24.80         18.50         1.41 o                         
  -4  -3   1        245.07        243.36         5.03 o                         
  -3  -3   1        894.81        862.38        13.77 o                         
  -2  -3   1        361.38        332.38         5.70 o                         
  -1  -3   1       2717.27       2618.32        69.15 o                         
   0  -3   1         28.48         30.95         1.08 o                         
   1  -3   1       3032.61       2923.59       101.51 o                         
   2  -3   1        129.86        109.85         2.90 o                         
   3  -3   1        831.81        827.84        13.96 o                         
   4  -3   1        108.70         99.35         2.65 o                         
   5  -3   1          9.54          6.62         1.05 o                         
   6  -3   1          3.37          0.62         1.02 o                         
  -7  -2   1         21.46         20.30         2.29 o                         
  -6  -2   1          0.14         -1.20         1.20 o                         
  -5  -2   1        397.27        405.67         8.51 o                         
  -4  -2   1         21.61         16.53         1.12 o                         
  -3  -2   1         62.66         71.84         1.84 o                         
  -2  -2   1        374.82        378.70         6.25 o                         
   0  -2   1          6.07          3.34         0.42 o                         
   1  -2   1         81.51         87.75         1.85 o                         
   2  -2   1        136.02        157.22         3.01 o                         
   3  -2   1          5.08          3.84         0.58 o                         
   4  -2   1        132.69        133.48         3.46 o                         
   5  -2   1         85.72         77.79         4.05 o                         
   6  -2   1         46.87         63.28         4.10 o                         
   7  -2   1          1.29          0.91         1.66 o                         
  -7  -1   1         21.02         15.23         2.27 o                         
  -6  -1   1         19.00         18.68         2.45 o                         
  -5  -1   1          0.30         -0.88         0.88 o                         
  -4  -1   1        226.36        231.58         4.49 o                         
  -3  -1   1       2786.14       2630.17        40.26 o                         
  -2  -1   1          4.52          1.19         0.37 o                         
   2  -1   1       2002.35       1959.13        29.91 o                         
   3  -1   1       1204.75       1213.35        20.11 o                         
   4  -1   1        571.39        535.68         9.60 o                         
   5  -1   1         13.83         13.24         1.19 o                         
   6  -1   1        140.14        156.21         5.68 o                         
   7  -1   1          0.16          0.07         2.04 o                         
  -7   0   1          4.77          7.52         2.17 o                         
  -6   0   1          0.01         -1.12         1.12 o                         
  -5   0   1          4.51          2.41         0.97 o                         
  -4   0   1          0.97         -0.50         0.70 o                         
  -3   0   1         34.68         27.62         1.19 o                         
  -2   0   1        992.35        924.81        13.68 o                         
  -1   0   1       1184.40       1214.93        18.54 o                         
   1   0   1       1760.88       1538.12        40.52 o                         
   2   0   1         50.00         40.65         1.08 o                         
   3   0   1        147.63        160.63         3.36 o                         
   4   0   1        497.94        535.49         9.59 o                         
   5   0   1         49.05         35.07         1.98 o                         
   6   0   1          7.57          3.20         1.35 o                         
   7   0   1          0.34          2.60         2.25 o                         
  -6   1   1         41.65         36.13         2.56 o                         
  -5   1   1        117.11         94.19         3.45 o                         
  -4   1   1       1045.49       1060.85        18.01 o                         
  -3   1   1       1257.55       1279.57        19.97 o                         
  -2   1   1        403.41        376.54         6.19 o                         
   2   1   1        112.04        145.59         2.57 o                         
   3   1   1       1498.99       1488.88        26.25 o                         
   4   1   1         40.12         57.47         2.97 o                         
   5   1   1         18.84         18.89         1.42 o                         
   6   1   1        128.70        120.44         3.81 o                         
   7   1   1         59.37         57.98         3.56 o                         
  -6   2   1          2.62          1.62         1.77 o                         
  -5   2   1        169.83        189.11         5.22 o                         
  -4   2   1        351.16        346.58         6.67 o                         
  -3   2   1        233.21        251.40         4.84 o                         
  -2   2   1        194.03        196.95         3.75 o                         
   0   2   1        266.61        284.96         4.33 o                         
   2   2   1        282.96        323.15         5.74 o                         
   3   2   1        552.98        515.27         9.07 o                         
   4   2   1         58.38         69.76         2.44 o                         
   5   2   1          1.19         -0.93         1.09 o                         
   6   2   1          2.28         -1.05         1.20 o                         
   7   2   1         26.30         22.39         2.16 o                         
  -6   3   1         25.73         15.69         1.55 o                         
  -5   3   1          0.09         -0.94         0.94 o                         
  -4   3   1        704.09        669.20        17.48 o                         
  -3   3   1         21.42         16.70         1.08 o                         
  -2   3   1        891.59        935.42        16.66 o                         
  -1   3   1         59.20         42.28         1.23 o                         
   0   3   1       1985.45       1924.49        62.19 o                         
   1   3   1       2523.90       2363.54        54.00 o                         
   2   3   1        182.98        173.44         3.15 o                         
   3   3   1       1958.78       1872.72        32.85 o                         
   4   3   1        155.52        142.59         3.40 o                         
   5   3   1          0.54         -0.97         0.97 o                         
   6   3   1          0.04         -1.10         1.10 o                         
   7   3   1          0.02         -1.56         1.63 o                         
  -6   4   1          3.91          3.35         1.33 o                         
  -5   4   1        136.64        152.84         4.79 o                         
  -4   4   1        201.82        204.23         5.14 o                         
  -3   4   1        600.85        627.65        11.85 o                         
  -2   4   1        656.53        655.35        14.28 o                         
  -1   4   1          3.45          4.06         0.60 o                         
   0   4   1        301.59        275.87         4.61 o                         
   1   4   1          0.26          0.06         0.32 o                         
   2   4   1        226.41        250.85         4.97 o                         
   3   4   1         40.49         43.42         1.45 o                         
   4   4   1         63.33         62.90         2.05 o                         
   5   4   1          6.66          1.50         1.09 o                         
   6   4   1         16.19          8.42         1.80 o                         
   7   4   1          0.38         -1.65         1.65 o                         
  -6   5   1         17.49         20.07         2.45 o                         
  -5   5   1          2.51          1.69         1.14 o                         
  -4   5   1          3.67          3.95         1.73 o                         
  -3   5   1       1227.41       1169.86        22.76 o                         
  -2   5   1         79.81         75.49         2.38 o                         
  -1   5   1          5.60          2.89         0.54 o                         
   0   5   1       1104.32       1203.81        19.81 o                         
   1   5   1          3.82          6.02         0.53 o                         
   2   5   1         74.06         74.86         2.27 o                         
   3   5   1         53.26         42.55         1.31 o                         
   4   5   1        193.45        183.81         3.76 o                         
   5   5   1          0.09         -0.95         0.95 o                         
   6   5   1        177.52        178.38         9.19 o                         
   7   5   1          8.15          5.84         1.88 o                         
  -6   6   1          0.66          1.44         2.49 o                         
  -5   6   1         61.42         72.54         4.56 o                         
  -4   6   1        172.48        178.49         6.03 o                         
  -3   6   1        586.44        598.09        12.73 o                         
  -2   6   1        397.39        388.69         7.62 o                         
  -1   6   1       3240.57       3380.28        63.25 o                         
   0   6   1         22.27          9.78         0.89 o                         
   1   6   1        244.99        255.06         4.79 o                         
   2   6   1        404.41        396.70         7.78 o                         
   3   6   1         21.00         17.13         1.33 o                         
   4   6   1         44.56         39.14         1.83 o                         
   5   6   1          0.07         -0.75         0.98 o                         
   6   6   1          4.91          2.74         1.43 o                         
  -5   7   1          3.06          1.11         1.97 o                         
  -4   7   1        140.68        140.07         5.87 o                         
  -3   7   1        191.13        176.08         6.49 o                         
  -2   7   1         41.82         48.07         1.73 o                         
  -1   7   1        393.75        386.39         7.61 o                         
   0   7   1        187.57        212.36         4.58 o                         
   1   7   1        600.96        598.74        10.98 o                         
   2   7   1        715.96        740.67        14.89 o                         
   3   7   1         60.96         66.40         2.71 o                         
   4   7   1        743.05        742.00        14.16 o                         
   5   7   1        164.36        178.38         5.60 o                         
   6   7   1         25.82         26.20         2.11 o                         
  -5   8   1         66.56         74.80         5.31 o                         
  -4   8   1          4.97          9.41         2.14 o                         
  -3   8   1         15.29          9.85         1.37 o                         
  -2   8   1         46.84         44.64         1.80 o                         
  -1   8   1         13.88         13.11         1.03 o                         
   0   8   1          2.66          6.92         0.82 o                         
   1   8   1        296.39        305.40         5.45 o                         
   2   8   1          0.28          1.02         0.75 o                         
   3   8   1          6.38          1.70         1.05 o                         
   4   8   1          0.09         -0.59         1.03 o                         
   5   8   1          5.49          6.00         1.56 o                         
   6   8   1          0.55         -0.63         1.72 o                         
  -4   9   1          6.37          4.42         2.11 o                         
  -3   9   1         19.32         23.43         2.09 o                         
  -2   9   1          3.92          3.24         0.76 o                         
  -1   9   1         95.58         89.37         2.72 o                         
   0   9   1         18.84         20.66         1.66 o                         
   1   9   1        157.08        160.58         3.61 o                         
   2   9   1          1.57         -0.74         0.80 o                         
   3   9   1        357.33        355.48        10.63 o                         
   4   9   1        190.10        207.14         8.70 o                         
   5   9   1          3.90          1.23         1.70 o                         
   6   9   1        116.01        120.89         5.19 o                         
  -4  10   1          2.28         -1.67         1.93 o                         
  -3  10   1         14.95         15.21         1.80 o                         
  -2  10   1         32.51         32.60         1.90 o                         
  -1  10   1         80.87         62.43         3.09 o                         
   0  10   1        452.34        475.71         9.53 o                         
   1  10   1        252.58        246.37         5.11 o                         
   2  10   1        358.65        370.56         6.55 o                         
   3  10   1         41.41         41.37         3.70 o                         
   4  10   1          2.69          2.11         1.75 o                         
   5  10   1          8.85          7.83         1.75 o                         
  -3  11   1          0.06         -1.42         1.52 o                         
  -2  11   1          1.28         -0.77         0.77 o                         
  -1  11   1         56.00         56.14         2.45 o                         
   0  11   1         27.41         25.97         1.68 o                         
   1  11   1        270.81        281.10         6.16 o                         
   2  11   1         68.84         58.11         2.00 o                         
   3  11   1         31.10         27.35         2.71 o                         
   4  11   1         49.53         56.47         3.43 o                         
   5  11   1         25.79          8.91         3.26 o                         
  -3  12   1         22.84         20.48         2.58 o                         
  -2  12   1         86.08         74.74         4.58 o                         
  -1  12   1         31.13         28.05         2.47 o                         
   0  12   1         38.92         37.37         2.43 o                         
   1  12   1         36.88         38.91         2.27 o                         
   2  12   1         49.88         34.09         1.58 o                         
   3  12   1        169.41        179.46         7.39 o                         
   4  12   1          2.76          2.36         1.61 o                         
  -2  13   1          1.33          1.20         1.64 o                         
  -1  13   1          0.06          0.63         1.64 o                         
   0  13   1          6.71          3.52         1.38 o                         
   1  13   1         89.23         85.83         3.78 o                         
   2  13   1         53.24         55.34         3.83 o                         
   3  13   1         25.46         21.33         4.94 o                         
   4  13   1         24.49         28.84         2.63 o                         
   0  14   1         30.93         30.02         2.38 o                         
   1  14   1         50.04         43.90         3.05 o                         
   2  14   1         21.55         20.28         2.79 o                         
  -1 -14   2         30.93         26.86         2.37 o                         
   0 -14   2         86.96         80.32         5.48 o                         
  -3 -13   2          3.02         -2.50         2.50 o                         
  -2 -13   2         71.26         94.06         7.83 o                         
  -1 -13   2          7.15          4.58         2.21 o                         
   0 -13   2          0.44         -1.18         1.73 o                         
   1 -13   2         27.35         22.62         2.40 o                         
   2 -13   2         16.98         14.11         2.11 o                         
  -4 -12   2          0.43          2.31         2.04 o                         
  -3 -12   2        105.81        128.56         7.24 o                         
  -2 -12   2         41.89         34.49         4.44 o                         
  -1 -12   2         66.56         68.07         3.72 o                         
   0 -12   2         75.39         77.45         4.63 o                         
   1 -12   2          4.61          4.06         1.87 o                         
   2 -12   2          6.95          7.25         1.65 o                         
   3 -12   2          0.46         -1.50         1.50 o                         
  -4 -11   2          3.47          2.38         1.94 o                         
  -3 -11   2         46.61         48.21         4.07 o                         
  -2 -11   2         54.84         50.95         2.89 o                         
  -1 -11   2         14.98         12.24         1.77 o                         
   0 -11   2          0.41          1.12         1.25 o                         
   1 -11   2        192.60        198.20         5.15 o                         
   2 -11   2          0.47          2.08         1.17 o                         
   3 -11   2         91.15         95.36         4.82 o                         
  -5 -10   2         48.22         42.62         4.44 o                         
  -4 -10   2          8.40          9.48         1.62 o                         
  -3 -10   2         55.00         63.85         5.17 o                         
  -2 -10   2         54.14         48.85         2.67 o                         
  -1 -10   2        182.23        179.45         5.11 o                         
   0 -10   2        982.63       1020.95        20.53 o                         
   1 -10   2         44.57         33.50         2.28 o                         
   2 -10   2        198.97        198.51         4.99 o                         
   3 -10   2         84.61         77.15         3.59 o                         
   4 -10   2          0.47          3.92         2.20 o                         
  -5  -9   2          0.41         -1.52         1.52 o                         
  -4  -9   2         54.48         48.15         2.77 o                         
  -3  -9   2          0.67         -0.85         0.99 o                         
  -2  -9   2        137.93        141.85         3.35 o                         
  -1  -9   2        328.32        338.49         7.81 o                         
   0  -9   2        287.84        298.54         7.03 o                         
   1  -9   2        275.91        277.33         6.12 o                         
   2  -9   2        102.20        106.63         2.98 o                         
   3  -9   2         71.45         73.85         4.19 o                         
   4  -9   2         24.28         23.73         3.14 o                         
   5  -9   2          4.06         -1.30         3.12 o                         
  -6  -8   2         15.35         13.11         2.36 o                         
  -5  -8   2        175.78        182.22         5.79 o                         
  -4  -8   2         91.05         84.43         3.45 o                         
  -3  -8   2        247.70        262.64         5.89 o                         
  -2  -8   2        180.37        169.96         3.63 o                         
  -1  -8   2        716.86        715.88        13.40 o                         
   0  -8   2        435.41        464.29         9.91 o                         
   1  -8   2        133.48        130.03         3.02 o                         
   2  -8   2        159.04        172.57         4.27 o                         
   3  -8   2         42.88         35.14         3.17 o                         
   4  -8   2         48.16         55.62         4.13 o                         
   5  -8   2         45.46         43.87         5.99 o                         
  -6  -7   2         11.74          8.08         2.08 o                         
  -5  -7   2         17.69         14.69         1.33 o                         
  -4  -7   2          1.07          1.03         1.07 o                         
  -3  -7   2        104.68        104.38         3.19 o                         
  -2  -7   2          1.53         -0.67         0.67 o                         
  -1  -7   2          5.71          0.23         0.63 o                         
   0  -7   2          3.45          3.19         0.85 o                         
   1  -7   2          6.85          6.21         0.91 o                         
   2  -7   2         67.97         63.55         2.47 o                         
   3  -7   2        142.88        158.96         5.86 o                         
   4  -7   2          0.06         -1.49         1.49 o                         
   5  -7   2         37.32         38.40         3.34 o                         
  -6  -6   2          9.08          5.92         1.60 o                         
  -5  -6   2        173.62        188.06         5.60 o                         
  -4  -6   2         86.88         77.16         2.27 o                         
  -3  -6   2       1053.47       1007.23        16.05 o                         
  -2  -6   2         54.28         65.69         1.95 o                         
  -1  -6   2        796.41        769.30        13.04 o                         
   0  -6   2       1369.41       1319.01        25.27 o                         
   1  -6   2        135.33        145.51         3.47 o                         
   2  -6   2         73.66         65.63         2.71 o                         
   4  -6   2        228.17        227.90         6.79 o                         
   5  -6   2         18.78         13.59         2.25 o                         
   6  -6   2          1.71         -2.41         2.41 o                         
  -6  -5   2         22.76         21.46         2.89 o                         
  -5  -5   2        118.97        123.01         4.30 o                         
  -4  -5   2        393.77        377.84         8.42 o                         
  -3  -5   2        163.22        159.92         3.27 o                         
  -2  -5   2         76.97         95.54         2.11 o                         
  -1  -5   2        302.74        325.13         6.88 o                         
   0  -5   2          3.81          6.10         0.75 o                         
   1  -5   2         35.08         41.21         1.55 o                         
   2  -5   2        125.45        122.43         3.66 o                         
   3  -5   2         54.85         60.33         2.78 o                         
   4  -5   2        158.83        153.95         5.60 o                         
   5  -5   2         38.70         51.48         3.89 o                         
   6  -5   2          3.05          4.43         2.09 o                         
  -6  -4   2          1.16          0.32         1.38 o                         
  -5  -4   2        217.47        217.59         6.18 o                         
  -4  -4   2        177.00        174.39         4.80 o                         
  -3  -4   2        664.04        637.22        11.51 o                         
  -2  -4   2       1310.23       1291.03        21.48 o                         
  -1  -4   2       3274.02       3284.91        66.99 o                         
   0  -4   2        718.03        636.46        11.49 o                         
   1  -4   2        342.78        427.97         8.76 o                         
   2  -4   2       1132.09       1179.58        24.92 o                         
   3  -4   2        190.95        194.39         4.79 o                         
   4  -4   2        597.40        626.05        18.47 o                         
   5  -4   2         33.78         35.50         2.77 o                         
   6  -4   2          0.08         -0.43         1.85 o                         
  -6  -3   2         12.91         15.29         1.52 o                         
  -5  -3   2        184.35        170.05         4.51 o                         
  -4  -3   2        424.99        413.68         7.75 o                         
  -3  -3   2          7.17          2.01         0.55 o                         
  -2  -3   2         25.75         16.35         0.76 o                         
  -1  -3   2          7.36          3.67         0.58 o                         
   0  -3   2         66.54         85.03         2.14 o                         
   1  -3   2        299.73        284.65         5.44 o                         
   2  -3   2         31.31         39.06         1.59 o                         
   3  -3   2         81.60        104.83         3.01 o                         
   4  -3   2        425.15        433.47         8.59 o                         
   5  -3   2        105.43        130.79         3.33 o                         
   6  -3   2          0.04          0.68         1.14 o                         
  -6  -2   2        111.66        114.12         4.32 o                         
  -5  -2   2        181.25        191.44         4.56 o                         
  -4  -2   2         61.58         63.71         1.95 o                         
  -3  -2   2        772.90        765.16        12.28 o                         
  -2  -2   2        968.63        972.36        15.18 o                         
   1  -2   2        395.28        400.52         6.40 o                         
   2  -2   2        167.88        207.09         3.80 o                         
   3  -2   2        358.53        358.31         6.45 o                         
   4  -2   2        876.16        890.45        15.22 o                         
   5  -2   2        629.53        629.79        13.51 o                         
   6  -2   2         30.03         29.67         3.85 o                         
   7  -2   2         29.65         23.97         2.87 o                         
  -6  -1   2         21.47         25.80         2.03 o                         
  -5  -1   2          2.66          1.70         0.96 o                         
  -4  -1   2        218.08        198.42         3.95 o                         
  -3  -1   2          6.71         10.84         0.71 o                         
  -2  -1   2          2.43          0.60         0.34 o                         
  -1  -1   2        271.40        288.96         4.45 o                         
   0  -1   2        324.59        369.53         6.63 o                         
   1  -1   2        166.09        194.76         3.07 o                         
   2  -1   2       1152.50       1117.03        18.31 o                         
   3  -1   2        223.03        233.81         4.48 o                         
   4  -1   2         93.99         95.12         2.57 o                         
   5  -1   2        204.31        224.30         4.90 o                         
   6  -1   2          7.07          3.75         1.11 o                         
   7  -1   2          3.66          3.37         1.83 o                         
  -6   0   2          8.11          6.63         1.53 o                         
  -5   0   2         71.17         66.72         2.54 o                         
  -4   0   2         19.75         15.89         1.21 o                         
  -3   0   2        137.03        125.99         2.64 o                         
  -2   0   2         17.77         15.32         0.73 o                         
  -1   0   2       1671.39       1691.93        29.25 o                         
   0   0   2       1274.46       1236.78        56.46 o                         
   1   0   2        199.90        195.41         3.06 o                         
   2   0   2        528.40        491.43         7.92 o                         
   3   0   2         44.96         29.31         1.28 o                         
   4   0   2        629.61        649.16        12.22 o                         
   5   0   2        116.77        113.60         3.41 o                         
   6   0   2         14.39         14.96         1.40 o                         
   7   0   2         54.95         62.96         3.86 o                         
  -6   1   2        185.40        197.32         5.51 o                         
  -5   1   2         90.04         79.86         2.96 o                         
  -4   1   2        229.76        228.21         5.22 o                         
  -3   1   2        250.68        274.48         5.74 o                         
  -2   1   2        831.56        865.07        14.44 o                         
  -1   1   2          3.62         12.38         0.70 o                         
   0   1   2         18.87         16.77         0.63 o                         
   1   1   2        573.88        626.92         9.22 o                         
   2   1   2         74.67         78.12         1.62 o                         
   3   1   2        548.53        571.55        10.62 o                         
   4   1   2         17.61         15.54         1.08 o                         
   5   1   2          1.78         -0.78         0.78 o                         
   6   1   2         33.62         26.36         2.28 o                         
   7   1   2          1.36          0.17         1.52 o                         
  -6   2   2         11.67          5.59         1.51 o                         
  -5   2   2        269.59        271.14         8.45 o                         
  -4   2   2          0.75          0.82         0.83 o                         
  -3   2   2         36.92         22.41         1.37 o                         
  -2   2   2        156.16        137.25         3.08 o                         
  -1   2   2        222.03        198.21         3.96 o                         
   1   2   2       2736.30       2592.80       118.34 o                         
   2   2   2        391.35        328.63         5.85 o                         
   3   2   2       2204.18       2307.39        35.38 o                         
   4   2   2       1350.29       1388.81        24.87 o                         
   5   2   2        172.06        152.61         4.16 o                         
   6   2   2         17.20          7.29         1.20 o                         
   7   2   2         42.44         45.56         3.11 o                         
  -6   3   2          9.37         10.67         2.31 o                         
  -5   3   2          2.51          3.72         1.48 o                         
  -4   3   2        164.93        181.31         4.95 o                         
  -3   3   2         60.92         57.12         2.17 o                         
  -2   3   2         67.78         55.08         1.60 o                         
  -1   3   2        126.84        102.59         2.38 o                         
   0   3   2        329.44        372.36         5.71 o                         
   1   3   2         75.44         70.47         1.40 o                         
   2   3   2        256.22        259.93         5.08 o                         
   3   3   2         37.80         33.12         1.42 o                         
   4   3   2          1.23          0.60         0.98 o                         
   5   3   2         63.94         59.34         2.59 o                         
   6   3   2         34.51         24.36         1.83 o                         
   7   3   2          8.00          5.16         1.97 o                         
  -6   4   2          1.53         -1.29         1.29 o                         
  -5   4   2         19.21         11.68         1.42 o                         
  -4   4   2         12.53          8.50         1.16 o                         
  -2   4   2         24.49         20.27         1.36 o                         
  -1   4   2       1676.87       1620.96        28.31 o                         
   0   4   2        622.79        587.25         9.33 o                         
   1   4   2        852.96        889.01        13.82 o                         
   2   4   2        117.32        137.87         3.04 o                         
   3   4   2         61.97         69.51         1.83 o                         
   4   4   2         59.95         55.85         2.19 o                         
   5   4   2        219.38        202.70         4.69 o                         
   6   4   2          2.64          2.90         1.33 o                         
   7   4   2         25.27         25.90         2.57 o                         
  -6   5   2         35.72         31.31         4.17 o                         
  -5   5   2         16.54         19.10         1.81 o                         
  -4   5   2        344.58        352.25         9.73 o                         
  -3   5   2        795.51        799.13        15.99 o                         
  -2   5   2       1465.24       1471.12        26.04 o                         
  -1   5   2        356.44        334.39         6.50 o                         
   0   5   2       2171.56       2110.62        36.70 o                         
   1   5   2        103.54        133.42         2.61 o                         
   2   5   2        171.87        152.20         2.89 o                         
   3   5   2        485.78        509.89         8.97 o                         
   4   5   2        114.12        106.84         2.62 o                         
   5   5   2         81.17         86.18         2.86 o                         
   6   5   2         20.75         23.12         2.03 o                         
   7   5   2          3.99          0.38         1.80 o                         
  -5   6   2         32.73         26.18         1.84 o                         
  -4   6   2         53.06         54.00         2.41 o                         
  -3   6   2        187.45        198.10         5.22 o                         
  -2   6   2         59.92         55.43         2.00 o                         
  -1   6   2        935.92        976.42        17.59 o                         
   0   6   2        586.80        601.73        10.33 o                         
   1   6   2         11.17         19.03         0.97 o                         
   2   6   2          4.07          2.38         0.46 o                         
   3   6   2        515.95        541.90        10.39 o                         
   4   6   2        422.18        424.74         7.36 o                         
   5   6   2       1177.42       1157.14        19.75 o                         
   6   6   2         43.48         42.45         2.80 o                         
   7   6   2         44.76         45.05         3.35 o                         
  -5   7   2         39.49         39.86         3.47 o                         
  -4   7   2        260.99        286.52         7.07 o                         
  -3   7   2        214.98        193.28         5.38 o                         
  -2   7   2        375.29        380.93         7.13 o                         
  -1   7   2         32.84         25.05         1.78 o                         
   0   7   2          9.00          8.61         0.91 o                         
   1   7   2         60.40         69.04         1.78 o                         
   2   7   2          0.19         -0.38         0.38 o                         
   3   7   2         10.75         10.72         1.39 o                         
   4   7   2         15.70         11.91         1.35 o                         
   5   7   2        172.77        183.57         5.20 o                         
   6   7   2         34.66         26.23         2.20 o                         
  -5   8   2          0.25          0.48         2.29 o                         
  -4   8   2          0.72         -1.55         1.82 o                         
  -3   8   2        164.38        161.64         4.42 o                         
  -2   8   2          6.08          5.64         1.28 o                         
  -1   8   2        185.59        225.05         5.03 o                         
   0   8   2         84.28         73.51         2.70 o                         
   1   8   2         10.64          9.59         0.76 o                         
   2   8   2          8.57          8.08         1.13 o                         
   3   8   2         30.89         21.87         1.89 o                         
   4   8   2        344.98        366.29         8.44 o                         
   5   8   2        190.85        194.58         6.04 o                         
   6   8   2         23.99         18.95         2.21 o                         
  -4   9   2         17.80         21.39         2.23 o                         
  -3   9   2         21.40         19.47         1.85 o                         
  -2   9   2         13.66          7.39         1.44 o                         
  -1   9   2        107.43         94.64         2.87 o                         
   0   9   2          3.21          1.96         0.93 o                         
   1   9   2        750.00        740.04        12.91 o                         
   2   9   2          6.87          5.81         1.04 o                         
   3   9   2          0.03         -1.17         1.23 o                         
   4   9   2         44.15         36.31         2.30 o                         
   5   9   2         33.82         25.37         2.99 o                         
   6   9   2         81.77         84.88         4.58 o                         
  -4  10   2          8.17          8.90         2.14 o                         
  -3  10   2          1.06          1.09         1.14 o                         
  -2  10   2          1.49          1.19         0.80 o                         
  -1  10   2         27.35         30.93         1.92 o                         
   0  10   2        206.51        220.07         5.18 o                         
   1  10   2         28.81         21.14         2.01 o                         
   2  10   2         67.44         66.46         2.42 o                         
   3  10   2         49.28         46.52         3.17 o                         
   4  10   2        142.45        146.92         5.77 o                         
   5  10   2        133.80        135.45         5.38 o                         
  -3  11   2          0.49         -0.82         1.07 o                         
  -2  11   2         12.73         11.70         1.18 o                         
  -1  11   2        273.43        287.02         6.95 o                         
   0  11   2         37.49         29.81         1.94 o                         
   1  11   2        123.66        124.99         3.92 o                         
   2  11   2          4.10          4.21         0.82 o                         
   3  11   2        150.56        148.08         8.59 o                         
   4  11   2         48.54         50.87         4.25 o                         
   5  11   2         20.01         14.58         2.64 o                         
  -3  12   2          5.98          4.10         1.86 o                         
  -2  12   2          0.00         -0.93         0.93 o                         
  -1  12   2          2.97         -0.32         1.02 o                         
   0  12   2         19.83         13.79         1.75 o                         
   1  12   2         21.76         17.57         1.62 o                         
   2  12   2        219.22        233.49         5.80 o                         
   3  12   2         37.73         43.20         3.14 o                         
   4  12   2         77.85         84.76         6.43 o                         
  -2  13   2         69.36         51.47         4.13 o                         
  -1  13   2         21.67         20.99         2.28 o                         
   0  13   2          1.31         -1.34         1.34 o                         
   1  13   2        197.63        213.51         6.43 o                         
   2  13   2         91.06         92.62         4.28 o                         
   3  13   2        128.99        145.91        11.61 o                         
   4  13   2         48.43         53.36         4.67 o                         
   0  14   2         12.81          7.95         1.75 o                         
   1  14   2          3.52          0.28         1.48 o                         
   2  14   2          2.67          2.33         1.81 o                         
  -3 -13   3         10.09          9.86         3.28 o                         
  -2 -13   3        126.89        135.90         9.06 o                         
  -1 -13   3          2.12          0.74         1.72 o                         
   0 -13   3         78.42         84.47         4.63 o                         
   1 -13   3         69.43         75.44         4.37 o                         
  -4 -12   3          8.94          3.25         2.42 o                         
  -3 -12   3         42.25         21.56         6.82 o                         
  -2 -12   3        117.74         89.60         5.32 o                         
  -1 -12   3         84.31         86.74         4.41 o                         
   0 -12   3         46.38         36.15         3.11 o                         
   1 -12   3         43.56         42.03         3.25 o                         
   2 -12   3         84.86         66.70         2.86 o                         
   3 -12   3          2.70          0.78         1.71 o                         
  -4 -11   3         95.46         90.42         5.10 o                         
  -3 -11   3          0.04          1.93         1.96 o                         
  -2 -11   3        117.77        128.74         4.96 o                         
  -1 -11   3         12.77          8.02         1.58 o                         
   0 -11   3        156.95        168.70         5.48 o                         
   1 -11   3          5.49          6.32         1.24 o                         
   2 -11   3         20.06         15.48         1.26 o                         
   3 -11   3         28.32         19.77         2.56 o                         
  -5 -10   3          0.10         -1.73         1.73 o                         
  -4 -10   3          8.44         11.25         2.09 o                         
  -3 -10   3          5.27          3.41         2.06 o                         
  -2 -10   3         66.67         58.96         3.11 o                         
  -1 -10   3        263.82        255.35         7.06 o                         
   0 -10   3          9.34          6.91         1.53 o                         
   1 -10   3        360.98        367.49         9.87 o                         
   2 -10   3          6.21          5.64         1.26 o                         
   3 -10   3          0.01          1.69         1.25 o                         
   4 -10   3         25.88         20.57         2.54 o                         
  -5  -9   3         56.26         64.47         3.86 o                         
  -4  -9   3        137.17        146.83         4.81 o                         
  -3  -9   3        202.03        194.54         8.12 o                         
  -2  -9   3        333.31        344.73         7.27 o                         
  -1  -9   3        616.90        579.33        12.28 o                         
   0  -9   3        337.01        330.57         7.71 o                         
   1  -9   3        205.26        218.45         5.59 o                         
   2  -9   3         33.87         27.15         1.22 o                         
   3  -9   3         27.20         32.79         3.43 o                         
   4  -9   3          0.00         -0.55         2.23 o                         
   5  -9   3          0.45         -3.22         3.22 o                         
  -5  -8   3          4.56          3.05         1.63 o                         
  -4  -8   3         30.97         24.40         1.91 o                         
  -3  -8   3         12.72          9.26         1.60 o                         
  -2  -8   3          7.98          6.72         0.95 o                         
  -1  -8   3        222.69        222.23         7.28 o                         
   0  -8   3        281.69        269.55         6.38 o                         
   1  -8   3        179.04        179.56         5.04 o                         
   2  -8   3        139.75        126.08         3.08 o                         
   3  -8   3         34.92         32.53         3.68 o                         
   4  -8   3         17.01         17.75         2.10 o                         
   5  -8   3          1.72         -0.14         2.36 o                         
  -6  -7   3         81.93         93.13         4.38 o                         
  -5  -7   3         71.52         78.90         3.08 o                         
  -4  -7   3        456.27        454.91        10.65 o                         
  -3  -7   3          0.01         -0.72         0.72 o                         
  -2  -7   3        241.66        259.42         6.15 o                         
  -1  -7   3         10.34          9.61         0.96 o                         
   0  -7   3       1006.51        996.01        19.57 o                         
   1  -7   3       2120.00       2122.67        45.74 o                         
   2  -7   3        130.68        110.06         2.73 o                         
   3  -7   3        269.96        275.09         7.50 o                         
   4  -7   3          7.78          7.25         2.62 o                         
   5  -7   3         51.35         62.19         4.49 o                         
  -6  -6   3          1.88          0.16         1.45 o                         
  -5  -6   3          0.18         -1.21         1.21 o                         
  -4  -6   3         74.86         78.82         2.89 o                         
  -3  -6   3        185.48        174.00         3.55 o                         
  -2  -6   3        441.37        448.39         8.74 o                         
  -1  -6   3          7.76          7.14         1.00 o                         
   0  -6   3         40.73         50.85         2.19 o                         
   1  -6   3        185.75        170.18         4.16 o                         
   2  -6   3         76.67         83.04         3.37 o                         
   3  -6   3         47.75         41.67         2.61 o                         
   4  -6   3         19.95         24.08         2.26 o                         
   5  -6   3          5.89          1.03         1.79 o                         
   6  -6   3          5.16          4.91         2.80 o                         
  -6  -5   3         28.56         24.67         2.33 o                         
  -5  -5   3         93.93        103.63         3.80 o                         
  -4  -5   3        654.44        659.33        18.90 o                         
  -3  -5   3        264.60        262.65         5.21 o                         
  -2  -5   3        533.36        542.00        10.27 o                         
  -1  -5   3        638.74        685.78        14.21 o                         
   0  -5   3       1468.27       1502.26        37.93 o                         
   1  -5   3         89.18         59.66         2.26 o                         
   2  -5   3         42.80         28.63         1.72 o                         
   3  -5   3        566.76        559.88        11.65 o                         
   4  -5   3         29.44         22.13         2.29 o                         
   5  -5   3         36.99         33.95         3.12 o                         
   6  -5   3         17.07         16.61         2.53 o                         
  -6  -4   3         41.37         31.08         2.51 o                         
  -5  -4   3         86.85         81.35         4.19 o                         
  -4  -4   3         13.57         11.04         1.54 o                         
  -3  -4   3         83.96         84.01         2.50 o                         
  -2  -4   3        492.26        498.75        10.87 o                         
  -1  -4   3       2509.70       2622.04        42.44 o                         
   0  -4   3        581.36        554.24        12.63 o                         
   1  -4   3         63.31         86.91         2.58 o                         
   2  -4   3         17.04         21.49         0.79 o                         
   3  -4   3          0.04         -0.34         0.76 o                         
   4  -4   3        200.86        186.47         5.32 o                         
   5  -4   3         97.19        109.61         5.16 o                         
   6  -4   3         14.55         22.80         2.48 o                         
  -6  -3   3         19.28         18.33         2.20 o                         
  -5  -3   3          0.05          0.20         1.17 o                         
  -4  -3   3       1771.20       1741.15        32.29 o                         
  -3  -3   3         10.37         13.79         0.90 o                         
  -2  -3   3       4681.61       4809.17       109.58 o                         
  -1  -3   3       1168.99       1315.11        20.30 o                         
   1  -3   3         28.93         46.17         1.45 o                         
   2  -3   3        168.00        145.98         3.15 o                         
   3  -3   3         43.36         41.18         1.57 o                         
   4  -3   3        365.75        358.12         6.67 o                         
   5  -3   3        682.73        693.60        13.29 o                         
   6  -3   3         49.94         48.09         2.28 o                         
  -6  -2   3          7.84          4.89         1.73 o                         
  -5  -2   3        194.44        200.47         5.73 o                         
  -4  -2   3         95.33         91.51         3.06 o                         
  -3  -2   3        173.10        177.15         4.53 o                         
  -2  -2   3          0.98         -0.13         0.33 o                         
  -1  -2   3        840.22        997.41        17.65 o                         
   0  -2   3       2030.64       1971.15        31.85 o                         
   1  -2   3        205.17        190.28         4.20 o                         
   2  -2   3        455.29        459.33         7.85 o                         
   3  -2   3         30.09         40.38         1.45 o                         
   4  -2   3        142.34        126.35         3.25 o                         
   5  -2   3          4.39          2.96         0.93 o                         
   6  -2   3         13.32         14.30         1.36 o                         
   7  -2   3          0.45          2.60         2.76 o                         
  -6  -1   3          2.56          2.99         2.14 o                         
  -5  -1   3        209.47        210.70         7.18 o                         
  -4  -1   3        286.56        274.00         6.05 o                         
  -3  -1   3        322.26        328.57         6.68 o                         
  -2  -1   3          0.24          1.09         0.61 o                         
  -1  -1   3        557.51        560.42         9.39 o                         
   0  -1   3       1392.33       1488.93        24.11 o                         
   1  -1   3        910.15        813.66        12.59 o                         
   2  -1   3        314.30        296.32         5.63 o                         
   3  -1   3         96.01         82.58         2.05 o                         
   4  -1   3         55.93         39.95         1.78 o                         
   5  -1   3         54.66         51.19         2.38 o                         
   6  -1   3         48.06         49.18         2.58 o                         
   7  -1   3         21.35         18.01         2.01 o                         
  -6   0   3         14.79         17.15         2.22 o                         
  -5   0   3        350.27        325.76         8.20 o                         
  -4   0   3        250.07        230.57         5.62 o                         
  -3   0   3         89.67         63.39         2.10 o                         
  -2   0   3         15.66         15.52         1.04 o                         
  -1   0   3        987.16       1004.57        16.48 o                         
   1   0   3       2277.73       2031.31        46.56 o                         
   2   0   3         64.01         51.54         1.42 o                         
   3   0   3         13.81         13.73         0.96 o                         
   4   0   3          1.19         -0.64         0.64 o                         
   5   0   3         44.68         44.36         2.09 o                         
   6   0   3          4.25         -0.29         1.14 o                         
   7   0   3          8.96          1.62         1.82 o                         
  -6   1   3          1.13          1.19         1.49 o                         
  -5   1   3         43.87         39.30         3.85 o                         
  -4   1   3        184.40        165.19         4.08 o                         
  -3   1   3         66.77         73.63         1.96 o                         
  -2   1   3          9.97         30.33         1.04 o                         
  -1   1   3       1723.73       1594.73        25.94 o                         
   0   1   3        226.62        205.38         3.51 o                         
   2   1   3        632.05        623.73         9.88 o                         
   3   1   3        575.36        509.70         8.91 o                         
   4   1   3         26.76         28.32         1.60 o                         
   5   1   3        104.43        107.10         3.32 o                         
   6   1   3         54.91         36.28         2.07 o                         
   7   1   3         10.82         10.79         1.75 o                         
  -6   2   3         25.47         15.55         1.70 o                         
  -5   2   3         58.77         68.51         2.87 o                         
  -4   2   3          1.11          1.81         0.81 o                         
  -3   2   3         70.91         67.97         2.06 o                         
  -2   2   3        108.55        139.55         2.94 o                         
  -1   2   3        207.41        192.80         3.91 o                         
   2   2   3        325.41        317.48         5.29 o                         
   3   2   3          6.17          5.38         0.68 o                         
   4   2   3          1.28          2.52         0.79 o                         
   5   2   3          8.15         11.42         1.25 o                         
   6   2   3          0.21         -0.92         0.92 o                         
   7   2   3          0.00         -1.27         1.65 o                         
  -6   3   3         21.81         12.03         1.95 o                         
  -5   3   3          2.36          0.16         1.14 o                         
  -4   3   3        288.06        298.65         6.49 o                         
  -3   3   3        134.25        145.61         3.54 o                         
  -2   3   3          2.88          4.32         0.64 o                         
   0   3   3       1850.57       1819.83        31.64 o                         
   1   3   3        862.89        900.89        13.97 o                         
   2   3   3         45.61         52.14         1.40 o                         
   3   3   3        783.55        754.46        12.12 o                         
   4   3   3          0.06          0.26         0.70 o                         
   5   3   3         29.85         28.76         1.76 o                         
   6   3   3        196.95        185.56         5.01 o                         
   7   3   3         86.54         89.87         4.22 o                         
  -6   4   3         10.83         10.36         3.00 o                         
  -5   4   3        107.89        119.10         3.89 o                         
  -4   4   3         12.02          7.95         1.09 o                         
  -3   4   3        968.29       1032.90        18.81 o                         
  -2   4   3         64.88         87.36         2.41 o                         
  -1   4   3        430.09        467.69         8.75 o                         
   0   4   3          0.92         14.78         0.85 o                         
   1   4   3        269.20        315.25         5.27 o                         
   2   4   3        464.17        484.91         8.47 o                         
   3   4   3        130.11        126.16         2.86 o                         
   4   4   3        719.79        724.54        12.67 o                         
   5   4   3          7.33          3.57         1.13 o                         
   6   4   3        141.54        151.90         4.81 o                         
   7   4   3          1.13         -1.58         1.58 o                         
  -6   5   3          0.01         -0.04         1.87 o                         
  -5   5   3         29.48         25.97         2.20 o                         
  -4   5   3        533.37        540.67        16.39 o                         
  -3   5   3         38.87         38.51         2.03 o                         
  -2   5   3        285.13        309.04         6.35 o                         
  -1   5   3         47.00         67.46         2.03 o                         
   0   5   3        307.34        316.26         5.72 o                         
   1   5   3        319.72        321.79         5.46 o                         
   2   5   3        407.83        401.80         6.69 o                         
   3   5   3        122.57        112.67         2.49 o                         
   4   5   3         88.02         73.56         2.14 o                         
   5   5   3        362.61        361.21         7.19 o                         
   6   5   3        134.49        140.91         4.56 o                         
   7   5   3         30.80         23.94         2.54 o                         
  -5   6   3         99.23        113.08         3.90 o                         
  -4   6   3          2.02          0.18         1.73 o                         
  -3   6   3        154.46        154.40         4.03 o                         
  -2   6   3         40.61         46.94         1.76 o                         
  -1   6   3        208.14        193.84         4.29 o                         
   0   6   3          3.88         12.14         0.81 o                         
   1   6   3         12.07          7.82         0.67 o                         
   2   6   3         59.34         64.40         1.66 o                         
   3   6   3        134.61        122.86         2.83 o                         
   4   6   3         51.14         49.92         2.65 o                         
   5   6   3          6.17          4.67         1.14 o                         
   6   6   3         96.83         92.93         4.28 o                         
   7   6   3         16.02         12.07         2.51 o                         
  -5   7   3          1.50         -0.57         1.61 o                         
  -4   7   3          6.24          4.96         1.11 o                         
  -3   7   3        122.74        122.94         3.81 o                         
  -2   7   3        426.14        430.83         8.02 o                         
  -1   7   3         17.83         15.55         1.10 o                         
   0   7   3        683.28        736.26        12.65 o                         
   1   7   3        140.95        123.90         2.82 o                         
   2   7   3         19.07         19.52         1.04 o                         
   3   7   3         72.83         82.39         2.96 o                         
   4   7   3        165.71        149.02         4.48 o                         
   5   7   3         39.93         35.34         2.12 o                         
   6   7   3        112.74        113.04         4.00 o                         
  -5   8   3         42.93         46.12         4.62 o                         
  -4   8   3          2.16          0.21         1.43 o                         
  -3   8   3        158.23        178.41         5.30 o                         
  -2   8   3        179.67        177.75         4.07 o                         
  -1   8   3        190.82        195.54         4.29 o                         
   0   8   3        267.66        248.78         5.42 o                         
   1   8   3         30.15         21.70         1.29 o                         
   2   8   3        212.62        209.33         4.56 o                         
   3   8   3         59.63         59.10         2.81 o                         
   4   8   3         15.44         10.36         1.56 o                         
   5   8   3         36.55         31.63         2.07 o                         
   6   8   3          0.06         -1.52         1.57 o                         
  -4   9   3         18.51         12.73         1.76 o                         
  -3   9   3          0.06         -0.91         1.08 o                         
  -2   9   3         39.55         30.74         1.90 o                         
  -1   9   3         18.37         14.22         1.18 o                         
   0   9   3        131.21        138.71         3.70 o                         
   1   9   3        272.16        270.19         5.43 o                         
   2   9   3         81.75         80.94         2.18 o                         
   3   9   3        306.77        311.51         7.36 o                         
   4   9   3          9.42          7.84         1.47 o                         
   5   9   3        361.70        381.09         9.92 o                         
   6   9   3         20.88         17.94         3.41 o                         
  -4  10   3          1.56          3.33         2.57 o                         
  -3  10   3         54.01         75.68         3.27 o                         
  -2  10   3         10.58          7.54         1.14 o                         
  -1  10   3         18.48         20.98         1.76 o                         
   0  10   3        330.36        321.14         6.97 o                         
   1  10   3          8.71          7.14         0.96 o                         
   2  10   3        396.43        388.98         6.99 o                         
   3  10   3         92.64         96.84         3.89 o                         
   4  10   3         43.50         44.90         3.20 o                         
   5  10   3          7.49          5.01         1.93 o                         
   6  10   3          5.26          7.12         5.27 o                         
  -3  11   3          0.06         -0.17         1.17 o                         
  -2  11   3          0.01         -0.88         0.88 o                         
  -1  11   3          1.82          0.60         1.02 o                         
   0  11   3          3.50          3.70         1.05 o                         
   1  11   3          6.64          5.98         1.04 o                         
   2  11   3         43.38         39.39         2.08 o                         
   3  11   3         71.23         73.80         3.69 o                         
   4  11   3          9.21         10.33         2.02 o                         
   5  11   3         27.65         22.84         2.68 o                         
  -2  12   3          0.05         -0.26         1.42 o                         
  -1  12   3          2.34          2.04         1.21 o                         
   0  12   3        178.82        178.96         6.36 o                         
   1  12   3         38.14         30.73         2.26 o                         
   2  12   3        805.74        820.94        16.78 o                         
   3  12   3          0.01          0.80         1.48 o                         
   4  12   3        331.47        376.73        11.54 o                         
  -2  13   3          1.68          1.17         2.62 o                         
  -1  13   3          0.55         -1.43         1.43 o                         
   0  13   3         44.88         42.28         2.93 o                         
   1  13   3         17.22         14.80         2.03 o                         
   2  13   3          0.35          0.39         1.68 o                         
   3  13   3          7.76          7.84         2.44 o                         
   4  13   3         20.49         19.02         2.58 o                         
   0  14   3          9.13          8.13         1.87 o                         
   1  14   3         19.02         13.20         1.99 o                         
   2  14   3         20.85         16.94         2.07 o                         
  -2 -13   4         63.98         56.17         6.76 o                         
  -1 -13   4          5.09          1.51         2.17 o                         
   0 -13   4         77.01         81.86         5.49 o                         
   1 -13   4         14.21          9.27         2.92 o                         
  -3 -12   4        200.42        232.04         9.97 o                         
  -2 -12   4         22.67         18.33         2.99 o                         
  -1 -12   4        201.81        201.14         9.55 o                         
   0 -12   4          0.01         -0.11         2.03 o                         
   1 -12   4         65.39         74.71         5.86 o                         
   2 -12   4          6.64          3.46         1.77 o                         
  -4 -11   4          2.61         -1.66         2.50 o                         
  -3 -11   4          6.68          1.46         2.40 o                         
  -2 -11   4         99.12         96.82         4.56 o                         
  -1 -11   4         25.52         19.37         1.94 o                         
   0 -11   4        127.28        115.84         4.47 o                         
   1 -11   4          9.17          8.61         1.68 o                         
   2 -11   4        113.21         94.58         4.64 o                         
   3 -11   4         11.00         12.57         2.78 o                         
  -4 -10   4         45.03         49.15         3.67 o                         
  -3 -10   4         64.43         77.43         5.18 o                         
  -2 -10   4          2.15          1.12         1.37 o                         
  -1 -10   4        379.20        396.11        15.63 o                         
   0 -10   4         61.41         49.34         3.84 o                         
   1 -10   4         75.42         76.13         4.02 o                         
   2 -10   4         32.58         34.03         2.28 o                         
   3 -10   4          4.09          2.51         1.50 o                         
   4 -10   4         37.64         29.94         4.65 o                         
  -5  -9   4         32.14         32.83         2.90 o                         
  -4  -9   4         44.71         40.42         2.66 o                         
  -3  -9   4         53.14         37.12         2.21 o                         
  -2  -9   4         27.45         21.52         1.66 o                         
  -1  -9   4          0.02         -1.09         1.09 o                         
   0  -9   4        103.66        107.65         3.67 o                         
   1  -9   4         75.13         66.45         3.20 o                         
   2  -9   4         59.60         62.02         2.40 o                         
   3  -9   4         22.15         21.18         2.34 o                         
   4  -9   4         11.73          6.35         2.62 o                         
  -5  -8   4        135.59        137.67         5.79 o                         
  -4  -8   4         38.31         36.68         2.39 o                         
  -3  -8   4         71.60         62.31         4.09 o                         
  -2  -8   4         40.34         25.96         1.69 o                         
  -1  -8   4         88.58         89.61         3.40 o                         
   0  -8   4       1375.27       1363.71        30.68 o                         
   1  -8   4        501.73        522.00        13.63 o                         
   2  -8   4        340.46        337.73        10.85 o                         
   3  -8   4        619.93        619.51        23.29 o                         
   4  -8   4         93.43        110.87         5.49 o                         
   5  -8   4         15.79         11.64         3.27 o                         
  -5  -7   4         33.76         26.45         2.41 o                         
  -4  -7   4         20.63         14.21         1.36 o                         
  -3  -7   4          4.70          2.04         0.94 o                         
  -2  -7   4          3.16          0.03         0.89 o                         
  -1  -7   4          3.58          2.01         1.09 o                         
   0  -7   4          4.34          2.81         0.92 o                         
   1  -7   4         20.42         29.44         3.64 o                         
   2  -7   4         90.87         90.55         2.71 o                         
   3  -7   4          0.27         -0.47         1.22 o                         
   4  -7   4         69.11         68.97         3.95 o                         
   5  -7   4          1.37         -1.38         2.33 o                         
  -6  -6   4         27.14         22.87         2.71 o                         
  -5  -6   4        129.47        129.37         4.12 o                         
  -4  -6   4        177.36        184.82         4.80 o                         
  -3  -6   4       1542.23       1565.65        28.05 o                         
  -2  -6   4         27.11         27.44         1.61 o                         
  -1  -6   4       1346.49       1356.92        33.04 o                         
   0  -6   4        319.07        293.83         6.90 o                         
   1  -6   4        289.15        322.22         7.86 o                         
   2  -6   4        229.34        241.59         5.50 o                         
   3  -6   4         36.39         34.61         2.39 o                         
   4  -6   4        159.83        157.97         5.30 o                         
   5  -6   4          1.88          1.31         1.99 o                         
   6  -6   4         25.24         33.58         5.95 o                         
  -6  -5   4          6.87          5.28         2.26 o                         
  -5  -5   4         86.88         88.32         3.09 o                         
  -4  -5   4         66.88         56.75         3.07 o                         
  -3  -5   4        180.88        177.31         4.15 o                         
  -2  -5   4         20.49         23.75         1.82 o                         
  -1  -5   4         28.55         32.61         1.67 o                         
   0  -5   4        170.74        186.30         5.10 o                         
   1  -5   4         72.72         63.55         2.69 o                         
   2  -5   4          4.64          8.05         0.69 o                         
   3  -5   4          4.42          2.28         0.93 o                         
   4  -5   4          0.07          0.89         1.19 o                         
   5  -5   4         20.17         10.16         1.71 o                         
   6  -5   4          7.15          6.68         2.34 o                         
  -6  -4   4         11.77          8.98         2.83 o                         
  -5  -4   4        154.58        176.98         6.49 o                         
  -4  -4   4          1.41         -0.15         0.76 o                         
  -3  -4   4       1382.13       1448.33        22.69 o                         
  -2  -4   4       2062.53       2160.71        43.04 o                         
  -1  -4   4       4191.20       4265.34        79.47 o                         
   0  -4   4        520.16        555.89        13.75 o                         
   1  -4   4        281.72        249.16         5.86 o                         
   2  -4   4        133.41        170.46         3.37 o                         
   3  -4   4         47.82         45.88         2.04 o                         
   4  -4   4        727.40        745.12        18.62 o                         
   5  -4   4        346.88        354.58        11.90 o                         
   6  -4   4         65.30         65.19         6.19 o                         
  -6  -3   4         27.41         31.67         3.10 o                         
  -5  -3   4         51.55         55.87         4.40 o                         
  -4  -3   4       1292.63       1347.98        26.60 o                         
  -3  -3   4        242.13        226.00         4.82 o                         
  -2  -3   4        236.85        241.59         4.79 o                         
  -1  -3   4         93.66        133.67         3.11 o                         
   0  -3   4          0.25          0.26         0.50 o                         
   1  -3   4        196.02        197.75         4.36 o                         
   2  -3   4        214.74        211.93         4.30 o                         
   3  -3   4         45.39         49.22         1.53 o                         
   4  -3   4         43.20         50.62         1.72 o                         
   5  -3   4          0.74          0.48         0.79 o                         
   6  -3   4         17.30          9.11         1.73 o                         
  -6  -2   4         18.84         24.02         2.92 o                         
  -5  -2   4          0.01         -0.13         1.60 o                         
  -4  -2   4        175.75        198.07         7.00 o                         
  -3  -2   4        449.80        456.00         8.96 o                         
  -2  -2   4        115.62        110.68         2.26 o                         
  -1  -2   4       1170.21       1245.66        21.95 o                         
   0  -2   4        480.48        576.80        11.38 o                         
   1  -2   4         71.80         84.36         2.23 o                         
   2  -2   4        171.95        167.08         3.23 o                         
   3  -2   4        120.60        108.33         2.63 o                         
   4  -2   4        440.81        458.88         8.92 o                         
   5  -2   4          5.02          2.21         0.97 o                         
   6  -2   4         65.27         75.95         2.78 o                         
   7  -2   4         12.29         13.52         2.59 o                         
  -6  -1   4         25.70         27.02         3.21 o                         
  -5  -1   4        100.90         96.66         4.29 o                         
  -4  -1   4         74.02         65.42         4.90 o                         
  -3  -1   4         79.25         74.61         3.15 o                         
  -2  -1   4         26.07         19.73         1.31 o                         
  -1  -1   4         92.56         95.34         2.09 o                         
   0  -1   4       3499.52       3385.51       133.28 o                         
   1  -1   4        357.43        306.33         6.82 o                         
   2  -1   4        847.16        823.86        13.63 o                         
   3  -1   4         24.04         23.08         1.16 o                         
   4  -1   4          8.01          2.50         0.72 o                         
   5  -1   4        190.68        194.12         4.45 o                         
   6  -1   4         48.64         46.53         2.67 o                         
   7  -1   4          9.57          6.83         1.70 o                         
  -6   0   4         22.01         15.90         2.44 o                         
  -5   0   4         17.98         16.76         2.22 o                         
  -4   0   4          1.52         -1.17         1.17 o                         
  -3   0   4          2.95          1.80         0.81 o                         
  -2   0   4         15.58         10.70         1.23 o                         
  -1   0   4        738.00        722.85        15.21 o                         
   0   0   4       1465.99       1423.87        28.35 o                         
   1   0   4        386.62        315.89         5.76 o                         
   2   0   4         64.04         37.66         1.22 o                         
   3   0   4        438.49        476.27         8.33 o                         
   4   0   4        546.45        534.98        10.24 o                         
   5   0   4        291.04        269.01         6.05 o                         
   6   0   4          9.04          8.19         1.35 o                         
   7   0   4          9.48          8.31         2.09 o                         
  -6   1   4         12.26         13.57         2.22 o                         
  -5   1   4        101.50        105.00         4.20 o                         
  -4   1   4        422.62        406.18         7.60 o                         
  -3   1   4         35.08         29.58         1.08 o                         
  -2   1   4         30.32         37.69         1.18 o                         
  -1   1   4         48.24         52.52         1.34 o                         
   0   1   4        410.01        436.99         6.99 o                         
   1   1   4       1973.98       1999.41        36.31 o                         
   2   1   4        368.75        393.80         7.27 o                         
   3   1   4          0.25         -0.53         0.53 o                         
   4   1   4         42.61         51.34         2.06 o                         
   5   1   4         14.69         12.34         1.20 o                         
   6   1   4         16.54         15.49         1.42 o                         
   7   1   4          2.12          1.84         2.13 o                         
  -6   2   4          1.12         -2.54         2.54 o                         
  -5   2   4         89.58         87.91         2.85 o                         
  -4   2   4         54.82         41.54         1.82 o                         
  -3   2   4        371.14        371.21         6.91 o                         
  -2   2   4         46.57         49.67         1.51 o                         
  -1   2   4        108.07        109.32         2.36 o                         
   0   2   4        990.94        978.87        15.18 o                         
   1   2   4       3118.19       3297.31       230.46 o                         
   2   2   4        923.84        882.87        15.66 o                         
   3   2   4          7.34          7.10         0.85 o                         
   4   2   4       2024.58       1973.76        32.49 o                         
   5   2   4         91.69         70.93         2.71 o                         
   6   2   4         49.69         39.66         2.96 o                         
   7   2   4         62.76         63.44         4.01 o                         
  -6   3   4         27.13         29.64         2.45 o                         
  -5   3   4        199.30        181.09         5.40 o                         
  -3   3   4        176.30        162.97         4.05 o                         
  -2   3   4        777.56        810.92        14.76 o                         
  -1   3   4        717.52        748.40        12.63 o                         
   0   3   4         12.17         10.16         0.68 o                         
   1   3   4       1883.13       1772.63        27.42 o                         
   2   3   4        234.57        235.92         4.43 o                         
   3   3   4       1291.18       1285.77        24.64 o                         
   4   3   4         37.30         48.56         1.91 o                         
   5   3   4         86.89         97.44         3.27 o                         
   6   3   4         16.42         13.49         1.41 o                         
   7   3   4         34.99         30.05         2.90 o                         
  -6   4   4          1.82         -1.70         2.47 o                         
  -5   4   4         15.35         12.29         1.50 o                         
  -4   4   4         96.51        100.61         3.71 o                         
  -3   4   4        385.29        403.34         8.76 o                         
  -2   4   4        101.47        100.18         2.73 o                         
  -1   4   4       2220.10       2268.59        42.74 o                         
   0   4   4        417.74        385.42         6.80 o                         
   1   4   4       1099.72       1057.89        16.47 o                         
   2   4   4        566.25        604.13         9.96 o                         
   3   4   4         57.97         58.70         2.00 o                         
   4   4   4       1033.59        979.87        16.74 o                         
   5   4   4         70.30         65.60         2.58 o                         
   6   4   4         84.64         92.36         3.80 o                         
   7   4   4         14.37         14.73         2.11 o                         
  -5   5   4         14.69          6.46         1.37 o                         
  -4   5   4         66.79         89.26         4.40 o                         
  -3   5   4          0.47         -0.66         0.89 o                         
  -2   5   4         25.73         23.58         1.45 o                         
  -1   5   4         49.98         55.28         1.85 o                         
   0   5   4         28.11         39.21         1.36 o                         
   1   5   4          3.96          7.32         0.70 o                         
   2   5   4         11.13          8.84         0.67 o                         
   3   5   4        563.52        555.53        11.10 o                         
   4   5   4          4.76          4.48         0.87 o                         
   5   5   4         93.89         93.88         2.95 o                         
   6   5   4          1.96         -0.58         1.33 o                         
   7   5   4          1.37          3.30         1.78 o                         
  -5   6   4          3.38          3.30         1.40 o                         
  -4   6   4         10.64          7.06         1.31 o                         
  -3   6   4          4.49          4.41         1.16 o                         
  -2   6   4         25.10         17.18         1.10 o                         
  -1   6   4         31.78         30.05         1.56 o                         
   0   6   4        128.30        144.23         3.14 o                         
   1   6   4          4.22          5.01         0.76 o                         
   2   6   4          0.62         -0.39         0.57 o                         
   3   6   4        270.23        287.83         6.06 o                         
   4   6   4        432.07        433.41         7.59 o                         
   5   6   4        146.12        141.09         3.95 o                         
   6   6   4         10.90         10.69         1.50 o                         
   7   6   4          8.50          5.19         2.22 o                         
  -5   7   4          3.18          0.71         1.89 o                         
  -4   7   4         52.32         63.03         3.55 o                         
  -3   7   4        361.29        375.33         8.53 o                         
  -2   7   4        863.27        904.62        15.65 o                         
  -1   7   4        193.02        180.12         4.24 o                         
   0   7   4       2111.02       2119.69        37.21 o                         
   1   7   4        160.62        160.33         3.49 o                         
   2   7   4         13.60         11.69         1.00 o                         
   3   7   4         59.11         48.23         1.72 o                         
   4   7   4         21.03         14.90         1.13 o                         
   5   7   4         65.40         67.14         2.69 o                         
   6   7   4         76.04         85.60         3.56 o                         
  -4   8   4         21.33         15.30         2.27 o                         
  -3   8   4          5.33          9.28         2.09 o                         
  -2   8   4          3.44          2.97         1.03 o                         
  -1   8   4         68.69         68.56         2.44 o                         
   0   8   4        463.40        505.92         9.87 o                         
   1   8   4          3.10          8.18         0.98 o                         
   2   8   4         18.10         16.18         1.04 o                         
   3   8   4         42.97         34.97         2.40 o                         
   4   8   4        472.74        482.19        11.64 o                         
   5   8   4         77.17         81.35         3.43 o                         
   6   8   4        155.74        167.11         5.85 o                         
  -4   9   4         29.42         22.65         2.56 o                         
  -3   9   4         20.31         15.65         1.56 o                         
  -2   9   4         10.13          6.91         1.09 o                         
  -1   9   4        135.89        118.97         3.29 o                         
   0   9   4          7.09          8.16         1.25 o                         
   1   9   4        194.22        193.24         4.23 o                         
   2   9   4        152.66        157.96         3.68 o                         
   3   9   4        544.92        545.36        12.41 o                         
   4   9   4         23.56         18.62         1.72 o                         
   5   9   4        113.43        123.28         5.75 o                         
   6   9   4          6.59          1.74         1.78 o                         
  -4  10   4         10.02          1.48         2.04 o                         
  -3  10   4          0.60          0.56         1.24 o                         
  -2  10   4         13.66          8.12         1.47 o                         
  -1  10   4          1.66          1.66         1.44 o                         
   0  10   4         39.34         35.12         1.99 o                         
   1  10   4         15.85         14.97         1.48 o                         
   2  10   4         23.47         22.38         1.40 o                         
   3  10   4          1.24          0.41         1.15 o                         
   4  10   4        147.60        146.58         5.19 o                         
   5  10   4         61.10         73.72         4.49 o                         
  -3  11   4          4.24          0.75         1.42 o                         
  -2  11   4         51.77         66.28         3.29 o                         
  -1  11   4         91.74         87.29         3.30 o                         
   0  11   4          4.88          5.07         1.18 o                         
   1  11   4        709.75        726.98        13.94 o                         
   2  11   4          0.66          0.34         0.94 o                         
   3  11   4        451.04        455.46        11.28 o                         
   4  11   4         16.16         14.42         2.02 o                         
   5  11   4        120.81        131.59         5.33 o                         
  -2  12   4          9.01          4.73         1.53 o                         
  -1  12   4          7.69          5.64         1.38 o                         
   0  12   4          1.34          1.52         1.62 o                         
   1  12   4          7.05          8.38         1.52 o                         
   2  12   4          5.71          7.71         1.31 o                         
   3  12   4          4.33          4.38         1.63 o                         
   4  12   4         87.38         97.36         5.04 o                         
  -1  13   4         13.60         10.58         1.89 o                         
   0  13   4        116.18        135.20         8.45 o                         
   1  13   4         59.05         59.63         3.72 o                         
   2  13   4         57.81         55.89         3.18 o                         
   3  13   4        168.42        169.27         7.80 o                         
   4  13   4          4.41          2.79         2.18 o                         
   0  14   4          2.28          0.16         1.63 o                         
   1  14   4          1.43          0.47         1.61 o                         
   2  14   4         86.08         68.46         4.74 o                         
  -1 -13   5         94.13        103.15         6.39 o                         
   0 -13   5         42.54         57.36         4.96 o                         
  -3 -12   5          0.28         -0.44         3.72 o                         
  -2 -12   5          0.00          0.04         3.49 o                         
  -1 -12   5         41.11         46.85         4.18 o                         
   0 -12   5         29.05         22.52         2.23 o                         
   1 -12   5          0.95         -0.83         2.25 o                         
   2 -12   5          7.51          3.71         1.53 o                         
  -3 -11   5         31.81         29.32         4.20 o                         
  -2 -11   5         90.59         92.12         4.40 o                         
  -1 -11   5          2.12          0.87         1.91 o                         
   0 -11   5        160.93        173.12         6.02 o                         
   1 -11   5          5.27          1.33         2.29 o                         
   2 -11   5         17.52         21.40         2.50 o                         
   3 -11   5         48.11         61.39         5.63 o                         
  -4 -10   5         39.83         37.59         3.84 o                         
  -3 -10   5          4.07          0.41         1.21 o                         
  -2 -10   5         25.53         24.13         2.35 o                         
  -1 -10   5          9.35          7.59         1.60 o                         
   0 -10   5         18.93         13.32         1.70 o                         
   1 -10   5         83.32         75.40         4.13 o                         
   2 -10   5         38.26         41.58         2.26 o                         
   3 -10   5         19.44         15.11         3.63 o                         
   4 -10   5          5.47         16.99         5.30 o                         
  -5  -9   5         95.77         90.22         7.36 o                         
  -4  -9   5         56.78         49.30         3.48 o                         
  -3  -9   5         36.00         29.32         2.61 o                         
  -2  -9   5         76.66         94.20         4.26 o                         
  -1  -9   5          1.43         -0.66         1.12 o                         
   0  -9   5        181.88        175.25         5.28 o                         
   1  -9   5        556.55        555.77        12.97 o                         
   2  -9   5         62.52         54.71         2.30 o                         
   3  -9   5         48.81         46.77         3.76 o                         
   4  -9   5         43.08         24.99         7.37 o                         
  -5  -8   5          0.22         -1.29         1.29 o                         
  -4  -8   5         46.29         43.65         2.30 o                         
  -3  -8   5         18.22         12.28         2.00 o                         
  -2  -8   5          6.59          6.04         1.30 o                         
  -1  -8   5          9.33          3.71         1.14 o                         
   0  -8   5         73.98         72.89         2.95 o                         
   1  -8   5          2.89          4.48         1.04 o                         
   2  -8   5        107.06         98.50         3.10 o                         
   3  -8   5          0.69          0.46         1.29 o                         
   4  -8   5          1.59          2.40         1.59 o                         
   5  -8   5         16.08          9.27         3.20 o                         
  -5  -7   5        119.45        136.33         5.06 o                         
  -4  -7   5        191.53        199.93         6.76 o                         
  -3  -7   5          5.51         11.11         1.34 o                         
  -2  -7   5        633.14        649.47        13.65 o                         
  -1  -7   5         42.13         45.07         2.31 o                         
   0  -7   5       1205.22       1219.87        32.84 o                         
   1  -7   5        298.67        283.77         6.58 o                         
   2  -7   5        443.08        475.04        10.10 o                         
   3  -7   5        402.02        419.39        10.50 o                         
   4  -7   5         11.83          8.04         1.73 o                         
   5  -7   5         49.06         55.71         4.83 o                         
  -5  -6   5          0.01         -1.00         2.08 o                         
  -4  -6   5         78.11         80.86         2.99 o                         
  -3  -6   5          8.24          8.06         1.13 o                         
  -2  -6   5         41.90         44.46         2.37 o                         
  -1  -6   5        117.78        121.36         3.58 o                         
   0  -6   5          0.11          1.33         0.92 o                         
   1  -6   5        269.24        258.39         5.97 o                         
   2  -6   5         13.55         12.69         1.21 o                         
   3  -6   5         58.46         60.75         3.67 o                         
   4  -6   5         38.55         27.43         2.52 o                         
   5  -6   5          0.02          0.15         1.47 o                         
   6  -6   5          3.81          5.52         2.92 o                         
  -6  -5   5          0.69         -2.02         2.02 o                         
  -5  -5   5        190.44        211.88         8.76 o                         
  -4  -5   5        456.21        448.29        18.68 o                         
  -3  -5   5        491.36        542.91        13.94 o                         
  -2  -5   5        366.25        367.71         8.15 o                         
  -1  -5   5       1375.25       1475.32        31.19 o                         
   0  -5   5        373.99        354.13         9.52 o                         
   1  -5   5          0.84          1.11         0.62 o                         
   2  -5   5         78.12         79.78         2.61 o                         
   3  -5   5         78.10         79.21         3.31 o                         
   4  -5   5        366.49        366.39         9.39 o                         
   5  -5   5        327.80        337.41         9.05 o                         
   6  -5   5         12.80         22.05         4.93 o                         
  -6  -4   5          0.37         -2.06         5.92 o                         
  -5  -4   5          0.32         -1.48         1.56 o                         
  -4  -4   5          5.76          7.98         1.68 o                         
  -3  -4   5        610.48        612.74        13.45 o                         
  -2  -4   5         17.85         18.36         1.27 o                         
  -1  -4   5         19.82         15.69         1.61 o                         
   0  -4   5         71.16         64.39         2.25 o                         
   1  -4   5        157.27        157.83         3.82 o                         
   2  -4   5        214.93        227.33         5.16 o                         
   3  -4   5        100.30         99.89         2.37 o                         
   4  -4   5          0.28         -0.43         0.95 o                         
   5  -4   5         17.69         20.99         2.20 o                         
   6  -4   5          0.10         -1.54         1.54 o                         
  -6  -3   5          9.69         10.24         3.70 o                         
  -5  -3   5         66.20         74.05         6.55 o                         
  -4  -3   5          0.04         -1.12         1.12 o                         
  -3  -3   5         39.54         44.19         2.57 o                         
  -2  -3   5         93.89         94.18         2.47 o                         
  -1  -3   5          3.96          2.94         0.73 o                         
   0  -3   5       3240.40       3158.92        58.99 o                         
   1  -3   5         99.12         77.68         2.28 o                         
   2  -3   5        325.11        360.32         7.52 o                         
   3  -3   5        130.24        136.11         2.94 o                         
   4  -3   5          0.06         -0.80         0.80 o                         
   5  -3   5         63.87         66.92         2.22 o                         
   6  -3   5          5.11          1.64         0.87 o                         
  -6  -2   5        146.88        152.33         6.60 o                         
  -5  -2   5         36.41         31.33         3.23 o                         
  -4  -2   5        148.53        130.52         6.53 o                         
  -3  -2   5        437.63        430.14        10.35 o                         
  -2  -2   5          0.09          0.08         0.42 o                         
  -1  -2   5       1852.47       1814.65        31.74 o                         
   0  -2   5         12.47          9.18         0.75 o                         
   1  -2   5        342.49        311.16         7.13 o                         
   2  -2   5         50.39         41.00         1.59 o                         
   3  -2   5        756.08        806.52        14.62 o                         
   4  -2   5        196.60        206.00         4.57 o                         
   5  -2   5         43.58         45.05         2.12 o                         
   6  -2   5         42.68         38.90         2.26 o                         
  -6  -1   5          0.60          5.22         2.11 o                         
  -5  -1   5         80.95         89.67         4.99 o                         
  -4  -1   5         84.70         76.17         3.89 o                         
  -3  -1   5          3.47         -1.03         1.21 o                         
  -2  -1   5         27.36         20.86         1.34 o                         
  -1  -1   5        368.24        363.54         7.00 o                         
   0  -1   5       1409.03       1391.85        24.38 o                         
   1  -1   5         25.44         14.73         0.85 o                         
   2  -1   5         92.66         66.24         1.60 o                         
   3  -1   5         62.04         70.76         2.01 o                         
   4  -1   5         37.21         30.04         1.44 o                         
   5  -1   5        911.96        925.77        18.67 o                         
   6  -1   5         21.87         22.60         1.91 o                         
   7  -1   5        107.21        124.08         4.78 o                         
  -6   0   5         19.77         20.80         2.75 o                         
  -5   0   5          3.71          9.54         2.62 o                         
  -4   0   5        293.30        295.42         7.70 o                         
  -3   0   5        197.27        209.69         5.34 o                         
  -2   0   5         52.52         55.67         2.47 o                         
  -1   0   5        800.70        740.04        15.30 o                         
   0   0   5         60.23         54.64         1.80 o                         
   1   0   5         49.34         62.59         1.60 o                         
   2   0   5         71.76         72.88         2.16 o                         
   3   0   5         11.39         17.97         0.95 o                         
   4   0   5         50.31         47.20         1.94 o                         
   5   0   5          4.51          1.45         0.93 o                         
   6   0   5          0.85         -0.98         0.98 o                         
   7   0   5          0.73         -1.71         1.71 o                         
  -6   1   5          5.42          7.03         2.19 o                         
  -5   1   5         32.56         26.85         2.25 o                         
  -4   1   5         22.45         21.60         1.73 o                         
  -3   1   5          5.55          2.57         0.91 o                         
  -2   1   5         12.43          6.99         0.62 o                         
  -1   1   5         23.30         30.69         1.12 o                         
   0   1   5         69.02         57.05         1.39 o                         
   1   1   5       2243.22       2268.71        45.81 o                         
   2   1   5        762.98        840.18        17.93 o                         
   3   1   5        187.12        186.35         4.30 o                         
   4   1   5          0.64          0.61         0.66 o                         
   5   1   5        577.26        580.17        11.35 o                         
   6   1   5         23.03         14.25         1.59 o                         
   7   1   5         94.21         99.96         4.78 o                         
  -6   2   5         98.95        117.63         5.88 o                         
  -5   2   5        115.79        115.45         6.13 o                         
  -4   2   5        499.84        461.24         9.96 o                         
  -3   2   5          3.95          2.59         0.71 o                         
  -2   2   5        194.73        197.53         4.00 o                         
  -1   2   5        153.05        165.94         3.34 o                         
   0   2   5          0.17          1.42         0.41 o                         
   1   2   5         67.93         72.70         1.72 o                         
   2   2   5       2205.94       2244.54        36.36 o                         
   3   2   5        539.56        568.88         9.84 o                         
   4   2   5        657.56        691.12        12.95 o                         
   5   2   5         54.60         55.09         2.31 o                         
   6   2   5          2.40          1.89         1.13 o                         
   7   2   5          4.41          1.38         2.07 o                         
  -5   3   5         10.74          6.54         1.28 o                         
  -4   3   5        300.53        284.13         6.16 o                         
  -3   3   5         20.49         21.63         1.61 o                         
  -2   3   5        129.83        149.78         3.60 o                         
  -1   3   5          7.30          5.30         0.58 o                         
   0   3   5       1032.86        977.20        16.23 o                         
   1   3   5       4524.48       4182.89       191.40 o                         
   2   3   5        407.21        409.85         7.20 o                         
   3   3   5       1252.72       1214.38        21.58 o                         
   4   3   5        291.15        288.49         5.68 o                         
   5   3   5        698.00        693.04        12.40 o                         
   6   3   5          6.76          4.70         1.40 o                         
   7   3   5         36.16         31.56         2.49 o                         
  -5   4   5          0.04         -1.52         1.52 o                         
  -4   4   5         20.59         11.69         1.39 o                         
  -3   4   5        106.39        120.50         3.45 o                         
  -2   4   5        121.13        127.55         3.35 o                         
  -1   4   5         60.13         50.10         1.95 o                         
   0   4   5        934.55        981.70        16.40 o                         
   1   4   5        155.44        161.63         3.28 o                         
   2   4   5         77.11         81.90         2.06 o                         
   3   4   5          0.10         -0.52         0.59 o                         
   4   4   5         42.94         42.87         2.10 o                         
   5   4   5         12.03         10.91         1.18 o                         
   6   4   5         15.88         13.44         1.48 o                         
   7   4   5          0.00          0.35         2.07 o                         
  -5   5   5         13.68         11.53         2.72 o                         
  -4   5   5          2.09          1.74         1.20 o                         
  -3   5   5         65.49         58.57         3.08 o                         
  -2   5   5        112.23        112.94         2.89 o                         
  -1   5   5          0.65          1.61         0.64 o                         
   0   5   5        207.18        184.10         3.76 o                         
   1   5   5        334.78        358.77         6.50 o                         
   2   5   5         14.29         14.64         0.91 o                         
   3   5   5         91.76         80.30         2.43 o                         
   4   5   5        286.82        300.86         5.99 o                         
   5   5   5        124.58        118.89         3.33 o                         
   6   5   5         11.43          6.02         1.66 o                         
   7   5   5        113.33        132.89         5.55 o                         
  -5   6   5          9.58          8.47         1.70 o                         
  -4   6   5          4.35          1.22         1.20 o                         
  -3   6   5        178.35        178.84         4.50 o                         
  -2   6   5        116.87        139.59         3.64 o                         
  -1   6   5       1358.65       1342.60        24.05 o                         
   0   6   5        166.00        167.43         3.59 o                         
   1   6   5        553.59        512.51         9.08 o                         
   2   6   5        559.38        578.04        10.12 o                         
   3   6   5         81.87         87.64         2.47 o                         
   4   6   5        358.62        343.44         7.71 o                         
   5   6   5         49.98         46.24         2.29 o                         
   6   6   5        106.81        113.50         4.14 o                         
   7   6   5          4.06         -2.06         4.96 o                         
  -5   7   5          5.98          2.69         1.87 o                         
  -4   7   5          1.92          5.19         1.91 o                         
  -3   7   5          1.92          3.35         1.19 o                         
  -2   7   5        185.03        201.13         4.90 o                         
  -1   7   5        196.33        201.35         4.73 o                         
   0   7   5        497.78        501.81         9.77 o                         
   1   7   5        795.07        831.45        14.28 o                         
   2   7   5         38.85         41.25         1.62 o                         
   3   7   5         15.29         14.94         1.26 o                         
   4   7   5         10.63          8.91         1.10 o                         
   5   7   5        249.12        238.96         6.12 o                         
   6   7   5         30.15         25.27         1.87 o                         
  -4   8   5         51.84         64.35         3.73 o                         
  -3   8   5        200.16        235.59         6.15 o                         
  -2   8   5         22.26         19.42         1.62 o                         
  -1   8   5        253.57        255.89         5.76 o                         
   0   8   5        213.45        205.61         4.83 o                         
   1   8   5        456.92        469.98         8.62 o                         
   2   8   5        254.28        242.88         4.99 o                         
   3   8   5         50.71         48.37         2.40 o                         
   4   8   5        338.06        342.08         7.67 o                         
   5   8   5          0.22         -0.89         0.89 o                         
   6   8   5        259.01        266.55         7.91 o                         
  -4   9   5          0.07         -1.19         1.33 o                         
  -3   9   5         57.46         60.30         3.31 o                         
  -2   9   5         60.09         58.22         4.21 o                         
  -1   9   5         28.45         24.87         1.67 o                         
   0   9   5          1.91          2.69         1.10 o                         
   1   9   5         37.74         39.12         2.30 o                         
   2   9   5          8.02          7.30         0.97 o                         
   3   9   5          4.52          4.76         0.94 o                         
   4   9   5          0.14         -0.95         0.95 o                         
   5   9   5        140.73        139.61         4.62 o                         
   6   9   5         49.63         52.06         3.56 o                         
  -3  10   5         15.40         15.77         2.53 o                         
  -2  10   5         38.17         39.54         2.35 o                         
  -1  10   5        156.20        173.19         4.93 o                         
   0  10   5        251.69        242.81         6.20 o                         
   1  10   5        244.71        246.44         5.30 o                         
   2  10   5        574.41        564.26        10.49 o                         
   3  10   5        297.28        293.35         5.97 o                         
   4  10   5         74.73         85.58         3.69 o                         
   5  10   5          7.27          8.55         2.20 o                         
  -3  11   5          7.84          5.44         1.64 o                         
  -2  11   5          6.37          5.03         1.34 o                         
  -1  11   5         23.21         19.66         1.74 o                         
   0  11   5         35.02         31.85         2.26 o                         
   1  11   5         46.66         53.51         3.16 o                         
   2  11   5         73.90         71.91         3.15 o                         
   3  11   5         31.65         28.57         1.90 o                         
   4  11   5          4.58          3.94         1.91 o                         
   5  11   5        101.55        106.28         5.56 o                         
  -2  12   5          0.51          1.06         1.55 o                         
  -1  12   5          9.97          3.55         2.05 o                         
   0  12   5         13.39         10.95         1.59 o                         
   1  12   5         75.00         81.40         3.76 o                         
   2  12   5         90.30         93.90         3.55 o                         
   3  12   5         31.76         24.87         2.50 o                         
   4  12   5        134.13        158.31         6.65 o                         
  -1  13   5         12.44          9.94         1.84 o                         
   0  13   5          6.99          2.34         1.50 o                         
   1  13   5          0.91         -1.42         1.42 o                         
   2  13   5          0.83         -0.26         1.49 o                         
   3  13   5         13.20         11.74         2.01 o                         
   1  14   5         15.10         15.36         2.35 o                         
   2  14   5        151.69        143.55         7.54 o                         
  -2 -12   6         45.04         38.42         4.20 o                         
  -1 -12   6        106.53        116.54         5.69 o                         
   0 -12   6         13.29          5.28         3.21 o                         
   1 -12   6          7.44          8.59         1.89 o                         
   2 -12   6         19.58         21.47         3.60 o                         
  -3 -11   6          7.46          0.37         1.93 o                         
  -2 -11   6         15.70          6.73         2.12 o                         
  -1 -11   6         59.68         68.91         4.23 o                         
   0 -11   6          4.56          1.63         2.51 o                         
   1 -11   6         17.74         10.66         1.73 o                         
   2 -11   6          4.12          0.38         2.16 o                         
   3 -11   6          0.04         -2.69         2.69 o                         
  -4 -10   6         28.64         37.64         3.81 o                         
  -3 -10   6         28.69         19.31         2.27 o                         
  -2 -10   6         46.23         50.57         3.42 o                         
  -1 -10   6        326.86        354.03        11.67 o                         
   0 -10   6         12.02         12.83         2.49 o                         
   1 -10   6        201.00        217.83         6.46 o                         
   2 -10   6          0.38         -0.86         0.93 o                         
   3 -10   6         35.24         33.54         4.00 o                         
  -4  -9   6         29.50         35.88         3.16 o                         
  -3  -9   6         39.29         33.14         3.56 o                         
  -2  -9   6          3.50          3.36         1.67 o                         
  -1  -9   6          7.33          9.39         1.63 o                         
   0  -9   6         54.34         49.94         3.42 o                         
   1  -9   6         29.85         19.38         1.61 o                         
   2  -9   6          6.14          2.70         1.92 o                         
   3  -9   6         25.06         14.94         2.21 o                         
   4  -9   6          3.07          2.47         2.53 o                         
  -5  -8   6         45.04         42.66         2.88 o                         
  -4  -8   6        336.31        343.19         9.49 o                         
  -3  -8   6        124.37        122.18         4.98 o                         
  -2  -8   6          1.85          2.51         1.33 o                         
  -1  -8   6        208.03        212.57         6.29 o                         
   0  -8   6          0.68          1.02         1.46 o                         
   1  -8   6        177.10        173.68         4.81 o                         
   2  -8   6        136.54        135.95         3.97 o                         
   3  -8   6         59.56         63.29         3.33 o                         
   4  -8   6        193.64        196.92        10.72 o                         
   5  -8   6          7.22          0.02         2.66 o                         
  -5  -7   6         73.60         85.97         5.53 o                         
  -4  -7   6          0.06         -1.16         1.16 o                         
  -3  -7   6          1.15          3.25         1.87 o                         
  -2  -7   6          0.08         -1.01         1.01 o                         
  -1  -7   6         43.43         47.44         2.45 o                         
   0  -7   6        377.67        388.30        14.38 o                         
   1  -7   6          3.04          3.33         0.89 o                         
   2  -7   6         88.83         92.72         3.25 o                         
   3  -7   6         24.94         21.24         2.91 o                         
   4  -7   6          8.37          9.80         2.41 o                         
   5  -7   6          7.63         13.94         4.71 o                         
  -5  -6   6          4.13          3.43         2.22 o                         
  -4  -6   6        198.40        209.63         7.40 o                         
  -3  -6   6          2.54          3.79         1.39 o                         
  -2  -6   6        722.35        785.57        16.13 o                         
  -1  -6   6        161.69        158.26         4.81 o                         
   0  -6   6        304.48        305.39         7.01 o                         
   1  -6   6        503.29        500.34        10.56 o                         
   2  -6   6        183.31        181.12         4.61 o                         
   3  -6   6        725.32        703.63        15.22 o                         
   4  -6   6        216.98        239.43         7.91 o                         
   5  -6   6         49.05         44.94         4.54 o                         
  -5  -5   6        122.04        135.14         8.48 o                         
  -4  -5   6         26.86         24.34         2.88 o                         
  -3  -5   6         30.61         27.78         1.64 o                         
  -2  -5   6         15.44         10.76         1.22 o                         
  -1  -5   6          2.84          1.70         1.15 o                         
   0  -5   6        109.57        103.56         3.16 o                         
   1  -5   6        357.50        357.35         7.73 o                         
   2  -5   6         18.28         12.94         1.20 o                         
   3  -5   6         63.29         67.49         2.16 o                         
   4  -5   6          7.63          8.09         1.35 o                         
   5  -5   6         11.53         13.76         1.86 o                         
   6  -5   6          5.83          3.78         2.54 o                         
  -5  -4   6          0.00         -2.09         2.09 o                         
  -4  -4   6        159.72        184.81        12.63 o                         
  -3  -4   6         96.28         86.31         2.55 o                         
  -2  -4   6          1.73          1.43         0.91 o                         
  -1  -4   6          1.21         -0.71         0.71 o                         
   0  -4   6        190.39        193.97         4.73 o                         
   1  -4   6        687.54        649.92        16.73 o                         
   2  -4   6         22.83         24.20         1.58 o                         
   3  -4   6        137.11        137.83         3.67 o                         
   4  -4   6        253.80        279.12         8.23 o                         
   5  -4   6         21.38         18.78         1.85 o                         
   6  -4   6         28.30         23.35         3.35 o                         
  -5  -3   6         56.21         49.57         4.20 o                         
  -4  -3   6         12.09          7.57         2.85 o                         
  -3  -3   6          1.16         -0.39         0.86 o                         
  -2  -3   6        626.54        610.76        11.72 o                         
  -1  -3   6          6.96          5.61         0.90 o                         
   0  -3   6       2992.63       2940.67        55.14 o                         
   1  -3   6          0.73         -0.17         0.52 o                         
   2  -3   6         17.07         10.25         0.92 o                         
   3  -3   6          5.53          6.29         0.65 o                         
   4  -3   6         33.72         26.10         1.50 o                         
   5  -3   6         71.64         71.19         2.58 o                         
   6  -3   6          8.14          6.24         1.13 o                         
  -6  -2   6          4.87          3.11         2.92 o                         
  -5  -2   6          0.20         -2.11         2.11 o                         
  -4  -2   6          6.55          5.80         1.64 o                         
  -3  -2   6        274.28        270.28         7.22 o                         
  -2  -2   6         37.02         48.86         1.58 o                         
  -1  -2   6        880.08        857.25        15.58 o                         
   0  -2   6          5.67          6.23         0.88 o                         
   1  -2   6         11.09          5.46         0.65 o                         
   2  -2   6        392.54        406.19         7.66 o                         
   3  -2   6          0.05         -0.35         0.60 o                         
   4  -2   6        238.13        241.88         4.90 o                         
   5  -2   6        187.06        187.99         4.27 o                         
   6  -2   6        344.58        368.31         8.69 o                         
  -6  -1   6         17.52         20.07         2.76 o                         
  -5  -1   6        164.67        198.26         8.70 o                         
  -4  -1   6        511.85        522.50        19.77 o                         
  -3  -1   6        305.28        321.72         7.55 o                         
  -2  -1   6          0.42         -0.57         0.57 o                         
  -1  -1   6        546.76        572.24         9.29 o                         
   0  -1   6        862.48        803.71        16.01 o                         
   1  -1   6          6.64          3.94         0.55 o                         
   2  -1   6        141.40        147.84         2.93 o                         
   3  -1   6          0.51         -0.43         0.43 o                         
   4  -1   6         16.56         12.27         1.09 o                         
   5  -1   6         58.86         63.37         2.49 o                         
   6  -1   6          8.35          2.46         1.12 o                         
   7  -1   6          0.27         -0.34         2.02 o                         
  -6   0   6         15.43          6.44         2.29 o                         
  -5   0   6          0.44          2.15         1.63 o                         
  -4   0   6         68.06         71.93         3.56 o                         
  -3   0   6         29.47         19.87         1.77 o                         
  -2   0   6         15.40         10.52         1.22 o                         
  -1   0   6         82.87         73.23         2.26 o                         
   0   0   6        174.89        158.03         4.08 o                         
   1   0   6        162.18        139.34         3.20 o                         
   2   0   6       1902.45       1961.88        50.19 o                         
   3   0   6        243.02        239.67         4.50 o                         
   4   0   6        834.16        821.80        14.11 o                         
   5   0   6          6.27          4.57         0.96 o                         
   6   0   6         82.00         83.02         3.09 o                         
   7   0   6          3.02          1.31         1.73 o                         
  -5   1   6        260.17        297.31        12.43 o                         
  -4   1   6         12.35         15.38         1.75 o                         
  -3   1   6        241.15        241.24         6.09 o                         
  -2   1   6          0.08         -0.56         0.56 o                         
  -1   1   6          6.08          3.96         0.54 o                         
   0   1   6        268.20        283.13         5.51 o                         
   1   1   6        624.70        633.12        11.35 o                         
   2   1   6        366.61        380.04         8.77 o                         
   3   1   6         49.24         45.70         2.18 o                         
   4   1   6        374.09        387.61         7.79 o                         
   5   1   6         14.80         16.06         1.24 o                         
   6   1   6          4.75          2.53         1.25 o                         
   7   1   6          0.28         -1.61         1.61 o                         
  -5   2   6         52.72         40.89         3.73 o                         
  -4   2   6         43.06         39.78         3.53 o                         
  -3   2   6         94.98         95.56         2.51 o                         
  -2   2   6         74.92         83.56         2.50 o                         
  -1   2   6         21.96         30.85         1.24 o                         
   0   2   6        279.46        269.34         5.00 o                         
   1   2   6        509.28        499.49         8.60 o                         
   2   2   6        616.74        638.49        12.72 o                         
   3   2   6       1001.14        984.76        17.57 o                         
   4   2   6        737.71        758.07        13.13 o                         
   5   2   6         58.15         58.22         2.79 o                         
   6   2   6        151.18        159.40         4.56 o                         
   7   2   6          0.20         -1.91         1.91 o                         
  -5   3   6          4.74          2.80         2.18 o                         
  -4   3   6         21.24         21.44         1.38 o                         
  -3   3   6         23.76         14.63         1.12 o                         
  -2   3   6          6.43          3.36         0.76 o                         
  -1   3   6        202.09        232.39         4.95 o                         
   0   3   6        292.54        274.45         5.14 o                         
   1   3   6       2594.51       2578.96        41.77 o                         
   2   3   6       1082.25       1094.04        18.17 o                         
   3   3   6        217.16        204.81         4.11 o                         
   4   3   6          1.06          2.54         1.36 o                         
   5   3   6          2.61          2.88         0.93 o                         
   6   3   6          0.64         -1.00         1.00 o                         
   7   3   6          0.87         -1.62         1.62 o                         
  -5   4   6          0.00         -0.20         1.59 o                         
  -4   4   6         16.31         11.78         1.55 o                         
  -3   4   6          0.10         -0.89         0.89 o                         
  -2   4   6          4.89          4.58         0.87 o                         
  -1   4   6         22.14         26.10         1.72 o                         
   0   4   6         52.27         46.27         1.54 o                         
   1   4   6          2.53          1.50         0.48 o                         
   2   4   6       1372.14       1429.46        23.59 o                         
   3   4   6        421.55        445.17         8.59 o                         
   4   4   6        640.39        659.95        13.94 o                         
   5   4   6         57.09         57.69         2.36 o                         
   6   4   6          6.57          3.74         1.20 o                         
   7   4   6          4.52          0.95         1.78 o                         
  -5   5   6         48.57         37.69         3.61 o                         
  -4   5   6        179.85        209.53         5.73 o                         
  -3   5   6          2.41          1.81         1.14 o                         
  -2   5   6        457.71        471.93         8.71 o                         
  -1   5   6        216.95        204.21         4.64 o                         
   0   5   6        661.27        683.87        11.81 o                         
   1   5   6        142.04        130.93         2.97 o                         
   2   5   6         21.70         17.46         1.06 o                         
   3   5   6        493.51        523.49         9.35 o                         
   4   5   6        127.34        124.22         3.68 o                         
   5   5   6        494.75        513.22         9.62 o                         
   6   5   6         13.08         11.89         1.69 o                         
   7   5   6         67.52         73.90         3.69 o                         
  -5   6   6          2.40         -1.53         1.53 o                         
  -4   6   6         10.43          5.65         1.57 o                         
  -3   6   6         27.89         20.04         1.53 o                         
  -2   6   6          3.68          4.10         0.92 o                         
  -1   6   6         72.19         87.06         2.73 o                         
   0   6   6         19.99         16.97         1.35 o                         
   1   6   6        278.55        306.09         6.13 o                         
   2   6   6          7.58          4.71         0.72 o                         
   3   6   6        379.75        385.60         7.79 o                         
   4   6   6        132.44        125.81         3.81 o                         
   5   6   6          2.05         -0.65         1.12 o                         
   6   6   6         45.44         47.81         2.68 o                         
  -4   7   6         19.98         18.44         2.13 o                         
  -3   7   6         17.00         17.60         1.59 o                         
  -2   7   6        288.22        287.01         8.82 o                         
  -1   7   6        174.17        161.13         4.14 o                         
   0   7   6        612.40        609.77        11.69 o                         
   1   7   6        225.85        231.72         4.80 o                         
   2   7   6        353.61        385.90         7.27 o                         
   3   7   6        313.32        316.65         6.25 o                         
   4   7   6          6.67          3.54         1.52 o                         
   5   7   6         95.10         93.92         5.05 o                         
   6   7   6          9.49          5.71         1.43 o                         
  -4   8   6          0.01         -1.44         1.44 o                         
  -3   8   6          7.11          7.37         1.41 o                         
  -2   8   6         29.71         33.05         3.33 o                         
  -1   8   6          0.86          3.27         1.16 o                         
   0   8   6         22.34         23.65         1.68 o                         
   1   8   6          0.01          1.64         0.73 o                         
   2   8   6         66.84         64.82         2.21 o                         
   3   8   6          1.44         -0.36         0.79 o                         
   4   8   6         12.87         14.02         1.57 o                         
   5   8   6          0.02         -1.08         1.08 o                         
   6   8   6          4.40          1.58         1.41 o                         
  -3   9   6          6.80          0.87         1.55 o                         
  -2   9   6        425.55        440.15        13.75 o                         
  -1   9   6         14.46         16.98         1.64 o                         
   0   9   6       1121.59       1129.88        20.82 o                         
   1   9   6         49.68         51.04         2.12 o                         
   2   9   6        758.34        743.02        13.19 o                         
   3   9   6        108.66        107.76         4.02 o                         
   4   9   6        185.70        192.89         5.92 o                         
   5   9   6         87.76         85.15         3.14 o                         
   6   9   6         16.91         12.23         2.45 o                         
  -3  10   6         17.62         18.60         2.41 o                         
  -2  10   6          0.59          0.16         1.10 o                         
  -1  10   6          9.94         10.86         1.41 o                         
   0  10   6          0.50          1.60         1.14 o                         
   1  10   6         28.48         25.81         1.93 o                         
   2  10   6          1.08          1.22         0.93 o                         
   3  10   6          1.03         -0.86         0.99 o                         
   4  10   6        335.88        340.33        14.51 o                         
   5  10   6          0.33         -1.60         1.71 o                         
  -2  11   6         10.47         14.48         2.20 o                         
  -1  11   6          0.16          0.34         2.34 o                         
   0  11   6         67.29         73.14         3.25 o                         
   1  11   6         26.84         29.91         2.46 o                         
   2  11   6        130.35        132.87         4.19 o                         
   3  11   6         72.86         71.97         3.56 o                         
   4  11   6         73.28         75.50         4.33 o                         
   5  11   6         35.83         29.17         3.86 o                         
  -2  12   6         14.84         22.57         4.13 o                         
  -1  12   6         22.08         30.67         2.73 o                         
   0  12   6          4.15          1.39         1.73 o                         
   1  12   6          1.60          0.23         1.46 o                         
   2  12   6         19.63         18.01         1.74 o                         
   3  12   6          0.11          0.36         1.22 o                         
   4  12   6          7.78          2.37         2.12 o                         
   0  13   6         29.91         30.16         2.81 o                         
   1  13   6         35.93         30.83         2.80 o                         
   2  13   6         24.62         21.12         1.91 o                         
   3  13   6        218.88        202.32         9.07 o                         
  -1 -12   7          0.19          0.54         2.43 o                         
   0 -12   7          0.28         -0.26         1.93 o                         
   1 -12   7          8.56          5.44         1.85 o                         
  -2 -11   7        107.93        129.25         5.82 o                         
  -1 -11   7        123.53        143.61         7.23 o                         
   0 -11   7        196.69        211.69         6.82 o                         
   1 -11   7         14.93         15.80         2.07 o                         
   2 -11   7         31.32         16.70         4.10 o                         
  -3 -10   7         34.31         37.67         4.41 o                         
  -2 -10   7         64.53         75.64         4.32 o                         
  -1 -10   7          0.94          0.62         1.98 o                         
   0 -10   7          6.02          6.47         1.53 o                         
   1 -10   7         34.57         43.51         3.72 o                         
   2 -10   7          4.27         10.16         2.72 o                         
   3 -10   7          0.73          3.27         2.60 o                         
  -4  -9   7          0.06         -0.11         2.60 o                         
  -3  -9   7        220.21        212.62        11.20 o                         
  -2  -9   7         30.98         23.57         3.79 o                         
  -1  -9   7         49.85         43.60         4.45 o                         
   0  -9   7        310.11        320.63        10.64 o                         
   1  -9   7          5.13          2.14         1.14 o                         
   2  -9   7        173.17        175.04         4.94 o                         
   3  -9   7         26.17         32.10         3.65 o                         
   4  -9   7         44.76         50.93         5.06 o                         
  -4  -8   7         75.02         92.42         6.09 o                         
  -3  -8   7         10.03          3.60         1.71 o                         
  -2  -8   7          3.20          8.12         2.48 o                         
  -1  -8   7          0.01         -1.06         1.30 o                         
   0  -8   7          0.02         -0.98         0.98 o                         
   1  -8   7          4.26         -0.35         0.92 o                         
   2  -8   7         25.63         21.74         1.60 o                         
   3  -8   7          5.46          3.44         0.74 o                         
   4  -8   7          4.86          5.38         2.34 o                         
  -4  -7   7          0.64         -1.64         1.69 o                         
  -3  -7   7         67.87         66.45         3.97 o                         
  -2  -7   7        132.90        122.82         5.56 o                         
  -1  -7   7         42.92         41.38         2.37 o                         
   0  -7   7          1.21          0.00         1.05 o                         
   1  -7   7        660.60        652.92        13.65 o                         
   2  -7   7        484.09        508.74        10.98 o                         
   3  -7   7         50.59         49.25         2.09 o                         
   4  -7   7        447.05        495.09        16.69 o                         
   5  -7   7         38.55         34.99         4.91 o                         
  -5  -6   7         39.18         43.62         6.92 o                         
  -4  -6   7        184.79        206.80        10.56 o                         
  -3  -6   7         78.82         72.87         4.01 o                         
  -2  -6   7         76.84         73.66         4.19 o                         
  -1  -6   7         36.10         24.68         1.87 o                         
   0  -6   7         83.63         74.39         2.93 o                         
   1  -6   7        342.07        358.56        10.16 o                         
   2  -6   7         79.61         84.26         3.40 o                         
   3  -6   7         41.39         38.14         1.97 o                         
   4  -6   7         12.76         18.64         2.20 o                         
   5  -6   7          1.79          6.29         4.08 o                         
  -4  -5   7         46.75         55.75         6.42 o                         
  -3  -5   7         36.53         36.26         2.95 o                         
  -2  -5   7        322.10        317.23         7.55 o                         
  -1  -5   7         74.36         68.39         2.77 o                         
   0  -5   7        483.65        476.36        10.18 o                         
   1  -5   7        143.94        137.81         5.93 o                         
   2  -5   7        118.95        125.28         3.55 o                         
   3  -5   7         47.11         45.17         1.95 o                         
   4  -5   7        204.78        217.18         4.85 o                         
   5  -5   7         72.53         81.62         4.63 o                         
   6  -5   7          1.04          0.36         2.50 o                         
  -5  -4   7          1.23         -0.11         1.83 o                         
  -4  -4   7         81.68         73.84         4.41 o                         
  -3  -4   7         52.61         40.32         2.74 o                         
  -2  -4   7        116.14        118.64         4.07 o                         
  -1  -4   7        185.83        185.82         4.83 o                         
   0  -4   7         72.01         70.22         2.56 o                         
   1  -4   7        101.23        100.08         3.21 o                         
   2  -4   7          0.17         -0.88         0.88 o                         
   3  -4   7         56.66         63.37         2.37 o                         
   4  -4   7        108.25        111.25         3.23 o                         
   5  -4   7          0.88         -0.73         0.73 o                         
   6  -4   7          0.07         -2.16         2.24 o                         
  -5  -3   7          0.15         -0.10         1.78 o                         
  -4  -3   7         24.92         19.08         2.88 o                         
  -3  -3   7         72.90         73.60         3.76 o                         
  -2  -3   7         18.57         13.96         1.16 o                         
  -1  -3   7        689.88        722.04        16.01 o                         
   0  -3   7        681.75        628.08        12.76 o                         
   1  -3   7         10.19          6.83         0.96 o                         
   2  -3   7         81.77         83.82         3.34 o                         
   3  -3   7         39.07         34.07         1.45 o                         
   4  -3   7        117.83        104.05         2.90 o                         
   5  -3   7        150.93        157.75         4.33 o                         
   6  -3   7          2.32          0.26         1.00 o                         
  -5  -2   7          0.56          0.97         1.75 o                         
  -4  -2   7        143.17        142.71         6.37 o                         
  -3  -2   7       1048.70       1017.59        22.50 o                         
  -2  -2   7        160.34        155.53         3.67 o                         
  -1  -2   7        360.32        355.19         7.17 o                         
   0  -2   7         67.87         80.03         4.26 o                         
   1  -2   7        624.92        654.45        13.05 o                         
   2  -2   7          4.78          4.95         0.65 o                         
   3  -2   7         18.72         12.69         0.90 o                         
   4  -2   7         43.43         42.78         1.86 o                         
   5  -2   7          1.36         -0.53         0.78 o                         
   6  -2   7         72.07         71.87         3.50 o                         
  -5  -1   7         23.37         22.44         2.89 o                         
  -4  -1   7          0.17          0.07         1.52 o                         
  -3  -1   7        200.39        198.57         5.45 o                         
  -2  -1   7        198.25        197.28         4.42 o                         
  -1  -1   7        122.31        138.98         3.13 o                         
   0  -1   7       1342.63       1371.67        26.31 o                         
   1  -1   7        120.28        121.89         3.15 o                         
   2  -1   7         70.95         61.34         1.65 o                         
   3  -1   7        108.98        135.07         3.19 o                         
   4  -1   7        477.82        484.24         8.73 o                         
   5  -1   7        318.41        335.21         6.58 o                         
   6  -1   7          3.79          2.37         1.06 o                         
  -5   0   7         34.76         30.73         3.28 o                         
  -4   0   7        202.36        222.53         7.50 o                         
  -3   0   7          0.37         -1.21         1.46 o                         
  -2   0   7         30.45         28.77         1.76 o                         
  -1   0   7        398.48        353.40         6.93 o                         
   0   0   7        340.48        338.04         6.64 o                         
   1   0   7       1843.65       1857.72        32.36 o                         
   2   0   7          6.79          5.42         0.84 o                         
   3   0   7       1056.64       1073.13        22.00 o                         
   4   0   7        122.54        122.35         3.17 o                         
   5   0   7         86.84         83.72         2.60 o                         
   6   0   7         69.40         72.30         3.11 o                         
  -5   1   7         44.34         38.55         4.68 o                         
  -4   1   7         26.53         21.01         2.66 o                         
  -3   1   7         52.99         52.11         3.10 o                         
  -2   1   7         27.99         26.33         1.46 o                         
  -1   1   7        216.60        208.33         4.21 o                         
   0   1   7        882.22        902.18        16.26 o                         
   1   1   7        985.99       1050.73        17.42 o                         
   2   1   7        300.41        300.33         6.56 o                         
   3   1   7         22.83         28.40         1.73 o                         
   4   1   7        475.76        469.77         9.16 o                         
   5   1   7        370.28        388.78         8.11 o                         
   6   1   7         94.32         96.83         3.50 o                         
   7   1   7         38.44         42.28         2.74 o                         
  -5   2   7          1.94          6.90         2.16 o                         
  -4   2   7         21.29         20.69         2.07 o                         
  -3   2   7        287.00        298.02         7.33 o                         
  -2   2   7         47.07         41.49         1.65 o                         
  -1   2   7         35.62         28.51         1.27 o                         
   0   2   7         78.14         91.28         2.63 o                         
   1   2   7         57.50         55.03         1.57 o                         
   2   2   7        125.85        126.14         3.33 o                         
   3   2   7        215.30        226.51         6.00 o                         
   4   2   7         34.07         31.00         1.24 o                         
   5   2   7         14.78         12.27         1.77 o                         
   6   2   7          0.56          1.22         1.34 o                         
   7   2   7         13.74         12.12         1.70 o                         
  -5   3   7          0.37          0.75         1.94 o                         
  -4   3   7          8.76          6.55         1.62 o                         
  -3   3   7          0.47         -0.74         0.74 o                         
  -2   3   7          0.81          0.19         0.68 o                         
  -1   3   7          0.44          0.58         0.64 o                         
   0   3   7          9.06          4.37         0.61 o                         
   1   3   7         16.79         14.33         0.93 o                         
   2   3   7          5.84         10.82         0.75 o                         
   3   3   7        239.81        245.52         5.05 o                         
   4   3   7        156.49        153.25         3.61 o                         
   5   3   7        325.51        332.13         6.59 o                         
   6   3   7          1.80         -0.99         1.05 o                         
   7   3   7         19.16         15.52         1.79 o                         
  -5   4   7          7.68          4.47         2.07 o                         
  -4   4   7        287.63        274.40        10.07 o                         
  -3   4   7        224.08        251.85         5.72 o                         
  -2   4   7        294.63        303.22         6.08 o                         
  -1   4   7        635.23        638.09        12.08 o                         
   0   4   7          8.15          7.32         0.88 o                         
   1   4   7        264.81        262.28         5.05 o                         
   2   4   7       1757.56       1768.82        29.08 o                         
   3   4   7        199.56        186.53         3.94 o                         
   4   4   7        609.49        613.86        11.69 o                         
   5   4   7        278.14        290.51         6.01 o                         
   6   4   7         82.67         87.17         3.21 o                         
   7   4   7          0.83         -1.37         1.52 o                         
  -5   5   7          7.91          4.80         2.34 o                         
  -4   5   7          7.60          1.60         1.39 o                         
  -3   5   7          0.01          0.94         0.98 o                         
  -2   5   7         25.76         22.62         1.52 o                         
  -1   5   7         27.20         21.95         1.42 o                         
   0   5   7       1185.37       1201.58        20.16 o                         
   1   5   7        223.17        248.98         5.41 o                         
   2   5   7        133.41        142.53         3.24 o                         
   3   5   7         67.51         61.85         2.04 o                         
   4   5   7        521.07        523.06        10.24 o                         
   5   5   7        194.14        201.84         6.95 o                         
   6   5   7          1.85          3.41         1.41 o                         
  -4   6   7         31.19         26.38         3.02 o                         
  -3   6   7        139.23        154.18         4.30 o                         
  -2   6   7          1.38         -0.17         0.94 o                         
  -1   6   7        440.21        440.97         8.92 o                         
   0   6   7         96.29        106.45         3.13 o                         
   1   6   7       1638.76       1604.89        26.61 o                         
   2   6   7          4.91          3.21         0.73 o                         
   3   6   7        165.54        173.22         4.26 o                         
   4   6   7        236.73        243.96         5.58 o                         
   5   6   7         13.03          7.63         1.99 o                         
   6   6   7         75.20         80.19         3.28 o                         
  -4   7   7          3.28          1.13         1.65 o                         
  -3   7   7          2.91          4.07         1.50 o                         
  -2   7   7         25.05         26.61         1.88 o                         
  -1   7   7          0.84          4.22         0.99 o                         
   0   7   7         26.50         22.27         1.80 o                         
   1   7   7          0.15          3.58         0.79 o                         
   2   7   7         37.85         43.95         1.95 o                         
   3   7   7          7.95          5.52         0.97 o                         
   4   7   7        112.87        121.26         3.76 o                         
   5   7   7         10.17          9.02         1.26 o                         
   6   7   7          0.00         -1.46         1.46 o                         
  -4   8   7          5.90          8.56         2.30 o                         
  -3   8   7         26.44         19.91         2.53 o                         
  -2   8   7          7.74          7.81         1.46 o                         
  -1   8   7       1060.44       1092.55        20.68 o                         
   0   8   7          3.00          4.00         1.05 o                         
   1   8   7       1042.24       1040.42        17.87 o                         
   2   8   7         40.29         33.68         2.07 o                         
   3   8   7        498.26        515.02        10.19 o                         
   4   8   7          7.70          8.28         1.27 o                         
   5   8   7         26.37         24.00         1.89 o                         
   6   8   7        110.30        122.20         4.11 o                         
  -3   9   7          3.65          0.19         1.90 o                         
  -2   9   7         95.63        104.58         5.37 o                         
  -1   9   7         31.94         32.00         2.07 o                         
   0   9   7          1.46          3.70         1.18 o                         
   1   9   7        240.43        250.52         5.41 o                         
   2   9   7          4.12          4.64         1.13 o                         
   3   9   7         35.52         35.79         2.09 o                         
   4   9   7         71.10         77.62         3.92 o                         
   5   9   7        104.81         97.49         4.31 o                         
   6   9   7          0.14         -1.55         1.55 o                         
  -3  10   7         14.39         14.88         2.00 o                         
  -2  10   7         14.50         11.39         1.58 o                         
  -1  10   7         40.10         36.25         2.88 o                         
   0  10   7          6.76          5.04         1.31 o                         
   1  10   7        342.26        370.87         7.91 o                         
   2  10   7          8.61          6.40         1.15 o                         
   3  10   7         61.65         63.71         2.72 o                         
   4  10   7         56.13         56.48         2.78 o                         
   5  10   7         45.65         39.67         3.24 o                         
  -2  11   7          0.29          3.21         1.96 o                         
  -1  11   7         32.60         34.61         3.05 o                         
   0  11   7          1.74         -0.11         1.31 o                         
   1  11   7         26.57         24.78         2.02 o                         
   2  11   7         18.63         15.41         1.57 o                         
   3  11   7         21.30         17.66         1.69 o                         
   4  11   7         13.64          8.35         2.05 o                         
   5  11   7          3.58          2.85         2.23 o                         
  -1  12   7         30.93         30.06         3.08 o                         
   0  12   7          0.34         -1.82         1.82 o                         
   1  12   7         29.07         31.11         2.44 o                         
   2  12   7         36.68         30.14         2.19 o                         
   3  12   7         78.80         81.50         4.02 o                         
   4  12   7         62.34         57.94         4.62 o                         
   0  13   7          4.83          3.32         2.87 o                         
   1  13   7          7.03          1.90         1.62 o                         
   2  13   7         12.37         10.08         2.32 o                         
   3  13   7         15.69         13.42         2.08 o                         
  -1 -11   8         89.86        137.85         6.90 o                         
   0 -11   8          1.41          2.04         2.05 o                         
   1 -11   8          0.15         -1.21         1.52 o                         
   2 -11   8         41.17         23.26         3.22 o                         
  -2 -10   8         71.54         76.69         5.31 o                         
  -1 -10   8         30.78         33.09         3.01 o                         
   0 -10   8         96.44         98.90         6.53 o                         
   1 -10   8        155.16        139.62        17.65 o                         
   2 -10   8         14.10         10.87         2.01 o                         
   3 -10   8         77.65         92.80         7.88 o                         
  -3  -9   8         36.02         35.42         3.59 o                         
  -2  -9   8          0.37         -1.59         1.59 o                         
  -1  -9   8         28.70         27.32         3.16 o                         
   0  -9   8         35.17         33.52         3.44 o                         
   1  -9   8          0.00         -0.56         1.43 o                         
   2  -9   8         15.14         12.05         2.57 o                         
   3  -9   8         84.16         67.57         5.52 o                         
  -4  -8   8         18.34         15.56         2.43 o                         
  -3  -8   8         39.06         34.22         3.34 o                         
  -2  -8   8         36.49         25.51         2.46 o                         
  -1  -8   8         23.28         23.03         2.51 o                         
   0  -8   8          0.05         -1.13         1.13 o                         
   1  -8   8         32.73         28.46         2.10 o                         
   2  -8   8          1.03         -0.93         0.93 o                         
   3  -8   8        302.93        279.76        10.05 o                         
   4  -8   8          1.39          2.18         4.28 o                         
  -4  -7   8          0.40         -0.91         2.21 o                         
  -3  -7   8         70.70         71.03         3.92 o                         
  -2  -7   8          0.36         -1.16         1.16 o                         
  -1  -7   8         25.42         25.42         1.88 o                         
   0  -7   8        121.33        130.00         4.51 o                         
   1  -7   8        234.11        252.48         6.88 o                         
   2  -7   8        103.71        101.49         3.47 o                         
   3  -7   8         49.06         43.93         2.40 o                         
   4  -7   8         12.78         12.53         2.69 o                         
   5  -7   8          3.85         10.82         4.74 o                         
  -4  -6   8         42.75         42.43         4.64 o                         
  -3  -6   8         16.80         13.89         1.73 o                         
  -2  -6   8          5.22         10.40         2.27 o                         
  -1  -6   8         35.73         32.46         2.75 o                         
   0  -6   8         49.68         46.05         2.42 o                         
   1  -6   8        213.35        233.42         5.84 o                         
   2  -6   8        267.20        278.93         6.69 o                         
   3  -6   8         99.23        112.96         4.07 o                         
   4  -6   8        113.57        116.99         4.07 o                         
   5  -6   8        111.78        119.37         6.87 o                         
  -5  -5   8        103.55        125.04        14.54 o                         
  -4  -5   8          0.87         -2.02         2.02 o                         
  -3  -5   8         73.44         75.32         3.32 o                         
  -2  -5   8         90.76         76.46         3.27 o                         
  -1  -5   8        384.29        394.82         8.92 o                         
   0  -5   8         92.70         88.63         4.08 o                         
   1  -5   8         92.33         94.17         3.47 o                         
   2  -5   8          4.90          3.35         1.10 o                         
   3  -5   8          0.38         -0.84         0.84 o                         
   4  -5   8         85.42         99.12         3.77 o                         
   5  -5   8         37.05         37.45         3.81 o                         
  -5  -4   8          3.52         -0.73         1.92 o                         
  -4  -4   8         13.85          8.32         2.43 o                         
  -3  -4   8        175.34        170.17         5.87 o                         
  -2  -4   8         61.50         63.74         3.36 o                         
  -1  -4   8        112.84        115.71         3.67 o                         
   0  -4   8          9.51          8.25         1.08 o                         
   1  -4   8        370.77        382.27         8.38 o                         
   2  -4   8         37.04         38.14         2.15 o                         
   3  -4   8        527.80        542.96        11.40 o                         
   4  -4   8        126.68        134.30         3.65 o                         
   5  -4   8        149.29        156.52         5.02 o                         
   6  -4   8         19.79         15.62         3.78 o                         
  -5  -3   8         46.25         40.87         3.67 o                         
  -4  -3   8          0.55         -1.15         1.55 o                         
  -3  -3   8         67.40         75.42         3.79 o                         
  -2  -3   8        129.25        121.93         3.33 o                         
  -1  -3   8        237.20        248.29         6.62 o                         
   0  -3   8        482.08        477.83        10.16 o                         
   1  -3   8         53.41         55.88         2.23 o                         
   2  -3   8         55.74         54.99         2.14 o                         
   3  -3   8         16.02         12.68         1.40 o                         
   4  -3   8         45.97         44.77         2.02 o                         
   5  -3   8         19.20         15.70         1.45 o                         
   6  -3   8          2.19         -0.57         1.58 o                         
  -5  -2   8         35.01         30.76         3.07 o                         
  -4  -2   8         73.60         82.17         5.66 o                         
  -3  -2   8         14.81         14.95         1.75 o                         
  -2  -2   8         17.64         14.48         1.28 o                         
  -1  -2   8        607.98        612.77        12.74 o                         
   0  -2   8         18.85         16.77         2.14 o                         
   1  -2   8       1212.19       1252.31        24.21 o                         
   2  -2   8         46.31         41.41         1.73 o                         
   3  -2   8        304.11        296.70         6.08 o                         
   4  -2   8         18.88         20.35         1.18 o                         
   5  -2   8        133.02        134.21         4.15 o                         
   6  -2   8          0.78         -0.65         1.09 o                         
  -5  -1   8         31.25         31.15         4.97 o                         
  -4  -1   8          0.39          0.19         1.53 o                         
  -3  -1   8         16.51         14.01         1.87 o                         
  -2  -1   8        357.03        338.91         6.47 o                         
  -1  -1   8         72.65         83.48         2.40 o                         
   0  -1   8       2670.39       2637.08        49.76 o                         
   1  -1   8        710.83        721.73        14.40 o                         
   2  -1   8        333.59        334.53         6.05 o                         
   3  -1   8        109.86        104.02         3.34 o                         
   4  -1   8        158.41        152.31         4.34 o                         
   5  -1   8          1.49         -0.63         0.63 o                         
   6  -1   8          1.20          0.86         1.23 o                         
  -5   0   8          0.86         -0.05         2.09 o                         
  -4   0   8         10.39          8.88         2.40 o                         
  -3   0   8          0.39         -1.02         1.20 o                         
  -2   0   8          0.01         -0.38         0.38 o                         
  -1   0   8          1.39          0.96         0.61 o                         
   0   0   8        313.58        327.02         6.57 o                         
   1   0   8       1180.67       1192.33        21.20 o                         
   2   0   8         74.35         77.41         2.81 o                         
   3   0   8        294.60        291.99         7.35 o                         
   4   0   8         46.47         51.46         2.54 o                         
   5   0   8          7.02          1.73         1.23 o                         
   6   0   8        222.59        236.60         5.73 o                         
  -5   1   8         45.21         69.20         6.82 o                         
  -4   1   8          8.18          8.49         1.98 o                         
  -3   1   8        432.06        457.08        12.98 o                         
  -2   1   8        241.33        229.96         4.39 o                         
  -1   1   8         25.53         17.26         1.40 o                         
   0   1   8        636.36        604.00        11.32 o                         
   1   1   8         37.70         23.75         1.65 o                         
   2   1   8        170.42        162.99         4.99 o                         
   3   1   8          0.56          0.97         0.77 o                         
   4   1   8         52.06         51.50         2.71 o                         
   5   1   8         35.63         32.96         2.11 o                         
   6   1   8          7.39          5.19         1.13 o                         
  -5   2   8         16.40         13.05         2.70 o                         
  -4   2   8          7.67          8.36         1.92 o                         
  -3   2   8          1.16          1.01         1.34 o                         
  -2   2   8         30.37         18.80         1.20 o                         
  -1   2   8          5.15          5.00         0.84 o                         
   0   2   8         10.35          7.46         1.00 o                         
   1   2   8         46.10         39.95         1.44 o                         
   2   2   8          0.05         -0.68         0.68 o                         
   3   2   8        128.79        130.96         3.79 o                         
   4   2   8         24.03         26.26         2.77 o                         
   5   2   8         46.04         44.75         2.65 o                         
   6   2   8         26.26         27.47         1.79 o                         
  -5   3   8         97.19        108.09         6.56 o                         
  -4   3   8         60.86         75.01         4.63 o                         
  -3   3   8        157.48        149.71         3.92 o                         
  -2   3   8          0.29         -0.50         0.76 o                         
   0   3   8        365.78        363.35         7.32 o                         
   1   3   8         74.48         80.01         2.14 o                         
   2   3   8        262.86        261.54         5.01 o                         
   3   3   8        263.83        297.34         7.60 o                         
   4   3   8        483.77        463.54        10.16 o                         
   5   3   8        216.98        222.53         4.72 o                         
   6   3   8          7.14          3.27         1.01 o                         
  -4   4   8         60.99         77.68         3.84 o                         
  -3   4   8         29.20         21.31         1.56 o                         
  -2   4   8         14.59         15.26         1.40 o                         
  -1   4   8         15.56         11.31         1.14 o                         
   0   4   8         51.42         48.64         2.00 o                         
   1   4   8        355.23        374.01         6.93 o                         
   2   4   8          4.02          5.99         0.71 o                         
   3   4   8         45.02         38.43         2.09 o                         
   4   4   8         28.13         29.61         1.36 o                         
   5   4   8         18.17         15.07         1.18 o                         
   6   4   8         29.71         19.99         2.26 o                         
  -4   5   8         29.41         26.42         2.23 o                         
  -3   5   8        201.35        208.43         5.24 o                         
  -2   5   8        409.19        430.41         9.00 o                         
  -1   5   8         10.90         10.69         1.11 o                         
   0   5   8        620.91        648.17        12.34 o                         
   1   5   8          5.80          5.39         0.75 o                         
   2   5   8       1170.80       1181.01        19.89 o                         
   3   5   8          9.07          4.32         0.91 o                         
   4   5   8        167.59        156.70         3.85 o                         
   5   5   8         65.10         78.81         3.65 o                         
   6   5   8         30.11         25.88         2.37 o                         
  -4   6   8          9.57          4.77         1.84 o                         
  -3   6   8          3.19          1.40         1.18 o                         
  -2   6   8         53.18         57.52         2.76 o                         
  -1   6   8         64.67         69.53         2.64 o                         
   0   6   8         30.77         19.35         1.57 o                         
   1   6   8         17.54         15.05         1.08 o                         
   2   6   8        289.07        294.04         5.85 o                         
   3   6   8        377.71        382.07         7.92 o                         
   4   6   8          1.53          0.82         0.83 o                         
   5   6   8        118.42        114.66         3.51 o                         
   6   6   8          0.27         -0.43         1.43 o                         
  -4   7   8          0.33         -1.49         1.49 o                         
  -3   7   8         45.96         35.37         3.49 o                         
  -2   7   8         94.87         89.74         4.20 o                         
  -1   7   8        442.19        431.54         9.00 o                         
   0   7   8       1193.46       1224.21        22.38 o                         
   1   7   8        145.08        143.19         3.54 o                         
   2   7   8        373.79        374.47         7.24 o                         
   3   7   8         19.90         12.84         1.21 o                         
   4   7   8        138.38        130.91         4.00 o                         
   5   7   8         48.89         44.67         2.39 o                         
   6   7   8          1.19         -1.28         1.28 o                         
  -3   8   8         46.22         48.95         3.14 o                         
  -2   8   8          9.17          5.12         1.34 o                         
  -1   8   8         45.01         53.67         3.78 o                         
   0   8   8          3.60          2.74         1.08 o                         
   1   8   8         29.76         32.46         1.90 o                         
   2   8   8          2.36          0.16         0.85 o                         
   3   8   8         57.75         64.10         2.61 o                         
   4   8   8          8.12          4.39         1.28 o                         
   5   8   8         11.58          9.69         2.06 o                         
   6   8   8          0.56         -1.41         1.41 o                         
  -3   9   8         10.38          8.52         1.88 o                         
  -2   9   8          4.45          4.36         1.69 o                         
  -1   9   8          1.05          1.44         1.27 o                         
   0   9   8        101.69        110.16         3.90 o                         
   1   9   8         15.86         10.85         1.35 o                         
   2   9   8        356.46        371.25         7.91 o                         
   3   9   8          1.51         -0.86         0.97 o                         
   4   9   8         44.68         49.46         2.61 o                         
   5   9   8         57.31         43.19         3.87 o                         
  -2  10   8        117.61        144.88         5.45 o                         
  -1  10   8         11.97         12.91         2.31 o                         
   0  10   8         29.65         25.29         2.13 o                         
   1  10   8         41.53         46.05         2.67 o                         
   2  10   8         11.78         13.25         1.38 o                         
   3  10   8         37.59         30.80         1.93 o                         
   4  10   8          7.41          0.76         1.52 o                         
   5  10   8         18.29         18.20         2.49 o                         
  -1  11   8        128.36        141.70         5.77 o                         
   0  11   8         57.62         58.38         3.96 o                         
   1  11   8          0.00         -0.54         1.28 o                         
   2  11   8         56.59         58.84         3.82 o                         
   3  11   8         24.76         20.37         3.48 o                         
   4  11   8         53.72         46.22         3.25 o                         
  -1  12   8          0.02          2.61         5.12 o                         
   0  12   8          0.19         -0.51         1.55 o                         
   1  12   8          0.00         -1.53         1.53 o                         
   2  12   8          0.34         -1.32         1.32 o                         
   3  12   8         52.71         37.87         2.95 o                         
   1  13   8          2.25         -1.82         1.89 o                         
   2  13   8         31.00         31.52         3.01 o                         
  -2 -10   9         42.87         31.31         4.58 o                         
  -1 -10   9         12.34         12.51         2.33 o                         
   0 -10   9         24.94         26.38         2.76 o                         
   1 -10   9          5.06          5.49         1.75 o                         
   2 -10   9          0.19         -1.64         1.64 o                         
  -2  -9   9          1.97         -1.77         1.77 o                         
  -1  -9   9         34.41         22.25         2.85 o                         
   0  -9   9        139.62        156.44         7.38 o                         
   1  -9   9         19.52         22.08         2.52 o                         
   2  -9   9         36.68         40.52         3.75 o                         
   3  -9   9         46.41         30.11         4.80 o                         
  -3  -8   9         64.19         49.90         3.58 o                         
  -2  -8   9         34.56         33.19         2.92 o                         
  -1  -8   9          1.72         -0.34         1.59 o                         
   0  -8   9        165.37        179.76         7.67 o                         
   1  -8   9         63.55         64.15         3.17 o                         
   2  -8   9          4.30          0.34         1.38 o                         
   3  -8   9          0.10         -1.08         1.08 o                         
   4  -8   9          1.00         -3.23         3.23 o                         
  -3  -7   9         17.60         14.41         2.20 o                         
  -2  -7   9          4.43          2.94         1.67 o                         
  -1  -7   9         37.03         28.28         3.03 o                         
   0  -7   9         94.35         95.90         3.60 o                         
   1  -7   9         29.25         30.52         2.73 o                         
   2  -7   9         74.64         73.93         3.80 o                         
   3  -7   9          6.64          3.43         1.95 o                         
   4  -7   9         50.70         43.63         7.05 o                         
  -4  -6   9        282.52        324.85        12.34 o                         
  -3  -6   9         10.89         10.51         1.69 o                         
  -2  -6   9        108.48        127.37         6.22 o                         
  -1  -6   9         29.90         21.22         2.60 o                         
   0  -6   9         54.62         54.49         2.99 o                         
   1  -6   9          7.93          4.69         1.40 o                         
   2  -6   9          0.70          2.86         0.99 o                         
   3  -6   9         16.59         11.05         1.29 o                         
   4  -6   9         12.00         10.26         2.24 o                         
   5  -6   9          7.32          5.13         3.22 o                         
  -4  -5   9          3.58          1.96         2.47 o                         
  -3  -5   9         44.64         37.37         2.33 o                         
  -2  -5   9          4.92          6.45         1.49 o                         
  -1  -5   9         27.67         23.11         1.91 o                         
   0  -5   9         74.98         67.39         2.90 o                         
   1  -5   9        313.73        311.91         7.35 o                         
   2  -5   9        568.65        605.44        12.69 o                         
   3  -5   9          0.97         -0.96         0.96 o                         
   4  -5   9        436.62        463.44         9.30 o                         
   5  -5   9         13.11          9.55         3.02 o                         
  -4  -4   9        132.07        133.47         5.64 o                         
  -3  -4   9          7.16          6.66         2.25 o                         
  -2  -4   9         56.07         59.26         3.20 o                         
  -1  -4   9         12.14          9.15         1.46 o                         
   0  -4   9        277.12        290.73         6.97 o                         
   1  -4   9        728.66        741.52        15.17 o                         
   2  -4   9          4.39          1.10         1.01 o                         
   3  -4   9        112.35        124.64         4.15 o                         
   4  -4   9          0.07          0.13         1.25 o                         
   5  -4   9          1.13          7.43         4.29 o                         
  -4  -3   9         18.02         15.01         2.34 o                         
  -3  -3   9         22.41         23.50         3.00 o                         
  -2  -3   9         49.47         26.68         2.89 o                         
  -1  -3   9        166.21        170.70         5.26 o                         
   0  -3   9        686.64        682.54        14.09 o                         
   1  -3   9        113.42        128.34         3.76 o                         
   2  -3   9        592.42        613.22        13.85 o                         
   3  -3   9         22.49         17.62         1.21 o                         
   4  -3   9        459.93        484.57         9.58 o                         
   5  -3   9         15.68         12.83         1.22 o                         
   6  -3   9         17.24         10.37         3.27 o                         
  -4  -2   9         36.54         35.93         3.64 o                         
  -3  -2   9         26.43         20.95         2.14 o                         
  -2  -2   9          0.97         -0.46         1.02 o                         
  -1  -2   9        167.72        153.07         4.36 o                         
   0  -2   9        277.67        290.68         6.81 o                         
   1  -2   9        503.51        489.44        10.31 o                         
   2  -2   9        340.60        343.23         7.53 o                         
   3  -2   9          1.51          3.01         1.09 o                         
   4  -2   9         15.62         11.00         1.34 o                         
   5  -2   9         15.33          8.75         1.00 o                         
   6  -2   9         17.64          7.03         2.05 o                         
  -4  -1   9          2.49          2.61         1.85 o                         
  -3  -1   9         13.89         14.29         1.98 o                         
  -2  -1   9         14.32         12.37         0.93 o                         
  -1  -1   9         43.95         41.38         2.24 o                         
   0  -1   9        110.34        128.71         3.71 o                         
   1  -1   9         27.07         32.53         1.88 o                         
   2  -1   9         49.56         52.87         2.40 o                         
   3  -1   9        543.83        554.76        11.58 o                         
   4  -1   9        177.83        197.04         5.26 o                         
   5  -1   9          0.20         -1.50         1.50 o                         
   6  -1   9          1.15          3.00         2.24 o                         
  -4   0   9        145.08        174.88         7.65 o                         
  -3   0   9        336.63        334.16         9.56 o                         
  -2   0   9        380.91        390.74         6.91 o                         
  -1   0   9        279.70        279.54         7.88 o                         
   0   0   9        295.29        278.05         5.89 o                         
   1   0   9        916.95        910.25        16.54 o                         
   2   0   9          1.37         -0.43         0.88 o                         
   3   0   9         48.56         51.49         2.59 o                         
   4   0   9         81.57         94.37         3.56 o                         
   5   0   9          0.78          0.19         1.29 o                         
   6   0   9         96.99         99.77         5.25 o                         
  -4   1   9         14.17         18.93         2.43 o                         
  -3   1   9         35.08         28.86         2.20 o                         
  -2   1   9        129.19        126.70         2.92 o                         
  -1   1   9         50.64         42.40         1.85 o                         
   0   1   9        252.05        260.05         5.59 o                         
   1   1   9         25.43         28.97         1.36 o                         
   2   1   9         64.99         58.30         2.33 o                         
   3   1   9         16.05         18.51         1.69 o                         
   4   1   9         42.18         44.46         2.53 o                         
   5   1   9         21.94         25.45         1.96 o                         
   6   1   9          1.24         -1.23         1.56 o                         
  -4   2   9        331.70        358.38        15.33 o                         
  -3   2   9          8.77         11.78         1.56 o                         
  -2   2   9        266.14        266.00         8.36 o                         
  -1   2   9         41.38         43.94         1.98 o                         
   0   2   9        378.30        386.99         7.80 o                         
   1   2   9        527.98        547.70         9.67 o                         
   2   2   9          3.48          3.76         0.91 o                         
   3   2   9        928.13        975.62        19.42 o                         
   4   2   9         43.38         39.41         2.63 o                         
   5   2   9        241.88        243.09         6.45 o                         
   6   2   9          3.96          4.82         1.84 o                         
  -4   3   9          0.48          1.27         1.54 o                         
  -3   3   9         43.77         53.55         3.68 o                         
  -2   3   9         32.70         29.34         2.73 o                         
  -1   3   9         92.79         89.60         2.84 o                         
   0   3   9          0.84         -0.46         0.68 o                         
   1   3   9          1.98          0.61         0.66 o                         
   2   3   9          0.12         -0.35         0.44 o                         
   3   3   9        188.53        188.48         5.56 o                         
   4   3   9        327.18        332.20         7.85 o                         
   5   3   9        150.63        174.70         5.28 o                         
   6   3   9          6.06          5.93         2.56 o                         
  -4   4   9         51.32         45.99         4.42 o                         
  -3   4   9        102.80        129.94         5.05 o                         
  -2   4   9        389.05        386.74         9.39 o                         
  -1   4   9         59.58         62.53         2.48 o                         
   0   4   9        355.16        342.47         7.17 o                         
   1   4   9        613.95        604.73        10.73 o                         
   2   4   9         27.85         20.32         1.13 o                         
   3   4   9        236.45        239.83         6.05 o                         
   4   4   9          8.85         10.16         1.76 o                         
   5   4   9         57.55         56.75         3.38 o                         
   6   4   9         36.14         36.24         2.89 o                         
  -4   5   9          5.79          6.32         2.27 o                         
  -3   5   9          6.30          8.60         1.63 o                         
  -2   5   9          7.20          7.94         1.22 o                         
  -1   5   9         46.24         39.64         2.49 o                         
   0   5   9          3.78          4.16         0.94 o                         
   1   5   9         52.74         48.22         1.94 o                         
   2   5   9         42.20         43.13         1.92 o                         
   3   5   9        120.41        109.59         2.87 o                         
   4   5   9         68.79         75.38         2.70 o                         
   5   5   9          3.30          2.07         1.15 o                         
   6   5   9         14.20          8.05         1.19 o                         
  -4   6   9         43.89         21.97         3.68 o                         
  -3   6   9          4.52          7.48         1.44 o                         
  -2   6   9        168.89        160.52         5.71 o                         
  -1   6   9         42.89         47.18         2.74 o                         
   0   6   9        610.68        618.65        12.08 o                         
   1   6   9        138.75        144.68         3.51 o                         
   2   6   9        119.56        108.55         2.92 o                         
   3   6   9        441.14        442.07         9.68 o                         
   4   6   9         25.44         31.45         2.67 o                         
   5   6   9        192.32        195.01         7.50 o                         
   6   6   9         41.61         43.28         3.05 o                         
  -3   7   9         11.92         12.91         1.92 o                         
  -2   7   9         13.56         13.88         1.75 o                         
  -1   7   9          4.05          3.53         1.15 o                         
   0   7   9         64.43         63.92         3.09 o                         
   1   7   9          4.90          5.67         1.07 o                         
   2   7   9         30.94         29.64         1.76 o                         
   3   7   9        107.51        100.15         3.14 o                         
   4   7   9        108.51        113.71         4.48 o                         
   5   7   9         10.62          9.86         1.89 o                         
   6   7   9          1.87         -1.84         2.23 o                         
  -3   8   9          9.20          7.62         2.04 o                         
  -2   8   9         21.58         15.82         1.86 o                         
  -1   8   9         38.60         33.88         2.92 o                         
   0   8   9         30.25         25.18         2.23 o                         
   1   8   9        123.56        130.03         3.73 o                         
   2   8   9          7.94          8.69         1.14 o                         
   3   8   9          2.00          4.53         1.06 o                         
   4   8   9          1.50         -0.87         1.19 o                         
   5   8   9         35.93         24.97         2.30 o                         
  -2   9   9          0.44         -1.19         2.49 o                         
  -1   9   9          0.00         -1.23         1.23 o                         
   0   9   9         55.46         56.27         3.30 o                         
   1   9   9          2.35          0.15         1.00 o                         
   2   9   9        161.16        166.67         4.47 o                         
   3   9   9          1.62          1.71         1.29 o                         
   4   9   9          1.77         -0.48         1.09 o                         
   5   9   9          0.28         -2.02         2.02 o                         
  -2  10   9          8.23          7.53         2.92 o                         
  -1  10   9        102.76        113.08         4.71 o                         
   0  10   9         94.35        108.99         4.46 o                         
   1  10   9        197.39        221.61         5.99 o                         
   2  10   9          0.07         -1.12         1.12 o                         
   3  10   9        165.33        167.70         4.65 o                         
   4  10   9         23.19         23.49         2.47 o                         
   5  10   9          7.56          7.49         1.96 o                         
  -1  11   9         52.46         65.08         4.49 o                         
   0  11   9          0.09         -0.62         1.70 o                         
   1  11   9          7.62          7.30         1.70 o                         
   2  11   9          0.28         -1.22         1.22 o                         
   3  11   9          0.33         -1.25         1.25 o                         
   4  11   9         11.06          5.43         2.18 o                         
   0  12   9          7.41          4.45         2.19 o                         
   1  12   9         21.86         20.20         2.29 o                         
   2  12   9          5.65          1.67         1.50 o                         
   3  12   9         22.77         23.06         2.16 o                         
   0 -10  10         64.72         89.57         5.10 o                         
   1 -10  10         31.08         29.66         3.85 o                         
  -2  -9  10         18.21         11.49         2.38 o                         
  -1  -9  10        203.59        255.44        10.02 o                         
   0  -9  10         26.09         24.41         4.11 o                         
   1  -9  10         37.02         27.84         2.82 o                         
   2  -9  10         31.42         25.55         2.35 o                         
  -2  -8  10          9.50         11.74         2.31 o                         
  -1  -8  10         10.16         11.95         2.17 o                         
   0  -8  10         46.46         51.31         3.74 o                         
   1  -8  10         99.83         98.68         9.61 o                         
   2  -8  10          0.33         -1.32         1.32 o                         
   3  -8  10         85.73         77.54         8.58 o                         
  -3  -7  10        155.80        140.13         7.33 o                         
  -2  -7  10         60.94         53.76         5.58 o                         
  -1  -7  10        139.16        145.66         6.97 o                         
   0  -7  10          6.40          3.52         1.41 o                         
   1  -7  10         85.78         89.95         3.57 o                         
   2  -7  10          1.20         -1.33         1.33 o                         
   3  -7  10         19.36         14.36         3.77 o                         
   4  -7  10         12.75          9.32         2.94 o                         
  -3  -6  10          0.78         -0.64         2.38 o                         
  -2  -6  10         50.48         57.29         3.96 o                         
  -1  -6  10          0.78         -0.04         1.51 o                         
   0  -6  10         14.68         13.56         1.61 o                         
   1  -6  10         25.18         19.49         1.65 o                         
   2  -6  10          9.60          5.64         1.19 o                         
   3  -6  10        269.24        246.75         8.27 o                         
   4  -6  10          1.57          1.40         2.22 o                         
  -4  -5  10         26.69         23.57         3.62 o                         
  -3  -5  10        149.10        171.76         7.95 o                         
  -2  -5  10          3.66          0.00         1.44 o                         
  -1  -5  10         44.16         53.87         3.39 o                         
   0  -5  10         15.22         11.54         1.67 o                         
   1  -5  10         14.50         10.87         1.30 o                         
   2  -5  10        198.66        204.20         5.40 o                         
   3  -5  10         54.81         43.40         3.29 o                         
   4  -5  10        128.83        122.03         7.24 o                         
   5  -5  10          0.13          4.83         4.56 o                         
  -4  -4  10         26.38         18.99         3.38 o                         
  -3  -4  10         41.58         37.10         3.24 o                         
  -2  -4  10         59.24         63.19         3.92 o                         
  -1  -4  10         97.93        101.53         3.96 o                         
   0  -4  10        146.71        158.59         4.70 o                         
   1  -4  10        184.16        184.35         5.36 o                         
   2  -4  10          9.14          9.32         1.17 o                         
   3  -4  10        251.69        273.43         6.28 o                         
   4  -4  10          1.04         -0.85         1.02 o                         
   5  -4  10        178.69        144.91         8.42 o                         
  -4  -3  10         10.54         13.14         2.42 o                         
  -3  -3  10         90.01        102.32         4.74 o                         
  -2  -3  10         35.61         20.53         2.26 o                         
  -1  -3  10        622.05        665.28        17.16 o                         
   0  -3  10         61.93         59.75         2.71 o                         
   1  -3  10        165.81        165.66         4.59 o                         
   2  -3  10          5.43          2.80         0.97 o                         
   3  -3  10         11.15          5.89         0.88 o                         
   4  -3  10          0.87         -1.10         1.10 o                         
   5  -3  10         26.05         27.04         2.32 o                         
  -4  -2  10          3.78          2.36         2.67 o                         
  -3  -2  10          2.90          0.61         1.64 o                         
  -2  -2  10         56.02         34.07         3.13 o                         
  -1  -2  10          0.02         -1.18         1.18 o                         
   0  -2  10        440.52        474.17        10.57 o                         
   1  -2  10        195.80        200.97         5.61 o                         
   2  -2  10        211.54        219.47         5.32 o                         
   3  -2  10         31.29         24.68         2.40 o                         
   4  -2  10         99.20         89.21         3.41 o                         
   5  -2  10         71.73         69.42         4.10 o                         
   6  -2  10          0.41         -1.74         1.74 o                         
  -4  -1  10          0.02         -1.89         1.89 o                         
  -3  -1  10        203.79        228.86         8.59 o                         
  -2  -1  10        143.48        131.23         4.49 o                         
  -1  -1  10        170.42        163.24         4.79 o                         
   0  -1  10        183.65        161.17         4.94 o                         
   1  -1  10        131.28        126.92         3.72 o                         
   2  -1  10        391.11        407.56         8.73 o                         
   3  -1  10          4.97          3.32         0.98 o                         
   4  -1  10         88.94         93.10         3.67 o                         
   5  -1  10         89.85        101.02         3.92 o                         
   6  -1  10          0.11         -2.80         2.80 o                         
  -4   0  10          5.84          6.08         2.25 o                         
  -3   0  10          3.13          3.30         1.46 o                         
  -2   0  10        239.63        246.08         6.85 o                         
  -1   0  10         36.27         36.01         1.72 o                         
   0   0  10         26.92         23.81         1.41 o                         
   1   0  10         38.70         40.02         2.10 o                         
   2   0  10         71.79         71.03         2.97 o                         
   3   0  10         83.94         91.44         3.52 o                         
   4   0  10          4.26          3.08         1.20 o                         
   5   0  10          9.84          6.45         1.61 o                         
   6   0  10          2.02         -2.44         2.44 o                         
  -4   1  10          9.10         10.22         5.66 o                         
  -3   1  10        106.42        123.03         4.58 o                         
  -2   1  10         33.70         34.93         1.65 o                         
  -1   1  10        608.56        607.93        12.71 o                         
   0   1  10        818.06        834.03        15.54 o                         
   1   1  10        374.67        368.61         6.89 o                         
   2   1  10        244.43        248.08         5.94 o                         
   3   1  10        187.24        179.31         5.39 o                         
   4   1  10        612.05        652.23        14.43 o                         
   5   1  10          3.35          2.96         1.63 o                         
   6   1  10         19.62         19.37         5.22 o                         
  -4   2  10          0.32          1.54         2.35 o                         
  -3   2  10          0.45          0.46         1.56 o                         
  -2   2  10          5.61          4.97         0.98 o                         
  -1   2  10          2.87          0.22         0.99 o                         
   0   2  10         10.66         13.01         1.48 o                         
   1   2  10         16.65         13.24         1.17 o                         
   2   2  10          0.86         -0.66         1.05 o                         
   3   2  10         40.42         44.01         2.70 o                         
   4   2  10          0.04         -0.72         1.13 o                         
   5   2  10         38.13         33.20         2.69 o                         
   6   2  10         84.51        103.03         6.54 o                         
  -4   3  10         14.18         12.19         2.49 o                         
  -3   3  10        273.55        299.59         9.86 o                         
  -2   3  10         20.96         22.21         1.74 o                         
  -1   3  10        301.34        313.99         6.93 o                         
   0   3  10          0.23          0.18         0.83 o                         
   1   3  10        403.36        405.56         7.58 o                         
   2   3  10        349.07        356.68         6.70 o                         
   3   3  10          1.48         -0.85         1.12 o                         
   4   3  10        132.78        146.96         5.11 o                         
   5   3  10         10.27         10.04         2.00 o                         
   6   3  10         61.86         79.41         4.46 o                         
  -4   4  10          4.16          6.04         2.52 o                         
  -3   4  10          0.98          1.39         1.12 o                         
  -2   4  10        105.61        113.14         4.56 o                         
  -1   4  10          4.62          5.72         1.19 o                         
   0   4  10         36.10         44.71         2.16 o                         
   1   4  10        104.69         97.00         2.70 o                         
   2   4  10          4.09          1.49         0.64 o                         
   3   4  10          1.37         -0.95         1.18 o                         
   4   4  10          3.21          3.31         1.51 o                         
   5   4  10          1.34         -1.18         1.70 o                         
   6   4  10          6.30          4.80         2.02 o                         
  -3   5  10        161.72        155.14         6.85 o                         
  -2   5  10          0.73          1.33         1.24 o                         
  -1   5  10        639.06        655.12        13.88 o                         
   0   5  10          0.39          0.58         0.99 o                         
   1   5  10         88.77         97.77         2.79 o                         
   2   5  10         34.93         20.63         1.48 o                         
   3   5  10          3.74          3.75         1.19 o                         
   4   5  10        312.87        322.35         8.70 o                         
   5   5  10         87.76         92.25         4.82 o                         
   6   5  10        109.84        126.58         5.50 o                         
  -3   6  10         13.83          9.32         1.91 o                         
  -2   6  10          6.97          7.02         1.52 o                         
  -1   6  10          5.11          5.72         1.69 o                         
   0   6  10          2.92          2.46         1.19 o                         
   1   6  10          0.14          1.08         0.95 o                         
   2   6  10         61.99         55.96         2.28 o                         
   3   6  10         23.14         17.45         1.65 o                         
   4   6  10         17.16         11.90         0.98 o                         
   5   6  10          2.46          2.05         1.96 o                         
   6   6  10         17.42         12.83         2.36 o                         
  -3   7  10         32.47         26.69         2.44 o                         
  -2   7  10          0.04         -1.45         1.45 o                         
  -1   7  10         29.54         32.39         3.62 o                         
   0   7  10         96.58        113.77         4.27 o                         
   1   7  10        139.17        140.22         3.89 o                         
   2   7  10        237.28        233.06         5.46 o                         
   3   7  10          7.75          3.36         0.97 o                         
   4   7  10         15.59         13.24         2.51 o                         
   5   7  10         16.95         11.11         1.72 o                         
  -2   8  10         26.94         21.10         2.08 o                         
  -1   8  10         39.23         30.50         2.98 o                         
   0   8  10          6.49          3.88         1.32 o                         
   1   8  10         14.14         12.14         1.31 o                         
   2   8  10        206.36        196.13         4.96 o                         
   3   8  10          1.21          0.59         0.97 o                         
   4   8  10          0.41         -1.00         1.64 o                         
   5   8  10          2.98          2.01         1.32 o                         
  -2   9  10          1.41         -1.70         1.70 o                         
  -1   9  10          6.44          2.23         1.98 o                         
   0   9  10         36.17         38.04         3.02 o                         
   1   9  10         28.70         26.12         1.99 o                         
   2   9  10        101.67        113.89         3.69 o                         
   3   9  10          9.73          6.22         1.70 o                         
   4   9  10        138.03        152.65         5.20 o                         
   5   9  10         15.76          7.99         2.28 o                         
  -1  10  10         61.01         56.98         4.25 o                         
   0  10  10         34.37         33.06         3.02 o                         
   1  10  10          6.96          4.85         1.63 o                         
   2  10  10         15.91          9.01         1.56 o                         
   3  10  10          2.17         -0.12         1.27 o                         
   4  10  10          0.01         -1.36         1.36 o                         
   0  11  10         70.14         85.45         4.45 o                         
   1  11  10          0.06         -1.08         1.64 o                         
   2  11  10        106.19        115.68         4.80 o                         
   3  11  10          0.25         -1.54         1.54 o                         
   0  -9  11         72.24         81.60         6.66 o                         
   1  -9  11         83.19         91.32         5.85 o                         
  -1  -8  11          5.98          2.32         1.97 o                         
   0  -8  11         76.59         92.02         5.08 o                         
   1  -8  11          9.26          8.51         2.22 o                         
   2  -8  11         43.25         28.80         3.08 o                         
  -2  -7  11          1.27          1.41         1.83 o                         
  -1  -7  11         33.17         24.22         3.21 o                         
   0  -7  11         12.26          8.37         2.00 o                         
   1  -7  11         52.28         60.56         4.50 o                         
   2  -7  11         49.82         38.05         3.76 o                         
   3  -7  11         41.08         20.00         3.06 o                         
  -3  -6  11         14.39         11.94         3.11 o                         
  -2  -6  11        122.14        147.00         6.19 o                         
  -1  -6  11         58.80         58.20         5.79 o                         
   0  -6  11        233.39        250.76         8.53 o                         
   1  -6  11          8.51          7.30         1.51 o                         
   2  -6  11          1.46         -1.04         2.86 o                         
   3  -6  11          7.01          5.80         1.64 o                         
   4  -6  11          6.45          4.16         1.60 o                         
  -3  -5  11         14.28         14.01         3.20 o                         
  -2  -5  11          2.66          0.50         1.57 o                         
  -1  -5  11        186.62        185.81         8.25 o                         
   0  -5  11          8.63          7.98         1.48 o                         
   1  -5  11        149.87        165.14         4.92 o                         
   2  -5  11          8.90          4.08         4.02 o                         
   3  -5  11         16.38         11.55         2.08 o                         
   4  -5  11         29.72         16.70         1.47 o                         
  -3  -4  11          2.00          3.17         2.37 o                         
  -2  -4  11         42.39         36.81         3.05 o                         
  -1  -4  11         29.88         29.01         2.23 o                         
   0  -4  11        372.24        400.15        10.13 o                         
   1  -4  11          6.63          4.18         1.14 o                         
   2  -4  11          0.73         -0.84         0.84 o                         
   3  -4  11          4.29          2.42         0.84 o                         
   4  -4  11         17.03         16.28         1.96 o                         
   5  -4  11         63.47         52.91         5.27 o                         
  -3  -3  11          6.94          7.22         1.89 o                         
  -2  -3  11          0.03          0.24         1.95 o                         
  -1  -3  11         12.37         12.71         1.99 o                         
   0  -3  11         19.56         13.06         1.60 o                         
   1  -3  11         13.33          8.16         1.15 o                         
   2  -3  11         71.89         62.81         2.77 o                         
   3  -3  11        132.78        121.10         3.28 o                         
   4  -3  11         60.12         54.70         4.15 o                         
   5  -3  11          1.05          0.53         1.80 o                         
  -3  -2  11          0.02         -0.97         1.80 o                         
  -2  -2  11        242.42        255.84        10.00 o                         
  -1  -2  11         29.97         19.74         2.58 o                         
   0  -2  11        221.66        224.10         6.39 o                         
   1  -2  11        244.50        226.21         6.25 o                         
   2  -2  11         62.49         63.86         2.49 o                         
   3  -2  11         67.57         74.27         5.10 o                         
   4  -2  11          0.57          0.36         1.20 o                         
   5  -2  11         59.26         63.12         5.67 o                         
  -3  -1  11         33.41         27.58         2.97 o                         
  -2  -1  11          1.91          2.81         1.62 o                         
  -1  -1  11          0.42          0.22         1.30 o                         
   0  -1  11         29.72         37.00         3.47 o                         
   1  -1  11         45.80         53.15         2.68 o                         
   2  -1  11         17.73         15.78         1.07 o                         
   3  -1  11         13.09          6.80         1.87 o                         
   4  -1  11         62.03         72.21         4.19 o                         
   5  -1  11          2.97          1.41         2.62 o                         
  -3   0  11         33.65         33.42         3.72 o                         
  -2   0  11          2.98          0.18         0.72 o                         
  -1   0  11         49.12         40.04         2.46 o                         
   0   0  11        556.09        550.42        13.00 o                         
   1   0  11        910.61        939.83        16.10 o                         
   2   0  11        334.41        343.04        10.24 o                         
   3   0  11        103.61        119.93         3.87 o                         
   4   0  11         81.93         74.50         3.83 o                         
   5   0  11         91.84         95.18         6.79 o                         
  -3   1  11         23.70         21.74         3.21 o                         
  -2   1  11        147.70        149.93         4.62 o                         
  -1   1  11          0.00          1.01         0.98 o                         
   0   1  11          7.51          6.21         1.04 o                         
   1   1  11         39.63         42.92         1.79 o                         
   2   1  11          0.57         -0.13         0.95 o                         
   3   1  11        107.39        111.37         4.32 o                         
   4   1  11         10.14          9.92         1.50 o                         
   5   1  11         26.92         28.70         2.53 o                         
   6   1  11          4.65          6.29         2.99 o                         
  -3   2  11          1.43          5.93         2.37 o                         
  -2   2  11        375.20        401.31        14.62 o                         
  -1   2  11         29.59         30.17         2.06 o                         
   0   2  11        500.95        499.33        11.75 o                         
   1   2  11         81.12         79.12         2.41 o                         
   2   2  11        156.93        162.02         4.59 o                         
   3   2  11         92.95        117.65         3.97 o                         
   4   2  11          2.53          0.44         1.39 o                         
   5   2  11        178.42        185.15         6.78 o                         
   6   2  11         59.47         86.84         6.67 o                         
  -3   3  11          2.61          8.84         2.72 o                         
  -2   3  11        158.41        156.02         5.74 o                         
  -1   3  11         20.42         15.44         1.46 o                         
   0   3  11          0.18          0.93         1.03 o                         
   1   3  11         26.10         26.23         1.58 o                         
   2   3  11          4.13          2.89         0.71 o                         
   3   3  11          9.40          4.97         1.64 o                         
   4   3  11          0.89          0.67         1.64 o                         
   5   3  11          8.38         11.89         2.10 o                         
   6   3  11          0.04          0.65         2.87 o                         
  -3   4  11         59.00         29.23         3.97 o                         
  -2   4  11        135.83        150.29         4.63 o                         
  -1   4  11        108.46         99.86         3.69 o                         
   0   4  11        374.05        389.08         8.88 o                         
   1   4  11         25.28         17.68         1.26 o                         
   2   4  11         14.78         14.36         1.09 o                         
   3   4  11         30.58         37.17         2.66 o                         
   4   4  11          7.38          5.00         1.87 o                         
   5   4  11        135.40        152.31         7.25 o                         
   6   4  11          0.16         -3.76         4.46 o                         
  -3   5  11         40.88         33.09         4.60 o                         
  -2   5  11          0.56          0.32         1.37 o                         
  -1   5  11          7.56          6.89         1.80 o                         
   0   5  11          2.59         -0.15         1.02 o                         
   1   5  11          0.16         -0.80         0.80 o                         
   2   5  11         45.84         45.43         2.05 o                         
   3   5  11         57.41         48.88         2.96 o                         
   4   5  11         17.26         13.04         1.81 o                         
   5   5  11          8.07          7.22         1.96 o                         
  -2   6  11         52.51         44.85         4.03 o                         
  -1   6  11          3.94          1.18         1.46 o                         
   0   6  11         16.21         16.55         1.61 o                         
   1   6  11         74.21         81.10         2.88 o                         
   2   6  11          0.02         -0.16         0.84 o                         
   3   6  11         51.48         44.95         2.40 o                         
   4   6  11          2.07          2.35         1.87 o                         
   5   6  11         86.03         97.26         5.30 o                         
  -2   7  11          0.30          0.04         1.56 o                         
  -1   7  11         56.55         50.70         3.19 o                         
   0   7  11         96.01         96.58         3.72 o                         
   1   7  11        126.63        128.73         4.28 o                         
   2   7  11         23.10         19.13         1.63 o                         
   3   7  11        209.96        190.91         4.86 o                         
   4   7  11         69.01         66.04         3.80 o                         
   5   7  11         11.87         12.09         2.27 o                         
  -2   8  11         32.42         20.19         2.21 o                         
  -1   8  11          5.42          0.97         1.58 o                         
   0   8  11         62.49         72.16         3.76 o                         
   1   8  11        147.34        170.08         5.00 o                         
   2   8  11          3.29         -0.17         1.07 o                         
   3   8  11        215.05        219.85         6.48 o                         
   4   8  11         14.79         10.47         1.67 o                         
   5   8  11        109.08         99.18         7.94 o                         
  -1   9  11          9.64          8.64         1.85 o                         
   0   9  11          2.10          1.13         1.63 o                         
   1   9  11         14.90         15.18         1.93 o                         
   2   9  11          5.44          3.25         1.45 o                         
   3   9  11          0.05         -0.50         1.26 o                         
   4   9  11          0.16         -0.07         1.55 o                         
   0  10  11          2.52         -1.66         1.66 o                         
   1  10  11         38.43         32.22         4.31 o                         
   2  10  11          3.53          3.69         1.54 o                         
   3  10  11        110.13        115.98         4.46 o                         
   2  11  11         52.56         46.38         3.31 o                         
  -1  -7  12         99.89        124.13         7.09 o                         
   0  -7  12         19.64         17.63         2.76 o                         
   1  -7  12        119.52        136.91         7.33 o                         
   2  -7  12          0.47         -0.64         2.67 o                         
  -2  -6  12          9.84          9.59         2.21 o                         
  -1  -6  12          7.56          7.38         3.10 o                         
   0  -6  12        140.53        141.75         5.94 o                         
   1  -6  12          0.40         -1.23         1.23 o                         
   2  -6  12         74.24         68.69         4.51 o                         
   3  -6  12          7.74          3.46         1.60 o                         
  -2  -5  12         48.90         38.18         3.05 o                         
  -1  -5  12         81.78         92.08         4.82 o                         
   0  -5  12         29.08         18.03         2.26 o                         
   1  -5  12         15.10         10.83         2.17 o                         
   2  -5  12         40.32         33.90         2.43 o                         
   3  -5  12         13.73          5.19         2.41 o                         
   4  -5  12         21.84         13.66         3.28 o                         
  -2  -4  12          1.40         -1.10         2.29 o                         
  -1  -4  12         25.17         19.97         2.64 o                         
   0  -4  12          2.29          0.93         1.71 o                         
   1  -4  12         12.85         13.48         2.25 o                         
   2  -4  12          0.98         -0.92         0.92 o                         
   3  -4  12          0.25          0.50         1.07 o                         
   4  -4  12         23.27         19.57         2.64 o                         
  -3  -3  12        110.48        126.61         5.85 o                         
  -2  -3  12         12.67         12.25         2.95 o                         
  -1  -3  12        109.08        112.16         4.40 o                         
   0  -3  12          7.77          4.66         1.37 o                         
   1  -3  12        107.06        109.64         4.03 o                         
   2  -3  12        502.42        510.30        12.14 o                         
   3  -3  12         58.30         50.27         4.63 o                         
   4  -3  12        122.02        133.05        12.56 o                         
  -3  -2  12         12.70          9.97         2.31 o                         
  -2  -2  12          2.04          5.45         2.47 o                         
  -1  -2  12          1.62          2.48         1.48 o                         
   0  -2  12          6.21          2.85         1.25 o                         
   1  -2  12         22.23         17.55         2.03 o                         
   2  -2  12          0.45          0.18         0.83 o                         
   3  -2  12         70.28         74.20         4.41 o                         
   4  -2  12          1.85         -1.77         1.80 o                         
   5  -2  12         42.34         40.66         4.23 o                         
  -3  -1  12         33.62         30.27         2.89 o                         
  -2  -1  12         24.10         21.11         3.84 o                         
  -1  -1  12        154.84        143.25         6.32 o                         
   0  -1  12          6.90          2.45         1.80 o                         
   1  -1  12        311.36        304.62         7.97 o                         
   2  -1  12          6.26          6.27         0.90 o                         
   3  -1  12        343.12        373.46         9.72 o                         
   4  -1  12        107.20        122.42         6.00 o                         
   5  -1  12          0.03         -2.21         2.39 o                         
  -3   0  12          4.21          5.33         2.22 o                         
  -2   0  12          1.97          2.91         2.28 o                         
  -1   0  12         48.24         50.12         2.97 o                         
   0   0  12          0.27          1.45         1.42 o                         
   1   0  12         12.23          8.70         1.30 o                         
   2   0  12          1.29          0.83         1.27 o                         
   3   0  12          0.00          0.70         1.35 o                         
   4   0  12         51.98         44.22         3.24 o                         
   5   0  12         21.91         27.47         3.99 o                         
  -3   1  12        146.62        185.48         7.43 o                         
  -2   1  12         11.88          8.50         1.47 o                         
  -1   1  12         86.24         78.25         3.99 o                         
   0   1  12          1.75          3.05         1.15 o                         
   1   1  12        201.13        185.16         5.49 o                         
   2   1  12        234.89        248.66         6.90 o                         
   3   1  12         33.98         30.54         2.77 o                         
   4   1  12         27.27         33.33         2.79 o                         
   5   1  12          3.39         -0.36         2.65 o                         
  -3   2  12          2.93          3.47         2.30 o                         
  -2   2  12         66.92         61.53         4.46 o                         
  -1   2  12         54.58         53.42         2.82 o                         
   0   2  12         47.56         51.90         2.81 o                         
   1   2  12         18.24         12.61         2.05 o                         
   2   2  12          5.17          3.67         1.35 o                         
   3   2  12         17.09         15.94         1.86 o                         
   4   2  12          1.78          2.03         1.58 o                         
   5   2  12          2.04          3.36         3.36 o                         
  -3   3  12         23.76         18.01         3.56 o                         
  -2   3  12         38.59         32.85         3.45 o                         
  -1   3  12        178.46        206.03         6.63 o                         
   0   3  12         52.48         53.33         2.69 o                         
   1   3  12        135.82        136.56         3.66 o                         
   2   3  12          0.06         -0.52         0.52 o                         
   3   3  12         52.74         45.66         3.31 o                         
   4   3  12        295.50        332.57        10.29 o                         
   5   3  12          6.73          8.25         3.36 o                         
  -2   4  12         21.53         23.00         2.23 o                         
  -1   4  12         25.95         26.86         2.69 o                         
   0   4  12          4.41          2.65         1.17 o                         
   1   4  12         44.92         46.46         2.20 o                         
   2   4  12          2.90          0.04         0.69 o                         
   3   4  12         39.39         35.35         2.71 o                         
   4   4  12         11.84         10.99         2.04 o                         
   5   4  12          2.67          3.27         2.65 o                         
  -2   5  12          2.94          7.28         1.94 o                         
  -1   5  12         45.41         55.42         3.37 o                         
   0   5  12          0.60         -0.40         1.15 o                         
   1   5  12         27.48         21.85         2.46 o                         
   2   5  12         69.55         65.19         3.28 o                         
   3   5  12          0.49         -0.78         1.64 o                         
   4   5  12         44.51         50.18         3.43 o                         
   5   5  12          0.54          0.72         3.07 o                         
  -2   6  12         76.40         92.68         4.82 o                         
  -1   6  12          9.11          6.93         1.82 o                         
   0   6  12         73.37         79.14         4.02 o                         
   1   6  12          1.29         -0.98         0.98 o                         
   2   6  12        150.73        159.11         4.26 o                         
   3   6  12         40.82         32.94         2.02 o                         
   4   6  12          6.00          5.36         2.21 o                         
   5   6  12          8.14          3.50         2.77 o                         
  -1   7  12         29.22         23.08         2.25 o                         
   0   7  12          0.48         -1.33         1.33 o                         
   1   7  12         50.09         54.67         3.24 o                         
   2   7  12         73.18         80.32         3.38 o                         
   3   7  12          5.08          0.83         1.42 o                         
   4   7  12        274.21        282.36         9.47 o                         
  -1   8  12          5.17          3.91         1.83 o                         
   0   8  12          3.98          0.08         1.68 o                         
   1   8  12          3.15          1.46         1.31 o                         
   2   8  12         14.45         16.64         1.54 o                         
   3   8  12          8.84         10.13         1.64 o                         
   4   8  12         14.68         13.74         1.74 o                         
   0   9  12         24.53         15.04         2.40 o                         
   1   9  12         22.13         15.95         2.24 o                         
   2   9  12         55.49         52.27         3.08 o                         
   3   9  12         27.64         26.63         2.67 o                         
   1  10  12         48.07         66.64         9.03 o                         
   2  10  12         12.33          8.68         1.77 o                         
   0  -6  13         60.33         65.66         4.44 o                         
   1  -6  13          2.88          0.29         1.56 o                         
   2  -6  13          3.35         -1.69         1.69 o                         
  -1  -5  13         13.24          5.98         2.17 o                         
   0  -5  13          1.77         -1.44         1.44 o                         
   1  -5  13          4.15          2.78         1.52 o                         
   2  -5  13          4.64         -0.82         1.60 o                         
   3  -5  13          0.50         -2.25         2.25 o                         
  -1  -4  13         48.47         43.87         5.37 o                         
   0  -4  13         86.59         96.23         4.95 o                         
   1  -4  13          0.00         -1.16         1.16 o                         
   2  -4  13         12.84          9.14         1.98 o                         
   3  -4  13        122.17        123.33         6.97 o                         
  -2  -3  13         15.64         10.66         2.76 o                         
  -1  -3  13          0.48         -1.56         1.59 o                         
   0  -3  13         10.97         11.33         1.67 o                         
   1  -3  13         12.90          8.03         1.38 o                         
   2  -3  13          3.03          0.30         0.84 o                         
   3  -3  13         32.74         24.57         3.31 o                         
   4  -3  13         34.97         22.29         4.59 o                         
  -2  -2  13         58.57         54.19         6.86 o                         
  -1  -2  13         22.85         19.46         3.05 o                         
   0  -2  13        370.45        375.01        11.28 o                         
   1  -2  13          5.30          0.86         1.18 o                         
   2  -2  13         38.42         31.76         2.12 o                         
   3  -2  13          1.35         -0.34         2.32 o                         
   4  -2  13         61.26         57.92         6.38 o                         
  -2  -1  13          0.00          4.01         5.67 o                         
  -1  -1  13          0.12         -1.40         1.40 o                         
   0  -1  13         48.07         52.81         3.72 o                         
   1  -1  13         16.69         11.28         2.57 o                         
   2  -1  13          0.03         -0.25         1.98 o                         
   3  -1  13         51.42         48.99         4.66 o                         
   4  -1  13         25.47         24.32         3.90 o                         
  -2   0  13         21.53         16.80         3.16 o                         
  -1   0  13        157.01        177.08         5.92 o                         
   0   0  13        135.12        127.00         4.75 o                         
   1   0  13          5.36          4.33         1.11 o                         
   2   0  13        153.05        166.64         7.76 o                         
   3   0  13         67.57         83.03         7.30 o                         
   4   0  13         62.05         56.98         5.47 o                         
  -2   1  13          1.82          0.21         2.02 o                         
  -1   1  13         24.58         14.48         2.24 o                         
   0   1  13         15.72          9.80         1.40 o                         
   1   1  13         22.40         23.66         3.16 o                         
   2   1  13          1.59          1.35         1.60 o                         
   3   1  13         17.94         16.16         2.30 o                         
   4   1  13          2.33          0.08         2.62 o                         
   5   1  13          0.61          0.08         2.79 o                         
  -2   2  13          8.64          6.00         1.58 o                         
  -1   2  13         12.99          7.13         1.93 o                         
   0   2  13         25.55         18.02         1.63 o                         
   1   2  13         21.92         16.87         2.03 o                         
   2   2  13         80.34         82.38         3.84 o                         
   3   2  13         14.13         17.70         2.08 o                         
   4   2  13        130.98        150.40         8.12 o                         
   5   2  13         87.11        100.04        10.98 o                         
  -2   3  13          2.37          1.53         1.66 o                         
  -1   3  13         55.54         69.32         6.54 o                         
   0   3  13          0.00         -0.59         1.15 o                         
   1   3  13        193.39        184.68         5.10 o                         
   2   3  13         22.04         17.02         1.28 o                         
   3   3  13          0.10         -1.02         1.71 o                         
   4   3  13         10.01         12.23         3.30 o                         
   5   3  13         34.41         23.05         6.34 o                         
  -2   4  13         37.21         38.24         3.10 o                         
  -1   4  13         12.06          3.87         2.97 o                         
   0   4  13        125.36        134.20         4.48 o                         
   1   4  13         69.69         71.81         3.82 o                         
   2   4  13         16.90         16.03         1.71 o                         
   3   4  13         53.47         54.09         3.64 o                         
   4   4  13          3.55          1.72         2.75 o                         
  -1   5  13         40.90         30.52         2.80 o                         
   0   5  13         16.09         10.65         1.59 o                         
   1   5  13         12.03         10.56         1.50 o                         
   2   5  13         33.20         25.69         1.87 o                         
   3   5  13         23.14         15.90         2.90 o                         
   4   5  13          0.21         -2.44         2.44 o                         
  -1   6  13          0.00          1.52         2.08 o                         
   0   6  13         87.77         98.47         6.36 o                         
   1   6  13          0.25         -1.15         1.15 o                         
   2   6  13         58.93         72.59         3.52 o                         
   3   6  13         20.64         23.86         4.12 o                         
   4   6  13         10.67          9.37         3.18 o                         
   0   7  13          1.12         -1.99         1.99 o                         
   1   7  13          6.43          3.57         1.46 o                         
   2   7  13         12.12         10.42         1.56 o                         
   3   7  13          5.30          2.15         1.75 o                         
   4   7  13         20.19         15.49         3.61 o                         
   0   8  13         14.91          6.95         2.54 o                         
   1   8  13         57.55         54.61         4.11 o                         
   2   8  13         30.05         31.22         2.19 o                         
   3   8  13         65.85         46.86         2.72 o                         
   0  -4  14          1.54         -1.46         1.60 o                         
   1  -4  14          0.05         -0.93         1.82 o                         
   2  -4  14         10.94          6.28         2.25 o                         
  -1  -3  14         62.88         66.11         4.24 o                         
   0  -3  14         83.49         90.11         5.37 o                         
   1  -3  14         83.51         82.44         5.49 o                         
   2  -3  14         53.57         38.90         2.64 o                         
   3  -3  14          3.77         -1.80         2.28 o                         
  -1  -2  14          0.24         -1.76         1.76 o                         
   0  -2  14          4.80          2.48         2.39 o                         
   1  -2  14         31.23         22.41         2.36 o                         
   2  -2  14          9.21          2.84         1.27 o                         
   3  -2  14          1.62         -1.55         2.52 o                         
  -1  -1  14          0.34         -1.06         3.49 o                         
   0  -1  14         22.08         12.71         2.32 o                         
   1  -1  14        128.03        135.09         5.64 o                         
   2  -1  14         88.14         87.97         6.00 o                         
   3  -1  14        160.43        189.60         9.04 o                         
  -1   0  14          0.37         -1.79         1.79 o                         
   0   0  14          0.79         -2.06         2.06 o                         
   1   0  14          0.05         -1.01         1.01 o                         
   2   0  14         10.37          9.34         2.75 o                         
   3   0  14          9.23          9.89         3.57 o                         
   4   0  14          0.06         -2.49         2.49 o                         
  -1   1  14          1.25         -1.50         1.50 o                         
   0   1  14         10.33         -1.13         1.76 o                         
   1   1  14         40.87         31.68         2.36 o                         
   2   1  14         30.69         29.84         3.75 o                         
   3   1  14        105.84        112.85         6.93 o                         
   4   1  14         32.85         36.08         4.35 o                         
  -1   2  14         42.33         37.08         3.90 o                         
   0   2  14        121.00        126.09         7.34 o                         
   1   2  14          6.38          1.03         1.59 o                         
   2   2  14        150.02        149.62         7.97 o                         
   3   2  14          0.28          0.98         2.54 o                         
   4   2  14          0.43         -1.58         2.92 o                         
  -1   3  14          2.10          2.94         2.07 o                         
   0   3  14          0.08         -1.10         1.58 o                         
   1   3  14        120.03        135.56         4.94 o                         
   2   3  14        121.88        124.67         9.89 o                         
   3   3  14         96.83        113.91         9.66 o                         
   4   3  14         43.57         50.19         5.12 o                         
  -1   4  14        102.45         90.97         5.87 o                         
   0   4  14          6.87          6.44         1.71 o                         
   1   4  14         42.28         35.37         2.75 o                         
   2   4  14         12.60         13.67         2.99 o                         
   3   4  14          0.05         -2.54         2.54 o                         
   4   4  14          0.04          0.12         3.99 o                         
   0   5  14          6.67          2.16         2.08 o                         
   1   5  14        110.57        112.57         4.72 o                         
   2   5  14          0.05         -1.08         1.08 o                         
   3   5  14         41.14         38.94         5.57 o                         
   0   6  14         11.03          1.72         1.99 o                         
   1   6  14         11.86          6.85         1.99 o                         
   2   6  14         16.15         14.13         1.63 o                         
   3   6  14         12.75         18.08         3.70 o                         
   1   7  14         59.81         62.40         5.17 o                         
   2   7  14         28.49         17.12         2.66 o                         
   1  -1  15         15.70          9.28         1.52 o                         
   2  -1  15          2.25          3.03         3.58 o                         
   0   0  15         11.84          5.51         2.44 o                         
   1   0  15          0.95          1.89         2.60 o                         
   2   0  15         72.03         80.31         8.08 o                         
   0   1  15          9.84          4.08         2.25 o                         
   1   1  15         59.63         38.90         3.66 o                         
   2   1  15          1.94          4.80         2.87 o                         
   0   2  15         28.43         13.51         2.26 o                         
   1   2  15         21.55         17.93         3.30 o                         
   2   2  15         36.26         29.52         3.77 o                         
   3   2  15         20.46         14.28         3.39 o                         
   1   3  15          0.56         -1.46         1.52 o                         
   2   3  15          1.58          0.79         2.37 o                         
   1   4  15          5.35          1.93         1.57 o                         
   2   4  15        134.51        148.19         8.19 o                         
                                                                                
